# Supplementary material for: Genome-Wide Profiling of Yeast DNA:RNA Hybrid Prone Sites with DRIP-Chip
Source: PLoS Genet. 2014 Apr 17;10(4):e1004288. doi: 10.1371/journal.pgen.1004288 (PMC3990523; doi:10.1371/journal.pgen.1004288)
Supplement: Dataset S1 — Wild type replicate 1 enriched region coordinates. (XLSX) [file pgen.1004288.s001.xlsx]

## Sheet: Wild type replicate 1
Chromosome number	Start coordinates	End coordinates	Score
chr1	435	2686	13.0246
chr1	5402	5578	2.53263
chr1	7985	8170	3.37115
chr1	11176	14439	13.8219
chr1	14789	14889	2.9171
chr1	15511	15808	4.59614
chr1	16184	16898	4.46043
chr1	17622	17674	1.71872
chr1	18364	20944	10.7169
chr1	21294	22115	5.37453
chr1	22445	22898	3.17843
chr1	23268	23414	1.80425
chr1	23815	27741	11.4878
chr1	28105	29045	4.82403
chr1	29650	29780	4.05359
chr1	30323	30483	1.72339
chr1	31218	31445	2.25461
chr1	31796	32478	7.54292
chr1	32841	34476	6.65388
chr1	35551	35871	5.61052
chr1	36980	37164	3.85373
chr1	37880	38188	7.39924
chr1	40148	40429	2.18179
chr1	41692	42917	4.95124
chr1	45019	45303	3.94015
chr1	45606	46017	3.58546
chr1	46441	46599	1.65335
chr1	46993	47221	2.80464
chr1	47556	47821	4.85102
chr1	48915	49063	3.08984
chr1	50356	50583	3.34361
chr1	51055	51725	4.41822
chr1	52414	52679	4.40839
chr1	53106	53676	4.23286
chr1	56673	56871	2.92833
chr1	58348	58863	5.67172
chr1	59282	60947	6.26876
chr1	61521	61909	6.28803
chr1	62424	62786	4.57536
chr1	65447	66307	7.24891
chr1	67149	67948	8.17397
chr1	68659	69922	3.34908
chr1	70292	70802	3.5698
chr1	71261	71390	2.34426
chr1	73348	73433	2.60425
chr1	74228	74605	3.32216
chr1	76867	77099	2.52977
chr1	77477	77545	1.83824
chr1	78554	78803	3.49475
chr1	79350	79702	4.96996
chr1	80474	80604	2.6519
chr1	81060	81320	5.52642
chr1	82961	83037	1.97186
chr1	84061	84937	7.88632
chr1	85662	85805	3.679
chr1	87578	87678	2.57304
chr1	90849	90900	2.74295
chr1	92226	92356	1.75996
chr1	94446	94582	2.6325
chr1	95520	95625	2.0482
chr1	96459	96663	4.58647
chr1	97298	97558	3.22606
chr1	98414	98562	2.22093
chr1	100084	100516	4.51329
chr1	102309	102779	5.76903
chr1	104881	105202	6.03607
chr1	105936	106414	3.82137
chr1	107053	107616	3.65991
chr1	108407	108683	5.00943
chr1	110192	111307	5.46707
chr1	111948	113429	7.41635
chr1	114462	114744	4.76849
chr1	117430	117557	4.07131
chr1	118195	118342	1.97705
chr1	120885	121065	2.53586
chr1	124204	125119	4.02647
chr1	125864	125995	3.04224
chr1	126409	127671	4.98872
chr1	128028	128160	2.14602
chr1	128540	129189	6.19022
chr1	131059	131973	3.76455
chr1	132711	132897	2.75507
chr1	133486	133534	2.02909
chr1	134832	135800	6.75959
chr1	137119	137485	3.20896
chr1	138606	139316	5.45171
chr1	139723	140018	3.86435
chr1	140601	141305	5.1214
chr1	142099	142171	2.35104
chr1	145480	145601	2.10468
chr1	146135	146325	2.78843
chr1	147882	148018	1.95925
chr1	148924	149265	3.37328
chr1	150622	151024	5.62463
chr1	152564	153246	5.7747
chr1	153709	154314	3.89953
chr1	154622	154789	3.28572
chr1	155350	156274	3.14686
chr1	156975	157131	3.0601
chr1	157820	157973	2.87887
chr1	158693	166236	30.281
chr1	168152	168989	5.11269
chr1	170895	171056	3.24307
chr1	174289	175204	5.48526
chr1	175936	176224	3.94579
chr1	176601	176942	3.83148
chr1	177521	178232	4.98049
chr1	180791	181467	10.1877
chr1	182154	183630	12.6326
chr1	184036	184659	2.24502
chr1	185221	185431	3.46796
chr1	187309	189716	11.2474
chr1	192108	192216	3.21634
chr1	193854	194004	2.83819
chr1	196375	196479	3.0205
chr1	199120	199185	2.03302
chr1	201169	201476	5.13484
chr1	203214	203811	3.82195
chr1	205197	205426	2.77436
chr1	206759	208229	7.50708
chr1	209182	215240	8.60557
chr1	216191	219273	7.53635
chr1	219588	223569	11.8001
chr1	223928	225051	7.53893
chr1	225474	225520	2.58682
chr1	225980	226942	5.13698
chr1	227570	227829	5.0107
chr1	228133	229292	6.83467
chr1	229614	230182	8.6291
chr10	8	10880	23.8626
chr10	11259	12251	5.49606
chr10	12588	12978	4.31694
chr10	13402	13580	2.29574
chr10	14072	14412	5.50191
chr10	14764	15129	4.33312
chr10	15521	15856	6.06279
chr10	17023	19462	9.95999
chr10	20196	21218	7.95784
chr10	21592	21710	2.15783
chr10	22367	22581	2.98418
chr10	23864	24149	1.72485
chr10	27365	27900	6.89325
chr10	28375	29351	4.57562
chr10	30091	30731	4.44462
chr10	31312	31536	2.82904
chr10	32253	32757	6.64396
chr10	33573	34518	3.08033
chr10	35208	35701	2.06068
chr10	36097	36768	5.30078
chr10	37136	38471	5.43733
chr10	39562	40074	5.37397
chr10	43354	43414	1.74079
chr10	44133	44501	3.22493
chr10	46917	47966	4.7487
chr10	49661	51070	6.49963
chr10	53597	54227	4.02437
chr10	57218	57389	1.75803
chr10	58420	58707	3.50648
chr10	59013	59257	3.37114
chr10	60218	60724	2.38176
chr10	62295	63389	7.21922
chr10	65704	65932	3.6333
chr10	67068	67922	5.04499
chr10	70872	71357	4.88858
chr10	72416	72724	6.62152
chr10	73190	73397	4.28106
chr10	74443	74957	3.93573
chr10	75818	76487	4.3404
chr10	76788	77755	5.76174
chr10	78124	78606	4.39257
chr10	79192	80381	5.33264
chr10	81261	81434	3.0104
chr10	81806	82342	5.27984
chr10	83801	84069	3.92681
chr10	84931	85325	3.77409
chr10	85795	85863	1.85406
chr10	87401	88010	3.86921
chr10	88317	88696	4.76339
chr10	89819	90599	4.68648
chr10	91036	92088	8.60237
chr10	93538	94704	5.57087
chr10	96512	97185	6.43672
chr10	98800	99557	6.08414
chr10	101142	101388	2.89676
chr10	101725	101962	3.0818
chr10	102565	102668	3.98101
chr10	103707	104411	3.88885
chr10	105492	106439	5.05499
chr10	107118	107166	1.73422
chr10	107733	107801	1.81535
chr10	108385	108449	2.45555
chr10	109387	109494	2.41236
chr10	110800	111223	3.23894
chr10	112780	113195	6.8208
chr10	114849	115018	3.21667
chr10	115491	117406	7.13534
chr10	118206	118278	2.08952
chr10	118946	119285	2.56056
chr10	120718	121569	7.73467
chr10	122482	122975	5.51688
chr10	123874	126438	10.8659
chr10	127097	128809	4.92693
chr10	129406	129684	3.79996
chr10	131559	131641	1.89536
chr10	133288	134069	5.12876
chr10	135119	135310	1.85733
chr10	135909	136896	6.1767
chr10	137286	137456	2.01208
chr10	138357	138558	3.32264
chr10	138863	139168	5.26707
chr10	140894	141673	5.61533
chr10	142900	143402	5.14302
chr10	144047	145090	7.502
chr10	145600	146404	3.54321
chr10	146840	148205	5.58498
chr10	150005	152231	7.97214
chr10	153069	153497	8.66096
chr10	154019	154448	3.06352
chr10	154776	156057	4.58685
chr10	158749	159470	6.79076
chr10	159846	160438	4.71726
chr10	163503	163763	2.23057
chr10	164988	165282	5.15309
chr10	166553	167028	3.99705
chr10	167563	167849	4.54964
chr10	168843	168990	2.65822
chr10	172309	173064	6.49853
chr10	173569	173920	5.72276
chr10	175465	177176	10.2776
chr10	177748	178465	7.80009
chr10	179343	180779	4.44699
chr10	181142	181950	5.21647
chr10	182449	183155	9.46326
chr10	183641	184514	7.93093
chr10	184979	186285	3.89234
chr10	186749	186896	2.21501
chr10	187232	187647	2.65732
chr10	188018	188630	5.25028
chr10	189280	189506	3.0281
chr10	190282	191803	5.56449
chr10	192367	192735	3.80144
chr10	193036	193776	5.21362
chr10	194671	196050	6.03315
chr10	196646	198786	15.8714
chr10	199431	202611	9.34496
chr10	203086	204261	15.4497
chr10	204658	205174	6.68341
chr10	206542	206699	3.05486
chr10	207253	207684	6.00028
chr10	208283	209317	5.16153
chr10	210180	211914	6.89665
chr10	212499	212818	2.17277
chr10	215783	216080	4.07985
chr10	217163	217244	2.39876
chr10	219600	219971	6.48975
chr10	220471	221228	3.8121
chr10	222716	222799	3.58264
chr10	224590	224942	2.92332
chr10	225243	225504	3.61671
chr10	225915	226030	2.20269
chr10	226431	226635	3.41894
chr10	229223	229257	2.4745
chr10	229719	230069	4.36231
chr10	230375	230760	4.54506
chr10	231182	231395	4.29791
chr10	233926	234203	4.55224
chr10	235951	236254	3.82489
chr10	236669	236961	3.19977
chr10	237740	237922	2.44438
chr10	238362	238435	2.62486
chr10	238934	238964	1.89429
chr10	240247	240818	3.03089
chr10	241188	241236	2.42291
chr10	242918	243339	5.16349
chr10	245097	245631	5.44455
chr10	246049	246257	3.47471
chr10	246960	247155	2.74157
chr10	250655	251470	3.34348
chr10	252629	252708	3.14046
chr10	253640	253814	2.44123
chr10	254204	254484	4.69348
chr10	258811	259811	3.62045
chr10	260449	260485	2.00354
chr10	260828	261036	1.65925
chr10	262550	264332	3.8621
chr10	265606	265687	2.85755
chr10	266790	266928	4.23882
chr10	268014	268157	3.26363
chr10	269201	269230	2.20617
chr10	276052	276084	1.86724
chr10	276840	277076	2.33953
chr10	278366	278578	1.72874
chr10	279269	279541	5.51889
chr10	280075	280764	7.72001
chr10	282458	282809	4.5762
chr10	284782	284966	2.13864
chr10	286581	286865	3.93929
chr10	289804	294000	17.5771
chr10	294874	295063	2.48623
chr10	295429	295580	2.01516
chr10	297999	298036	1.82356
chr10	298630	298853	3.61226
chr10	303127	303344	3.32261
chr10	304608	304751	2.63918
chr10	305169	305201	2.24636
chr10	305667	305954	5.60317
chr10	308556	308794	3.76508
chr10	311838	311966	2.31056
chr10	312493	314158	4.63282
chr10	314533	316471	8.61798
chr10	317497	317973	3.35321
chr10	318462	320196	6.0196
chr10	321067	321764	3.49114
chr10	324097	324238	4.52003
chr10	324690	324808	3.27946
chr10	325147	325271	3.66888
chr10	325933	327255	4.51048
chr10	327750	327869	2.66092
chr10	328259	329394	5.93178
chr10	329996	330171	3.41382
chr10	330827	331101	4.33312
chr10	331731	332079	2.85833
chr10	332384	333996	8.31277
chr10	335807	335884	2.35926
chr10	336609	336844	2.47621
chr10	337794	339190	7.93397
chr10	339762	340440	2.3341
chr10	341838	342560	6.97259
chr10	343226	343518	2.84561
chr10	343927	344188	4.53938
chr10	346369	346631	3.05966
chr10	346999	347313	7.27444
chr10	348382	349081	5.44322
chr10	349481	349968	3.24248
chr10	351877	352299	2.88493
chr10	352847	353823	3.87453
chr10	354354	355498	13.8996
chr10	356206	358634	5.43405
chr10	364036	364490	5.84083
chr10	364832	365510	8.57739
chr10	366234	366389	3.10609
chr10	367854	368262	3.60628
chr10	372253	373152	4.22988
chr10	373984	374809	7.14486
chr10	375318	375753	6.34387
chr10	376401	377509	6.89784
chr10	377999	378417	5.02408
chr10	378971	379149	2.60283
chr10	379870	380879	3.48145
chr10	381923	382246	2.70217
chr10	383099	383847	3.67292
chr10	384271	384396	2.3186
chr10	384743	384895	1.87594
chr10	387819	388723	3.75291
chr10	389114	389814	3.52754
chr10	390230	390878	3.81734
chr10	392131	392212	1.91149
chr10	396234	396666	4.72967
chr10	398795	399245	4.1893
chr10	399816	401475	11.9583
chr10	401789	402213	7.94764
chr10	402775	403084	3.84378
chr10	404417	404542	2.41911
chr10	404889	405073	2.71109
chr10	406119	407338	4.43747
chr10	408030	408583	4.26743
chr10	409708	409971	2.88014
chr10	410812	411165	2.92052
chr10	413302	414021	6.11511
chr10	414654	414915	5.396
chr10	415373	415922	4.34235
chr10	416517	416827	4.7786
chr10	417832	418286	2.34944
chr10	419177	419626	4.51314
chr10	421537	421942	5.77807
chr10	422288	422908	6.39041
chr10	423985	424873	4.52101
chr10	428733	428907	2.80325
chr10	429356	429955	3.95963
chr10	430496	431045	4.20877
chr10	431721	431881	3.65039
chr10	432206	432685	2.40991
chr10	435271	436822	7.31509
chr10	437256	439093	5.82396
chr10	439406	439566	2.40546
chr10	441840	442766	4.07325
chr10	443125	445559	9.6087
chr10	447915	448149	4.78092
chr10	448693	448947	3.20891
chr10	449942	450181	3.03419
chr10	451038	451171	2.56754
chr10	451782	453492	9.26781
chr10	453937	454985	8.94577
chr10	455314	455412	2.31506
chr10	456082	457064	6.38625
chr10	457385	457666	3.72504
chr10	458123	458372	4.43459
chr10	459498	461594	6.12385
chr10	462085	462311	2.45406
chr10	463380	464272	8.11123
chr10	466647	469584	7.58329
chr10	469970	470102	2.72346
chr10	472105	483817	25.7887
chr10	484158	484465	3.36891
chr10	489604	490018	3.12737
chr10	490851	491146	4.0834
chr10	491449	492226	6.86136
chr10	492594	492682	2.16326
chr10	493439	493755	3.34811
chr10	494410	494458	1.96002
chr10	495418	495498	2.84806
chr10	495840	496677	6.94342
chr10	497037	497139	3.4394
chr10	498306	498541	2.40715
chr10	499026	499054	2.06208
chr10	499453	500688	2.89683
chr10	501810	501997	2.92739
chr10	503097	503248	2.94519
chr10	506262	506377	3.74513
chr10	508563	508603	2.05407
chr10	509370	509454	2.99075
chr10	509833	509910	2.36087
chr10	511758	511814	3.55898
chr10	513399	513651	4.00697
chr10	515727	517404	6.07137
chr10	518356	519536	8.65053
chr10	521494	522488	5.22987
chr10	523604	523848	3.85292
chr10	524189	524704	2.97946
chr10	526215	526504	5.26314
chr10	526992	527912	4.19165
chr10	528222	528735	4.6782
chr10	529185	530087	3.31578
chr10	530761	532091	7.2189
chr10	532592	532648	2.39899
chr10	533539	533800	2.59826
chr10	534654	535063	2.17139
chr10	536056	536147	2.86611
chr10	536458	537233	5.8449
chr10	537608	538264	11.2327
chr10	538622	539902	5.01206
chr10	540203	542161	13.408
chr10	542463	543957	6.94291
chr10	544700	545426	4.62527
chr10	545857	546273	6.85564
chr10	547136	547653	4.01295
chr10	549269	549363	1.91793
chr10	550224	551054	5.60693
chr10	552988	553412	3.78165
chr10	553766	554564	4.61049
chr10	555395	555726	6.2935
chr10	556773	557426	4.16186
chr10	559731	559802	2.66279
chr10	560256	560508	3.01582
chr10	562083	562235	2.66938
chr10	562931	563089	1.91168
chr10	564662	565066	2.29703
chr10	566420	567463	7.30163
chr10	567777	567895	3.64134
chr10	568203	568645	5.63603
chr10	569293	569488	2.8855
chr10	569919	572210	5.90832
chr10	572846	572962	2.1225
chr10	575419	576060	6.65975
chr10	576441	576917	3.81664
chr10	578194	578712	4.56274
chr10	581247	581433	2.82996
chr10	581773	582302	3.28523
chr10	582849	583678	9.29625
chr10	584033	584315	2.08054
chr10	584666	585054	4.69389
chr10	585418	585488	2.18742
chr10	585932	585960	1.95131
chr10	586446	587359	4.29016
chr10	588136	588557	3.05589
chr10	588938	589062	2.96188
chr10	590775	591278	3.16485
chr10	591944	592199	4.25061
chr10	593708	595731	6.08035
chr10	596091	596322	2.90809
chr10	596761	598580	7.96344
chr10	599070	599267	2.90564
chr10	602130	603226	4.24213
chr10	603555	604068	3.5815
chr10	604662	604876	3.41286
chr10	605492	605865	5.89009
chr10	606234	606604	3.51874
chr10	607003	607337	6.67247
chr10	607721	608924	8.96277
chr10	609545	610877	5.5993
chr10	611298	612073	5.22528
chr10	612522	612997	4.80981
chr10	614753	615872	4.56971
chr10	617015	617983	6.27136
chr10	618401	618937	2.42607
chr10	619250	619464	2.61849
chr10	619866	620113	3.99744
chr10	620782	621545	7.92037
chr10	621857	623478	6.89988
chr10	623881	625370	4.63149
chr10	626599	628776	12.7109
chr10	629122	629415	5.0873
chr10	630632	630663	1.86587
chr10	631958	632293	3.53999
chr10	632597	633086	4.03691
chr10	635296	636819	4.94197
chr10	637887	639284	5.73548
chr10	639758	639987	4.33644
chr10	640933	641593	3.59871
chr10	642372	643492	4.91351
chr10	645619	646053	4.18917
chr10	646359	646925	6.44715
chr10	647486	647762	2.85733
chr10	648805	649023	3.66476
chr10	649679	649781	2.39063
chr10	652345	653618	5.84328
chr10	653944	654602	4.17176
chr10	655015	656250	5.02997
chr10	658894	659784	4.71842
chr10	660404	660436	2.70246
chr10	660849	661220	2.69199
chr10	661619	661951	4.67093
chr10	662297	662756	5.81158
chr10	663143	665001	10.1478
chr10	667215	667275	2.6084
chr10	667749	669721	5.07477
chr10	670761	670809	2.46199
chr10	673363	673587	2.18862
chr10	674026	674166	2.55152
chr10	676341	676771	2.64877
chr10	677395	677588	2.82844
chr10	678614	678761	3.47765
chr10	680985	681089	1.84247
chr10	681943	682214	1.74765
chr10	683316	683978	3.78995
chr10	684786	685267	2.78976
chr10	686108	686514	4.32199
chr10	687989	688276	4.26303
chr10	690775	690930	2.35422
chr10	691869	692137	3.92568
chr10	692604	693120	4.77056
chr10	694577	694984	3.51972
chr10	695571	695851	5.78049
chr10	697423	697738	4.24904
chr10	701196	702069	5.57814
chr10	702668	703066	7.27699
chr10	704077	705489	9.17205
chr10	706867	707024	1.93889
chr10	707368	708421	3.09475
chr10	709631	709684	2.1131
chr10	710675	710908	4.57376
chr10	711236	711431	2.93311
chr10	711761	711817	2.20795
chr10	712792	712933	2.24841
chr10	713323	713383	2.0451
chr10	714052	715590	16.0639
chr10	717237	717490	5.11474
chr10	718545	718787	2.46774
chr10	719932	720151	2.79988
chr10	721510	721643	2.40477
chr10	723126	723917	4.79518
chr10	726144	726180	1.91661
chr10	727573	727738	2.62876
chr10	728480	734863	10.6829
chr10	735185	737414	7.59958
chr10	737731	740434	9.90023
chr10	740896	741083	3.14862
chr10	741425	743500	8.81879
chr10	743897	745639	15.4912
chr11	285	2890	9.17788
chr11	4003	4097	2.55073
chr11	5056	5657	6.52004
chr11	6692	7093	3.52344
chr11	8909	8958	3.46003
chr11	9531	9679	2.2152
chr11	12307	12520	1.77523
chr11	13944	14270	4.89872
chr11	15172	15545	5.6824
chr11	15867	16245	3.92574
chr11	16550	17159	4.9001
chr11	18199	19202	4.35194
chr11	21066	21361	2.51134
chr11	22866	24806	6.16072
chr11	25607	26391	4.60446
chr11	27044	27287	3.39383
chr11	30273	30564	2.88011
chr11	32481	32537	2.1402
chr11	32864	32933	3.2894
chr11	33324	33427	3.01802
chr11	33995	34231	3.75427
chr11	35967	36358	3.46251
chr11	37715	37981	3.20234
chr11	38957	39494	4.3545
chr11	40756	41261	3.12408
chr11	41841	42107	4.40611
chr11	43036	43465	4.09796
chr11	44233	44628	5.44129
chr11	44934	46565	4.46164
chr11	50628	50835	3.06207
chr11	52808	53054	3.88609
chr11	54264	54876	3.51525
chr11	56889	57087	1.96191
chr11	57779	58059	2.61179
chr11	59147	59711	3.05511
chr11	62079	62558	2.92293
chr11	63086	63744	4.84306
chr11	65504	65701	3.09968
chr11	66649	68028	6.39204
chr11	68551	68823	5.46619
chr11	69580	71948	15.4955
chr11	73266	73565	3.5804
chr11	74635	74792	3.41933
chr11	75119	75457	4.22327
chr11	76149	76424	3.03899
chr11	77064	77193	4.17463
chr11	79957	80768	9.06495
chr11	81230	81258	2.13135
chr11	82904	83358	4.60856
chr11	83738	84368	4.32713
chr11	84681	84852	2.3388
chr11	85474	86115	4.88283
chr11	89157	89221	1.94545
chr11	90045	90349	5.0546
chr11	90826	91483	3.3835
chr11	92297	92470	3.35647
chr11	92923	93541	4.82737
chr11	94526	94772	4.33858
chr11	96439	96707	4.12544
chr11	97701	98270	5.06226
chr11	99548	99700	2.04419
chr11	100115	100589	3.38487
chr11	102782	103068	4.09437
chr11	105452	105614	3.38985
chr11	107539	109254	8.32547
chr11	109605	109711	1.97062
chr11	110068	110336	5.90953
chr11	111524	111642	2.53977
chr11	112063	112140	2.49833
chr11	113773	114031	3.5598
chr11	114534	114821	5.28342
chr11	116312	116712	2.7811
chr11	118221	118397	2.29739
chr11	118735	119231	5.9041
chr11	123241	123388	2.19247
chr11	125774	126222	4.85765
chr11	127402	127468	2.10252
chr11	127872	128107	3.38214
chr11	129722	130041	3.24033
chr11	131430	131608	1.87208
chr11	132013	135662	5.26456
chr11	136923	137138	3.54592
chr11	137868	138740	3.11471
chr11	139961	140153	2.00421
chr11	140615	141574	9.48091
chr11	142231	142655	3.04434
chr11	143123	143894	4.60908
chr11	144313	145111	8.4047
chr11	146181	146754	5.76784
chr11	147403	148317	3.79916
chr11	151081	155178	11.065
chr11	156339	156629	4.96887
chr11	157899	158109	3.13678
chr11	158611	158883	3.58601
chr11	160590	160789	3.36569
chr11	161317	161465	3.83827
chr11	162256	162542	4.58704
chr11	162855	162915	2.82078
chr11	163326	163587	5.90101
chr11	163974	164465	8.49917
chr11	164930	166132	8.88225
chr11	166436	166811	2.389
chr11	168357	169200	6.46234
chr11	172804	173961	5.547
chr11	174574	175180	5.26814
chr11	175709	176525	3.91585
chr11	178370	178451	2.69033
chr11	180342	180692	3.38935
chr11	181297	181361	2.50987
chr11	183331	183812	3.71736
chr11	184139	185381	6.70763
chr11	187881	188378	2.93308
chr11	190042	190331	3.37696
chr11	191493	191792	5.11591
chr11	193238	193528	4.97748
chr11	194936	195113	2.74581
chr11	195590	195758	3.50601
chr11	196895	197903	3.19318
chr11	198946	199346	5.01528
chr11	200829	201503	6.10673
chr11	201897	203120	14.8129
chr11	204633	204899	4.46394
chr11	205549	205839	2.5391
chr11	206298	206346	2.51687
chr11	207414	207710	3.17586
chr11	208985	209965	4.68057
chr11	212095	212407	4.30357
chr11	212997	213292	2.55026
chr11	215789	215829	2.38317
chr11	216296	216425	2.47836
chr11	217043	217832	2.88746
chr11	218747	219740	4.31661
chr11	220271	220990	7.45345
chr11	221998	222705	4.88599
chr11	223050	223107	2.03428
chr11	224127	224223	1.92255
chr11	225165	225863	6.57426
chr11	227523	227797	4.49435
chr11	228140	228260	2.37153
chr11	229471	229578	2.22571
chr11	230364	230685	3.99694
chr11	232014	232631	5.98462
chr11	234795	234921	2.27428
chr11	235502	235771	5.28966
chr11	236141	236283	2.47172
chr11	238280	238591	4.47662
chr11	239439	239648	4.15878
chr11	240260	240783	4.47698
chr11	241088	242464	6.09381
chr11	245091	245165	2.16515
chr11	246032	246380	2.77038
chr11	246781	247462	3.76134
chr11	248355	248416	1.87085
chr11	249345	249982	4.43686
chr11	250994	251068	2.53791
chr11	252693	252751	2.32732
chr11	254491	255879	3.0461
chr11	257149	257369	2.93683
chr11	257685	258143	3.4285
chr11	258738	259953	7.51558
chr11	260631	260762	3.72913
chr11	261458	261890	3.86239
chr11	262222	262400	1.85776
chr11	263229	264755	4.39851
chr11	265159	265885	5.19906
chr11	267057	267172	2.37393
chr11	269004	269213	2.47798
chr11	270123	270626	4.9812
chr11	272202	272350	3.01637
chr11	272960	273103	3.77778
chr11	275486	275530	1.86067
chr11	276149	277521	4.0244
chr11	279573	279833	3.06574
chr11	280169	282168	6.28453
chr11	283834	284061	3.18427
chr11	284468	284507	1.85653
chr11	285581	285854	5.10919
chr11	287030	287300	3.43779
chr11	289912	290085	4.0202
chr11	290810	290842	2.30539
chr11	292066	292222	2.57716
chr11	292810	292914	1.84727
chr11	295404	295792	5.76919
chr11	297320	297607	4.01233
chr11	299074	299369	3.08979
chr11	301885	302306	3.24807
chr11	302902	303102	3.91646
chr11	303454	303570	2.89824
chr11	304425	306392	4.83278
chr11	306937	307717	7.58386
chr11	308582	309299	6.97885
chr11	310293	310787	6.2484
chr11	311823	315080	10.8896
chr11	315580	315858	4.51685
chr11	316309	316579	3.17351
chr11	316990	317326	2.75491
chr11	318047	318195	3.28822
chr11	319171	319291	3.80704
chr11	319733	320573	3.9359
chr11	321057	321394	3.01941
chr11	322655	322773	2.44575
chr11	324228	324381	2.58062
chr11	325071	325222	2.27387
chr11	327187	327589	4.29574
chr11	327894	330495	7.68227
chr11	332667	333025	2.61168
chr11	333707	333938	3.67321
chr11	335328	337461	10.3159
chr11	337911	338337	5.44091
chr11	339072	340216	4.96283
chr11	340964	342159	11.9749
chr11	342821	342849	1.85088
chr11	343735	344472	6.10076
chr11	344922	344969	1.73184
chr11	345680	346350	4.55033
chr11	348438	349047	3.74917
chr11	354119	354402	3.70206
chr11	355285	355603	4.71066
chr11	356105	357594	3.4069
chr11	359706	360601	8.4914
chr11	362021	362369	3.1702
chr11	363131	364114	4.89296
chr11	364748	364921	2.87178
chr11	369601	369651	2.85874
chr11	370199	371651	5.18173
chr11	372634	372905	3.35443
chr11	373215	373984	4.23445
chr11	374543	374770	2.74866
chr11	377293	377678	3.35701
chr11	378170	378813	2.82988
chr11	379193	382339	15.4157
chr11	382739	382957	3.48977
chr11	383508	384727	8.35134
chr11	385456	386662	8.14995
chr11	387190	387889	6.5839
chr11	389901	389957	2.0516
chr11	390589	390796	3.60626
chr11	391267	391871	2.95545
chr11	392762	394617	7.43268
chr11	395828	396953	7.94668
chr11	397904	398575	7.28361
chr11	400382	402049	5.88347
chr11	403555	403689	3.47613
chr11	404245	404650	2.2007
chr11	406575	407000	2.23128
chr11	407400	408364	4.82249
chr11	409091	409557	2.19326
chr11	410566	410686	1.98604
chr11	412139	412608	3.83305
chr11	414257	414411	3.52935
chr11	416691	416824	2.09144
chr11	417263	417482	4.06767
chr11	418238	418815	3.85936
chr11	420698	420955	5.90296
chr11	421815	422122	4.24308
chr11	422750	422868	3.38361
chr11	423965	424129	2.16512
chr11	424634	424694	2.4878
chr11	425108	426984	8.04078
chr11	428345	428381	2.30075
chr11	430262	430727	4.45512
chr11	431469	432407	8.61183
chr11	432953	433490	5.16379
chr11	433907	436636	7.78118
chr11	438330	438530	2.04112
chr11	440791	440923	2.10713
chr11	443067	443369	3.48853
chr11	443680	444543	5.23787
chr11	445110	445142	2.44818
chr11	445449	446444	4.53593
chr11	447106	447776	4.60453
chr11	448078	448239	2.6917
chr11	449886	450882	4.45159
chr11	451355	451707	2.86998
chr11	452802	452898	2.05057
chr11	453388	453446	2.61907
chr11	453760	454125	4.62405
chr11	454534	454927	6.58625
chr11	457677	459104	20.1229
chr11	460687	461224	5.22351
chr11	462048	462725	5.66364
chr11	464164	464666	3.10659
chr11	465205	465469	2.03122
chr11	465824	466076	2.03237
chr11	466869	467380	5.18499
chr11	468117	470076	7.19314
chr11	470902	471577	4.13407
chr11	472449	472507	2.3955
chr11	474748	474922	2.56647
chr11	476248	476729	7.24141
chr11	477033	478346	4.34563
chr11	478721	478884	3.95039
chr11	479652	479885	4.7139
chr11	481232	483810	4.6593
chr11	485536	485768	3.86592
chr11	486115	486516	2.84289
chr11	486826	487023	2.42966
chr11	488664	489419	4.43055
chr11	490121	490246	2.1158
chr11	490601	491469	4.98812
chr11	491780	491888	2.96506
chr11	493194	493605	2.94779
chr11	495466	495833	5.58043
chr11	496956	497141	3.84785
chr11	497961	498492	5.1343
chr11	498831	499344	5.49112
chr11	500680	500880	4.97463
chr11	501184	501315	3.71655
chr11	503846	504066	1.85804
chr11	504575	504728	2.69695
chr11	505099	505135	2.43709
chr11	505766	506195	6.94007
chr11	506657	507958	3.49301
chr11	508280	509620	3.9929
chr11	510115	510623	4.47392
chr11	511303	513853	5.51727
chr11	515075	516309	8.74475
chr11	516984	517682	18.439
chr11	518454	518510	1.68475
chr11	519911	524794	10.6272
chr11	525495	525786	3.3611
chr11	526188	526976	6.50957
chr11	527644	527788	4.21224
chr11	528906	528999	2.66995
chr11	530472	530698	2.45319
chr11	531440	532204	4.35282
chr11	533512	533688	3.40537
chr11	534662	534878	2.8797
chr11	536307	536568	2.07844
chr11	536884	536978	2.04566
chr11	538120	538365	2.38889
chr11	539903	540418	3.35147
chr11	546263	546526	3.85887
chr11	548583	548957	4.62794
chr11	549764	549796	2.11213
chr11	550192	551055	4.04518
chr11	552404	552584	2.53842
chr11	554627	555037	5.15468
chr11	555480	555847	4.60779
chr11	556473	556662	2.26488
chr11	557868	558008	2.87355
chr11	558546	558591	1.96973
chr11	560229	560319	2.7851
chr11	560625	561143	4.74549
chr11	561490	561899	4.5205
chr11	564192	564248	1.72628
chr11	565386	566132	4.33238
chr11	566482	566546	1.90099
chr11	567154	567738	2.87024
chr11	568114	568182	1.84356
chr11	569680	570852	5.23954
chr11	572890	573045	3.22127
chr11	574694	575632	4.12482
chr11	576742	578072	6.27485
chr11	578501	578724	3.54981
chr11	581163	581312	2.49728
chr11	582205	582269	2.14572
chr11	582910	582954	2.26335
chr11	583706	584296	3.225
chr11	586211	586407	3.99099
chr11	591063	592357	4.83602
chr11	595868	596074	2.85703
chr11	596936	597075	3.07985
chr11	597659	599295	4.53132
chr11	605126	606024	7.97693
chr11	606680	606980	5.40168
chr11	607377	607676	2.89257
chr11	608110	608347	2.87112
chr11	609310	609470	2.04732
chr11	610229	610770	5.88577
chr11	612562	613949	4.3231
chr11	614905	615225	6.30586
chr11	615859	616433	4.61488
chr11	616890	617238	3.9531
chr11	618602	618808	3.22308
chr11	619227	619797	5.88636
chr11	622302	622464	3.30651
chr11	623037	623377	4.49965
chr11	623971	624196	3.31136
chr11	624947	625130	3.06729
chr11	625971	626360	5.57163
chr11	626928	627388	8.58434
chr11	629255	629291	1.92115
chr11	630484	630846	2.88653
chr11	631224	631356	2.35513
chr11	632854	632917	3.01736
chr11	633337	633767	2.54202
chr11	634135	634607	2.78159
chr11	635116	635452	3.3287
chr11	640021	640305	5.15958
chr11	641197	642579	5.59125
chr11	643303	644227	4.62786
chr11	646054	646371	3.49908
chr11	647016	647633	4.15779
chr11	648655	648793	3.21751
chr11	650312	650987	5.84568
chr11	652112	652686	2.92997
chr11	655198	655394	3.50216
chr11	656025	656089	3.13342
chr11	658096	658364	3.40126
chr11	660926	661541	5.65847
chr11	662009	663706	9.73451
chr11	664666	666429	16.9045
chr12	0	14457	20.0723
chr12	15435	15941	3.38706
chr12	16415	16532	2.60872
chr12	18357	19530	5.95283
chr12	19966	19998	2.04636
chr12	20557	20918	2.67089
chr12	22273	22678	3.67158
chr12	24023	24163	2.03579
chr12	24663	24799	2.05251
chr12	25836	25872	2.08957
chr12	28793	28996	3.45243
chr12	29347	29842	5.81289
chr12	30675	31025	4.64597
chr12	31376	31500	3.04038
chr12	33124	33398	2.98833
chr12	34718	35311	3.07257
chr12	36404	36498	2.37753
chr12	37403	37443	2.36985
chr12	37956	38603	4.81387
chr12	39449	39669	3.48605
chr12	46969	47069	3.05548
chr12	48335	48605	4.85694
chr12	49413	50182	4.26246
chr12	50863	52122	5.03635
chr12	52811	52974	3.85356
chr12	53299	53863	4.91276
chr12	55289	55321	2.39768
chr12	56479	56639	1.86362
chr12	57649	57916	2.95319
chr12	60364	60539	2.61058
chr12	61499	61683	2.21599
chr12	62418	62622	2.4001
chr12	63003	63934	4.78044
chr12	65786	67295	9.55706
chr12	67616	67752	2.92852
chr12	68196	68503	2.92712
chr12	68882	68960	2.91406
chr12	72095	72719	2.79079
chr12	74332	74672	4.72905
chr12	76198	77061	3.98147
chr12	78417	78545	2.98928
chr12	78957	79456	5.73515
chr12	80949	81106	2.74685
chr12	81778	81967	2.32554
chr12	82897	83274	6.42562
chr12	83818	83948	3.42273
chr12	85187	85808	7.91153
chr12	86116	86442	3.24281
chr12	86757	87463	3.22758
chr12	87991	88655	4.62982
chr12	89238	89334	2.21735
chr12	90043	90678	2.80522
chr12	91027	91309	4.31605
chr12	92108	92534	5.94542
chr12	93041	93146	2.05116
chr12	94736	95391	5.03526
chr12	95787	95867	2.30133
chr12	96817	97368	6.01037
chr12	97774	97983	3.56556
chr12	98731	99333	4.37176
chr12	101951	102059	3.0078
chr12	104758	104790	1.76593
chr12	105135	105555	9.13362
chr12	107112	108230	6.24148
chr12	108675	109259	7.10996
chr12	109853	110469	3.67923
chr12	111150	111703	3.21447
chr12	112509	113010	5.49783
chr12	114054	114860	2.18005
chr12	115581	116748	5.24215
chr12	117744	117837	2.16749
chr12	118395	118453	2.45499
chr12	120459	120518	1.89194
chr12	121124	121378	2.58438
chr12	121744	121983	7.34217
chr12	123322	123645	4.32752
chr12	124259	125747	5.91869
chr12	126350	126960	3.82155
chr12	128604	128848	4.00221
chr12	129944	130947	8.37858
chr12	131275	131635	4.33781
chr12	132142	132720	6.13308
chr12	133552	134009	4.94084
chr12	134956	135057	3.38196
chr12	136376	136614	2.79491
chr12	137272	137430	2.74221
chr12	137794	138061	3.64585
chr12	138565	138858	1.74941
chr12	140033	140515	2.68601
chr12	142801	143173	3.09234
chr12	144241	144636	3.43603
chr12	146898	147193	3.85405
chr12	148238	148621	3.18867
chr12	149307	149355	2.01513
chr12	150315	150577	3.27176
chr12	151613	152058	3.57881
chr12	152614	153053	2.11151
chr12	153748	154006	2.80891
chr12	155886	158214	5.49263
chr12	159582	160167	3.06657
chr12	161169	161241	2.32232
chr12	162268	164475	6.39553
chr12	165184	165368	2.32148
chr12	165967	167000	4.45588
chr12	168927	169059	2.41578
chr12	169978	170108	2.92966
chr12	170439	170663	3.4058
chr12	172034	172141	3.81418
chr12	174380	174699	4.27279
chr12	175481	175537	1.73731
chr12	175998	176266	2.57857
chr12	177213	177507	3.55425
chr12	178412	178760	3.41069
chr12	179541	179808	2.57758
chr12	180673	181124	3.74862
chr12	183065	183324	4.54895
chr12	184732	185220	3.06888
chr12	185921	186013	2.76896
chr12	186335	186573	4.18022
chr12	187792	189969	6.3297
chr12	190836	190957	3.08019
chr12	191597	191944	6.00032
chr12	193050	193339	3.51966
chr12	193989	199426	7.40599
chr12	199989	200043	1.9789
chr12	200793	201127	4.11547
chr12	201756	202031	3.36453
chr12	202390	202766	5.70211
chr12	203074	203478	4.92628
chr12	204519	204730	4.19997
chr12	206191	206844	4.90841
chr12	208405	208508	3.96922
chr12	208815	208988	2.89701
chr12	209297	209401	3.01904
chr12	209791	209887	2.1112
chr12	210299	210627	3.67825
chr12	211144	211442	2.30246
chr12	212277	212912	5.17458
chr12	214977	221083	27.1502
chr12	221585	222207	4.60072
chr12	222634	222932	3.15929
chr12	223996	224760	6.12089
chr12	226814	226903	2.64129
chr12	228244	228636	3.96246
chr12	229006	229606	6.07503
chr12	230115	231262	4.62548
chr12	231599	232090	4.28525
chr12	232995	237520	13.6259
chr12	238648	239075	2.8034
chr12	239678	239903	3.4818
chr12	241145	241407	2.75745
chr12	242614	242642	2.17918
chr12	245000	245508	3.22726
chr12	246042	246647	4.0755
chr12	246970	247218	3.4751
chr12	248008	248314	4.53683
chr12	249254	249959	3.91554
chr12	250809	250982	4.30777
chr12	252777	253067	4.55197
chr12	254437	254708	3.22357
chr12	256459	256696	2.16293
chr12	257712	257981	3.08278
chr12	259648	260646	7.74884
chr12	262614	262885	5.52273
chr12	263827	265107	6.42747
chr12	265675	266217	3.73553
chr12	266562	266602	2.87853
chr12	267376	267468	2.21392
chr12	268818	268875	3.02888
chr12	269781	270328	4.27327
chr12	271119	271389	3.7933
chr12	274872	275251	6.51077
chr12	276758	277240	4.03657
chr12	278357	278615	3.29624
chr12	279107	279385	3.10707
chr12	281314	281674	6.34696
chr12	282264	282643	8.25461
chr12	283160	283439	3.29966
chr12	284628	284999	4.96143
chr12	287605	287847	3.31462
chr12	289260	289543	3.18183
chr12	291185	291656	4.30858
chr12	294285	294369	2.3331
chr12	295573	295677	2.31433
chr12	298713	298757	2.21117
chr12	300114	300841	4.41342
chr12	305514	305566	1.96671
chr12	306706	307209	3.72475
chr12	308088	308845	5.02237
chr12	310225	310685	2.65238
chr12	312926	313165	2.14516
chr12	314461	314545	2.28464
chr12	316655	317171	2.71049
chr12	318018	318209	4.54263
chr12	319749	320315	6.4218
chr12	320711	320792	2.27825
chr12	323441	323543	2.79357
chr12	323898	324306	3.39692
chr12	324779	325367	5.37779
chr12	326375	326476	4.42875
chr12	327025	327065	2.14062
chr12	327641	327939	4.82924
chr12	328787	329283	4.80134
chr12	329659	330858	8.91928
chr12	331575	332246	5.58703
chr12	335448	336064	2.81233
chr12	337190	337381	2.46217
chr12	338378	338479	1.85524
chr12	338840	339064	5.80563
chr12	339712	341047	8.44376
chr12	341664	341763	2.94611
chr12	342065	342389	4.61682
chr12	343258	344035	7.44445
chr12	345362	345530	3.49076
chr12	346503	348237	4.42171
chr12	349799	350533	4.29903
chr12	351141	351433	3.29423
chr12	354885	354966	2.18521
chr12	356639	356679	2.04097
chr12	357169	357214	1.68003
chr12	362346	362510	2.37905
chr12	364515	364567	1.83973
chr12	365518	365971	2.74505
chr12	367753	368304	4.38531
chr12	369240	369437	4.31544
chr12	369866	370226	8.37046
chr12	370986	372908	6.78525
chr12	373723	374314	10.5471
chr12	375361	375603	2.14993
chr12	377178	377365	2.37803
chr12	379555	379814	3.16074
chr12	382826	383070	2.43513
chr12	384198	384605	5.91616
chr12	385135	385496	3.27218
chr12	388083	388487	4.37378
chr12	389524	390467	4.86284
chr12	395472	395582	3.93834
chr12	396149	397264	6.14334
chr12	397940	398340	4.42854
chr12	400199	400667	5.4452
chr12	402153	402356	3.55487
chr12	402682	402879	3.19676
chr12	404046	404214	3.82278
chr12	404571	404824	3.92231
chr12	406799	406885	2.27228
chr12	407824	408309	6.75476
chr12	409362	409426	2.07426
chr12	410604	411175	9.06816
chr12	412359	412475	3.09528
chr12	415365	415625	2.79045
chr12	416252	417061	5.65823
chr12	418497	419382	4.20265
chr12	419828	420639	4.11342
chr12	421539	422022	2.57837
chr12	422327	422601	4.22556
chr12	422951	423571	6.55755
chr12	424988	425113	2.88358
chr12	426755	426801	1.65741
chr12	429818	429850	1.73503
chr12	432038	432611	3.76694
chr12	433995	434639	5.01167
chr12	435860	436028	2.80384
chr12	437318	437503	3.25052
chr12	437947	438206	1.99299
chr12	439721	439875	2.8131
chr12	441779	442143	7.42563
chr12	443833	444178	4.34069
chr12	444727	444833	2.32828
chr12	447230	447270	1.80794
chr12	448472	449042	3.31142
chr12	449402	449822	2.95278
chr12	451123	458764	26.6865
chr12	459243	467979	27.0684
chr12	468385	491403	28.398
chr12	491909	491944	1.96129
chr12	492276	492382	2.41669
chr12	493130	493291	2.92043
chr12	494076	494350	2.87471
chr12	495097	495246	3.05102
chr12	496090	496209	2.72976
chr12	499492	499661	2.4955
chr12	500066	500490	2.82058
chr12	500907	502138	7.07559
chr12	502715	503181	2.56868
chr12	503527	503720	3.52878
chr12	504322	504580	3.65392
chr12	505694	505941	3.37102
chr12	506657	506899	3.43971
chr12	507425	507546	1.76878
chr12	508643	510207	4.83508
chr12	512848	513123	3.79671
chr12	513682	514934	18.1689
chr12	516044	516268	4.10261
chr12	516928	517266	3.93729
chr12	517763	517817	2.4426
chr12	522034	522194	4.8058
chr12	522634	523073	3.59236
chr12	528964	529607	2.41662
chr12	530468	530693	2.54407
chr12	531810	531905	2.65353
chr12	536985	537102	2.77583
chr12	539121	539711	5.47095
chr12	540270	541588	6.78564
chr12	542492	542841	4.58108
chr12	543146	543238	2.05531
chr12	543633	543673	2.22052
chr12	545541	545952	5.42412
chr12	546743	546937	2.61691
chr12	547389	547612	4.2026
chr12	548191	548280	2.83414
chr12	548702	549173	4.15314
chr12	552412	552508	3.51631
chr12	553597	553927	3.14684
chr12	558587	558723	3.08077
chr12	559053	559363	3.89518
chr12	560077	560665	6.00453
chr12	561597	561817	3.70295
chr12	562147	562257	2.43023
chr12	563401	563454	2.63981
chr12	564516	564748	3.34159
chr12	567057	567998	3.91365
chr12	568311	568878	3.08665
chr12	570535	571155	5.82223
chr12	571471	571591	2.02162
chr12	571940	572105	3.47678
chr12	573200	573873	4.30393
chr12	576481	576763	8.2768
chr12	577567	578342	6.36085
chr12	578644	578772	2.26165
chr12	579384	579586	2.40899
chr12	580864	580900	1.88583
chr12	581444	581512	1.80373
chr12	582608	582886	3.68283
chr12	583568	583668	2.35615
chr12	584045	584296	3.81826
chr12	584798	585590	4.53797
chr12	588539	589191	5.058
chr12	590483	590565	1.92235
chr12	592016	599269	24.6661
chr12	599719	599777	2.5909
chr12	600742	600798	2.06708
chr12	601274	601361	1.99813
chr12	601669	602472	4.59259
chr12	602993	603044	2.14151
chr12	603880	604992	4.56642
chr12	605682	606165	3.54327
chr12	607613	607742	2.25421
chr12	608059	608427	3.96764
chr12	609833	610276	4.13759
chr12	612477	614270	7.95377
chr12	615789	616128	4.89222
chr12	616507	617588	4.77762
chr12	619763	621176	4.77998
chr12	621809	623057	3.26976
chr12	623385	623457	1.67284
chr12	623968	624730	4.0337
chr12	626470	627107	5.90954
chr12	627434	627571	2.62732
chr12	627876	628898	6.03173
chr12	632313	632663	5.46059
chr12	636127	636310	2.0691
chr12	639711	639942	3.25439
chr12	640621	640649	1.99573
chr12	641645	642306	5.63333
chr12	642885	643498	3.19593
chr12	644441	645251	5.55499
chr12	646352	646517	3.0936
chr12	647627	647903	3.84615
chr12	649223	656711	24.4784
chr12	658036	658866	5.86262
chr12	659227	659499	2.29265
chr12	661000	661239	3.71975
chr12	661560	661805	2.66257
chr12	662913	663212	4.73372
chr12	665251	665282	2.12454
chr12	666858	667393	3.73323
chr12	667956	668666	5.06871
chr12	669068	669323	2.10178
chr12	670179	670215	2.19333
chr12	672411	672872	4.02231
chr12	673229	673656	2.11086
chr12	674285	674983	4.0204
chr12	675311	675672	6.41173
chr12	676235	676355	2.53217
chr12	677315	678405	4.07426
chr12	682109	684131	7.19913
chr12	684447	684682	2.68262
chr12	685498	685731	1.99406
chr12	686164	686482	3.59838
chr12	687092	687180	2.70982
chr12	687808	688097	4.59828
chr12	688863	689080	3.63313
chr12	690182	690278	2.59213
chr12	693017	693093	1.89773
chr12	693967	694151	4.00726
chr12	694524	694696	3.44022
chr12	695726	695971	3.53831
chr12	697854	698404	2.25602
chr12	699340	699506	2.84733
chr12	700005	701815	16.8358
chr12	702963	703407	4.6642
chr12	704069	704229	3.30569
chr12	704863	705347	2.89659
chr12	706724	709437	7.12734
chr12	709941	710242	4.31781
chr12	712089	712306	2.0312
chr12	713013	713244	3.88061
chr12	713918	714727	5.23598
chr12	716743	716990	2.96177
chr12	718881	719210	3.76487
chr12	719555	719887	4.62239
chr12	720607	720667	2.56906
chr12	721620	722505	6.53082
chr12	723734	727073	6.77682
chr12	728071	728297	5.94952
chr12	729564	730592	7.14831
chr12	731590	732195	11.0856
chr12	734860	735141	6.43034
chr12	742856	743013	3.19984
chr12	743764	744247	3.17286
chr12	745158	745433	4.62058
chr12	746515	746735	2.95587
chr12	748053	748191	3.52591
chr12	753101	753703	1.93797
chr12	756269	756940	3.32867
chr12	757258	757615	4.72692
chr12	758877	759029	4.22684
chr12	760305	760498	2.83133
chr12	761908	762118	4.4077
chr12	763783	764785	5.45751
chr12	769489	769730	3.08787
chr12	771030	771277	3.13486
chr12	771677	771882	3.71824
chr12	772812	773378	4.17444
chr12	774079	774281	2.88461
chr12	774917	775559	3.78209
chr12	776583	776931	3.06731
chr12	777312	779926	5.45382
chr12	781182	781441	4.3812
chr12	781996	782999	4.7433
chr12	783349	783487	2.30461
chr12	783974	784479	3.69414
chr12	785631	786151	6.31765
chr12	787211	787251	2.31714
chr12	789008	789300	4.40274
chr12	792509	792878	4.19356
chr12	794676	795194	6.2052
chr12	796018	796941	4.79872
chr12	800866	800990	2.49294
chr12	801615	801683	2.00628
chr12	802268	802461	2.29827
chr12	803170	803733	4.06649
chr12	805511	805868	3.64265
chr12	806797	806980	3.30356
chr12	808013	808313	4.58296
chr12	808898	808938	2.47982
chr12	810733	812175	5.66206
chr12	813554	813723	3.98527
chr12	814223	815003	7.59153
chr12	815384	815587	1.92
chr12	816204	818424	11.1047
chr12	819301	819466	2.23636
chr12	823343	824498	9.35259
chr12	824972	825188	3.96824
chr12	826727	826934	3.81591
chr12	828428	828696	3.71293
chr12	830349	830761	2.81315
chr12	832333	832625	2.50274
chr12	833359	833606	3.50216
chr12	836075	836207	3.84448
chr12	836950	837030	2.19945
chr12	839288	839332	2.18869
chr12	840057	840261	2.80225
chr12	844796	844892	1.81831
chr12	848342	848431	1.81394
chr12	848940	849150	3.48668
chr12	851142	851358	3.38887
chr12	852299	852376	2.51567
chr12	853554	853660	2.00385
chr12	854544	854680	3.45256
chr12	856809	856869	2.13331
chr12	861159	861401	2.18483
chr12	862310	862348	1.90349
chr12	863566	863622	2.39884
chr12	866523	867218	6.71243
chr12	868134	868616	5.36104
chr12	869175	869532	7.32579
chr12	870940	871482	4.93117
chr12	872573	873692	8.61108
chr12	874914	874942	2.01378
chr12	877127	877614	2.55991
chr12	879649	879969	3.59135
chr12	880937	881476	3.18676
chr12	881817	882395	2.81153
chr12	883927	884744	3.86436
chr12	886187	886776	3.6393
chr12	887446	887656	3.02855
chr12	888492	888692	2.6708
chr12	892554	892582	2.08689
chr12	893057	893544	7.03101
chr12	894066	894549	2.34172
chr12	898814	899360	4.21376
chr12	899826	900216	4.53689
chr12	903863	904929	5.38549
chr12	905251	905468	3.20454
chr12	906345	906413	3.07607
chr12	906812	906959	3.20487
chr12	907922	908143	3.93512
chr12	908988	910518	5.5133
chr12	911359	911585	3.09712
chr12	911895	912076	3.09372
chr12	914107	914370	4.81487
chr12	915284	915544	3.25836
chr12	918086	918553	6.65993
chr12	918935	919124	4.09679
chr12	919740	920323	2.69036
chr12	920857	921074	3.50289
chr12	921463	921591	2.55428
chr12	922084	922280	2.75613
chr12	923562	924549	6.67988
chr12	924951	925499	2.83346
chr12	926247	926658	2.47341
chr12	927069	927181	3.05789
chr12	927682	928318	3.54392
chr12	930108	931025	7.81584
chr12	932412	932654	3.0291
chr12	934447	934898	2.71496
chr12	936676	937296	6.10621
chr12	939765	939895	1.98588
chr12	940345	940618	3.57259
chr12	941127	947166	17.8655
chr12	947652	948157	9.75154
chr12	948515	950311	3.97738
chr12	951230	953293	10.7064
chr12	954532	954805	4.84803
chr12	956805	956895	2.90761
chr12	957610	958183	5.1201
chr12	959680	959799	2.94457
chr12	960103	960313	3.31791
chr12	962150	963141	4.7758
chr12	963460	963546	2.67257
chr12	964194	965247	2.94987
chr12	965786	966242	5.48751
chr12	967572	967892	5.49683
chr12	969275	969417	2.20693
chr12	972107	972513	3.16701
chr12	974878	975043	2.39496
chr12	976017	981689	24.4854
chr12	984832	984948	2.47499
chr12	986050	986194	2.96087
chr12	986642	987261	4.64205
chr12	988003	988256	2.90432
chr12	989159	989661	3.79298
chr12	990193	990345	3.47683
chr12	993503	993539	1.87271
chr12	996680	996878	3.50131
chr12	997747	998027	3.52957
chr12	1001318	1001966	3.93799
chr12	1002622	1002789	2.21868
chr12	1003385	1004211	7.31371
chr12	1004829	1005090	2.65305
chr12	1005741	1006233	3.5649
chr12	1006663	1007408	4.34274
chr12	1007806	1008126	2.32622
chr12	1008776	1008952	2.72577
chr12	1009605	1009831	3.92789
chr12	1010135	1010444	4.00205
chr12	1010822	1012133	7.73664
chr12	1013880	1014371	5.43678
chr12	1016047	1016549	2.69049
chr12	1017670	1017972	2.31287
chr12	1019718	1020058	2.81069
chr12	1023402	1023688	3.28648
chr12	1025207	1025998	3.10371
chr12	1026634	1026875	2.4618
chr12	1028162	1028380	4.23751
chr12	1028833	1029548	4.49495
chr12	1031842	1032032	4.971
chr12	1034885	1035213	3.94558
chr12	1035536	1035869	5.06646
chr12	1036849	1037071	2.88061
chr12	1037980	1038285	5.48462
chr12	1040498	1040660	1.73073
chr12	1041133	1041247	2.79323
chr12	1042735	1043056	5.59675
chr12	1043895	1043949	2.17771
chr12	1045462	1045634	3.08225
chr12	1046728	1047012	1.76
chr12	1048284	1048997	2.31246
chr12	1049322	1049489	2.5855
chr12	1051111	1051421	4.80928
chr12	1051962	1052135	3.60582
chr12	1052917	1053246	4.53095
chr12	1054599	1055108	3.79658
chr12	1056303	1056736	3.41212
chr12	1058460	1058627	2.01532
chr12	1059552	1059620	3.0016
chr12	1060909	1061368	3.0035
chr12	1061869	1062320	4.88352
chr12	1062681	1078149	24.2039
chr13	8	8429	22.6831
chr13	9310	9762	6.49704
chr13	10561	10620	2.78286
chr13	10935	11433	3.75508
chr13	13496	14067	2.25458
chr13	15940	16242	4.39973
chr13	17893	18384	3.0686
chr13	18724	18959	3.29459
chr13	19302	19436	2.31883
chr13	21498	21929	4.71966
chr13	23053	24191	3.78256
chr13	25120	25192	1.75403
chr13	25881	26564	4.67531
chr13	27079	28149	7.29526
chr13	28712	28841	2.28787
chr13	30803	31281	5.646
chr13	31899	32337	7.0544
chr13	32799	33263	4.65982
chr13	33749	33992	3.75302
chr13	36226	36466	2.28488
chr13	36901	37195	3.08232
chr13	37748	38306	3.91514
chr13	38666	39834	7.02842
chr13	40927	41121	2.5279
chr13	41604	42593	7.00356
chr13	42950	43334	3.71511
chr13	43640	43820	2.57268
chr13	44643	44924	3.53727
chr13	46249	46830	4.92613
chr13	48124	48431	4.18939
chr13	49175	49287	3.26954
chr13	49803	49914	3.11656
chr13	52042	52785	3.29522
chr13	55343	55483	2.55884
chr13	56171	56388	2.38996
chr13	56996	57290	4.44104
chr13	57713	57976	2.75114
chr13	59429	59720	2.81248
chr13	60543	60792	2.6816
chr13	61324	61540	2.68062
chr13	61912	62104	2.58228
chr13	63428	63456	2.14696
chr13	66515	66877	4.44586
chr13	68362	69051	7.6488
chr13	69708	70247	5.47687
chr13	71659	71761	2.43665
chr13	74871	75071	2.19044
chr13	76182	76773	4.60788
chr13	78272	80773	4.94249
chr13	81224	82470	4.48786
chr13	84372	84941	4.72552
chr13	85278	86232	7.01321
chr13	86626	86863	2.92308
chr13	88895	89079	3.91293
chr13	90143	91002	4.45058
chr13	91421	92306	5.35314
chr13	92976	93406	2.63955
chr13	93942	95717	6.61089
chr13	96288	96531	4.53079
chr13	97479	98354	6.6926
chr13	99338	99414	2.32171
chr13	99746	101211	5.27734
chr13	101591	101914	4.14713
chr13	103479	103920	5.46302
chr13	104289	104650	3.12997
chr13	105900	106175	2.83608
chr13	107167	107429	2.41584
chr13	108296	108604	4.33877
chr13	109050	109687	2.73009
chr13	110973	111835	9.69218
chr13	112551	113037	7.74635
chr13	113405	114120	3.70725
chr13	114666	115392	4.74783
chr13	117745	117817	1.96562
chr13	118612	119591	4.93007
chr13	119920	119974	1.63514
chr13	120285	123277	5.84061
chr13	123759	124249	5.27396
chr13	125393	125437	2.67864
chr13	126335	126567	4.39606
chr13	127334	127444	2.1367
chr13	130143	130485	4.31345
chr13	130898	133953	6.83525
chr13	134961	135282	4.80462
chr13	135823	136034	2.97054
chr13	137285	137533	2.6811
chr13	137867	137907	2.06316
chr13	138330	138362	1.74794
chr13	138730	140148	5.58564
chr13	141401	142467	5.19455
chr13	144212	144448	4.27199
chr13	145236	145958	7.2348
chr13	147572	147886	4.45875
chr13	148537	148817	3.28927
chr13	149153	149255	3.12895
chr13	150161	150282	2.36413
chr13	151388	151705	5.1222
chr13	152485	153233	6.30302
chr13	154513	154560	2.10766
chr13	155946	156996	3.24363
chr13	157373	157449	1.74421
chr13	159253	160524	5.22382
chr13	160872	161491	3.0706
chr13	165035	165737	3.67551
chr13	167010	167938	7.33041
chr13	168279	168714	12.2901
chr13	169220	169894	4.90628
chr13	170224	172347	7.4393
chr13	172698	173262	4.79362
chr13	173903	174091	4.62222
chr13	174568	174633	3.00472
chr13	176404	176844	5.29959
chr13	177307	177570	3.69779
chr13	177889	178134	3.19933
chr13	179188	179708	5.17231
chr13	180630	180772	3.79602
chr13	181179	182061	5.69457
chr13	182839	190088	24.2208
chr13	191463	192623	3.87156
chr13	193712	193899	3.12377
chr13	194830	195051	2.95849
chr13	195591	202201	23.3409
chr13	202524	202716	3.14603
chr13	204049	205888	7.83907
chr13	206551	206837	4.91816
chr13	208088	208133	2.59777
chr13	208577	209978	5.25468
chr13	210913	211391	4.2507
chr13	211892	211966	2.73177
chr13	212361	213206	7.41945
chr13	213540	213980	6.91016
chr13	214501	214886	4.15381
chr13	216578	217131	4.34295
chr13	218581	218613	2.47953
chr13	219549	219622	2.98113
chr13	219986	221073	4.39418
chr13	223728	223774	2.16381
chr13	224566	224775	3.29834
chr13	225082	225866	5.8406
chr13	227810	229035	5.26661
chr13	229559	229643	2.76536
chr13	230101	231017	6.116
chr13	232106	233327	4.73539
chr13	234127	234308	2.27455
chr13	234707	234963	3.24833
chr13	235508	236191	4.79819
chr13	236676	236919	3.50904
chr13	238135	238810	10.7669
chr13	240684	241747	8.48195
chr13	242634	243629	8.00039
chr13	243946	244190	2.55828
chr13	245738	246874	8.6044
chr13	247371	247446	2.35898
chr13	249799	250144	5.01101
chr13	250572	251019	5.97771
chr13	251625	253196	8.01699
chr13	253720	253894	3.52579
chr13	254939	255070	3.16211
chr13	256603	257197	5.88825
chr13	257630	259224	6.89315
chr13	259822	261337	5.83016
chr13	262723	263228	5.08061
chr13	263840	264154	3.24328
chr13	265584	265787	2.19491
chr13	266633	266863	4.50632
chr13	267169	267582	9.3804
chr13	267931	268033	3.35177
chr13	268746	268800	2.15025
chr13	269758	271355	6.63488
chr13	271833	272201	4.02372
chr13	273329	273654	3.18052
chr13	274780	274834	2.16158
chr13	275366	275743	3.88551
chr13	276235	276327	2.26817
chr13	277319	277385	2.19182
chr13	277967	278111	2.19109
chr13	280641	281479	6.46013
chr13	282602	282783	3.13133
chr13	283205	284512	5.23262
chr13	285402	285998	2.40236
chr13	286658	287237	4.8698
chr13	288017	289649	10.8124
chr13	290642	290824	6.41791
chr13	291693	291889	2.08465
chr13	293372	293492	2.84999
chr13	294151	294277	2.78001
chr13	296239	297093	3.28355
chr13	300593	300739	2.51605
chr13	302432	302702	5.28491
chr13	303172	305861	11.3979
chr13	306487	306679	2.88628
chr13	308321	308453	2.55123
chr13	308773	309363	3.67825
chr13	310506	310862	4.17179
chr13	311330	311578	4.9223
chr13	312525	312787	3.4007
chr13	314651	315624	5.35415
chr13	316938	317508	6.22797
chr13	317812	318429	6.33892
chr13	318859	319378	3.62096
chr13	319801	320039	5.26229
chr13	320765	321308	5.3629
chr13	321670	321737	2.40951
chr13	322840	324151	5.99995
chr13	325219	325524	4.25405
chr13	326171	326453	3.81908
chr13	327311	327529	3.22488
chr13	329483	330564	4.79441
chr13	331148	331286	1.95254
chr13	331821	332219	7.3844
chr13	332604	333386	6.69496
chr13	334646	334825	2.43221
chr13	335753	336231	4.00243
chr13	337034	337647	4.10496
chr13	338851	339456	5.91723
chr13	341820	342184	6.53947
chr13	342692	342839	2.27081
chr13	344017	344604	3.9958
chr13	345172	345590	5.19347
chr13	346207	346501	2.01541
chr13	346869	347056	3.6235
chr13	347404	350453	10.725
chr13	350756	351427	3.51162
chr13	351972	352028	3.30905
chr13	353300	353610	7.70094
chr13	354802	355594	7.08863
chr13	356898	363220	26.8444
chr13	364228	364474	3.79505
chr13	365331	365468	2.56871
chr13	366569	367007	7.11318
chr13	367831	368282	3.47356
chr13	369812	370053	2.87776
chr13	372027	378673	28.9232
chr13	379632	379660	1.60738
chr13	380619	380655	2.35004
chr13	381216	386248	15.4381
chr13	386888	387229	5.40921
chr13	389701	390978	4.20818
chr13	391893	391957	2.92804
chr13	392326	392620	3.6837
chr13	395111	395163	2.45305
chr13	395534	395565	1.97276
chr13	395901	395937	2.0593
chr13	396651	397886	7.05622
chr13	398255	398372	2.34719
chr13	398919	399017	2.32334
chr13	399392	399436	3.28046
chr13	400977	401201	4.32983
chr13	402549	402686	2.7651
chr13	403049	403135	2.68008
chr13	404561	404755	2.18937
chr13	405441	405807	3.81256
chr13	409043	409136	2.67355
chr13	409452	409656	4.29883
chr13	410259	410678	4.8369
chr13	411951	412205	2.03709
chr13	412837	413024	4.82964
chr13	413451	413896	3.86027
chr13	415517	415635	6.82639
chr13	416746	417045	4.42074
chr13	418663	418880	3.69338
chr13	420324	420626	4.7649
chr13	422026	423127	4.32692
chr13	424090	424994	7.38559
chr13	428954	429884	3.14731
chr13	430627	431291	6.37899
chr13	432964	433002	3.053
chr13	433537	434275	5.05269
chr13	435002	436070	5.05709
chr13	436510	436662	3.07115
chr13	438825	438914	1.71376
chr13	440247	440649	1.84637
chr13	441152	444227	10.1352
chr13	449120	449258	1.85245
chr13	450875	451434	5.25573
chr13	455450	455531	2.34507
chr13	456243	456990	2.73161
chr13	459450	459539	1.80018
chr13	460457	460723	5.98334
chr13	461067	461606	2.57352
chr13	462390	463863	6.04213
chr13	465101	465444	4.6889
chr13	466585	466845	4.68835
chr13	467575	468386	5.15986
chr13	470408	470762	3.69739
chr13	472063	472701	2.99177
chr13	473782	474058	4.04959
chr13	474679	475107	3.63015
chr13	478290	478922	7.42606
chr13	479571	479835	4.18901
chr13	480363	480560	2.69472
chr13	481120	481152	1.99194
chr13	482089	482180	3.2273
chr13	483385	483485	2.47521
chr13	485629	485959	4.65575
chr13	490137	490316	2.21936
chr13	491532	491655	2.30271
chr13	492331	492595	3.72612
chr13	493421	493810	6.90714
chr13	494233	494833	4.77854
chr13	495824	497638	5.86825
chr13	501143	501183	1.98907
chr13	501486	502517	6.93004
chr13	503664	505248	18.4984
chr13	506926	508149	7.49064
chr13	508536	509000	5.16569
chr13	509925	510717	5.57311
chr13	511219	511788	3.64792
chr13	512908	513162	4.06059
chr13	515955	516145	2.11256
chr13	516567	517037	2.88378
chr13	517868	518129	3.20151
chr13	523882	524315	4.98148
chr13	525091	525252	3.64393
chr13	526816	527099	2.87683
chr13	527553	528073	2.94401
chr13	529142	529867	4.20987
chr13	531367	531483	2.40667
chr13	532765	533791	3.46289
chr13	534356	534665	6.29312
chr13	535041	535890	7.64633
chr13	536198	536383	2.71731
chr13	537269	537406	1.8256
chr13	537848	537971	2.37962
chr13	539578	540131	3.75454
chr13	540914	541742	4.44042
chr13	542382	542478	3.26199
chr13	542781	543269	3.95649
chr13	544461	544776	4.49514
chr13	545332	546010	6.30269
chr13	548187	548326	3.49021
chr13	549859	550415	5.43235
chr13	551776	552141	4.32613
chr13	552804	553939	4.54564
chr13	554492	554698	5.75284
chr13	555655	555805	3.02234
chr13	556486	556776	6.22298
chr13	557353	557441	1.9668
chr13	557826	558388	4.88739
chr13	559546	559918	2.98029
chr13	560783	560983	3.15579
chr13	561659	561858	4.17673
chr13	562586	563817	6.57025
chr13	564682	564905	2.92962
chr13	565293	565884	3.48749
chr13	566906	567072	3.6786
chr13	567396	567597	2.79087
chr13	568174	568727	2.99792
chr13	569663	569774	2.00129
chr13	570098	570188	3.10807
chr13	570712	571157	4.85939
chr13	572652	573143	2.36793
chr13	574853	574988	3.39761
chr13	575400	576531	6.48686
chr13	578299	578477	3.62359
chr13	578822	579103	3.10555
chr13	580757	581319	6.05252
chr13	581995	583485	6.22253
chr13	586158	586880	4.79746
chr13	587796	588856	9.6572
chr13	589417	589553	3.32046
chr13	590162	590270	2.46784
chr13	590583	592617	7.04171
chr13	593527	593715	3.40082
chr13	594278	594838	5.27759
chr13	595696	595857	2.56815
chr13	596447	597042	2.11218
chr13	598544	599962	4.54013
chr13	601794	602196	5.05963
chr13	604124	604374	2.69925
chr13	604680	605463	5.14379
chr13	605878	606103	4.75991
chr13	606889	606983	2.41472
chr13	608620	611177	16.5905
chr13	611605	611854	2.25515
chr13	612574	612872	3.17659
chr13	615892	616066	2.713
chr13	616997	617277	3.82881
chr13	618391	618575	3.29911
chr13	620095	620788	2.93227
chr13	622909	627078	19.0601
chr13	627384	627841	5.60021
chr13	628725	629007	4.52449
chr13	629949	630412	3.6557
chr13	632771	633058	3.34382
chr13	635823	636223	2.99355
chr13	636690	637538	3.53117
chr13	638231	638794	3.05146
chr13	639735	640082	3.23546
chr13	641128	641367	3.20509
chr13	642096	642624	4.47205
chr13	643712	644031	3.75527
chr13	644600	645450	5.39987
chr13	646006	646101	2.58277
chr13	647887	649226	3.57101
chr13	650412	650692	5.1041
chr13	651024	651275	3.87264
chr13	651743	651891	2.85777
chr13	652347	652556	4.53165
chr13	653823	654869	6.44657
chr13	655183	655465	5.35015
chr13	656760	656974	2.44816
chr13	657412	657916	2.47374
chr13	658766	659429	6.20524
chr13	659980	660627	4.5222
chr13	662426	662634	1.91449
chr13	663172	664087	4.2537
chr13	666391	667008	4.87001
chr13	667487	668011	4.13534
chr13	668648	670778	6.25035
chr13	673360	673627	4.44158
chr13	674358	675068	3.90521
chr13	675701	676616	3.47659
chr13	678484	678673	2.43082
chr13	680149	680218	2.38795
chr13	682683	682929	3.10318
chr13	683573	685804	3.60938
chr13	686419	686725	2.39099
chr13	688201	688940	5.6386
chr13	689712	690016	4.62457
chr13	691184	691328	3.24077
chr13	691637	691821	2.21717
chr13	693032	693405	3.58444
chr13	694117	694575	3.42706
chr13	695402	696467	5.36881
chr13	696902	697276	3.6997
chr13	697760	698235	3.47912
[truncated: 5,274 more rows]
