# Supplementary material for: Genome-Wide Profiling of Yeast DNA:RNA Hybrid Prone Sites with DRIP-Chip
Source: PLoS Genet. 2014 Apr 17;10(4):e1004288. doi: 10.1371/journal.pgen.1004288 (PMC3990523; doi:10.1371/journal.pgen.1004288)
Supplement: Dataset S2 — Wild type replicate 2 enriched region coordinates. (XLSX) [file pgen.1004288.s002.xlsx]

## Sheet: Wild type replicate 2
Chromosome number	Start coordinates	End coordinates	Score
chr1	0	2759	10.395
chr1	6651	6713	1.86389
chr1	7985	8166	2.46132
chr1	8995	9024	1.62069
chr1	11164	14354	9.66901
chr1	14789	14935	2.00138
chr1	15503	15842	5.86109
chr1	16263	16447	2.72469
chr1	16798	16850	2.02343
chr1	17670	20944	6.08108
chr1	21869	22894	4.04939
chr1	23778	27101	7.58314
chr1	27414	27625	2.36854
chr1	28085	28324	2.68045
chr1	28751	28791	1.69196
chr1	31218	31433	1.6695
chr1	31762	32466	7.4902
chr1	33165	34124	6.16766
chr1	35684	35725	1.52596
chr1	36319	36462	1.90165
chr1	37880	38228	7.1871
chr1	40148	40404	1.64826
chr1	41692	42296	2.98067
chr1	42643	42807	3.19159
chr1	45152	45871	2.24595
chr1	46409	46494	2.29569
chr1	48850	49121	3.32434
chr1	49428	49552	1.79298
chr1	50268	50647	3.38411
chr1	51410	51721	4.18956
chr1	52405	52658	4.78893
chr1	53598	54111	3.7214
chr1	58332	58609	3.7372
chr1	59260	60728	5.67744
chr1	61601	61929	5.1589
chr1	62420	62702	4.12331
chr1	64097	64185	1.52608
chr1	65503	66279	5.4972
chr1	67696	67900	3.30378
chr1	69546	69942	4.22726
chr1	70304	70491	2.48517
chr1	71826	73408	14.111
chr1	74232	74625	2.97279
chr1	76267	76358	2.28389
chr1	77465	77545	1.96615
chr1	79495	79555	1.93214
chr1	80490	80570	1.84917
chr1	81076	81236	1.82313
chr1	82260	82477	1.83629
chr1	84114	84406	4.89848
chr1	84713	84793	1.60849
chr1	85377	85825	3.34224
chr1	87423	87710	2.43218
chr1	91967	92078	2.06298
chr1	94458	94569	2.25656
chr1	95883	96035	1.9441
chr1	96412	96623	3.16403
chr1	97310	97599	4.41363
chr1	99124	99396	4.00931
chr1	100111	100492	3.97635
chr1	102301	102927	5.71635
chr1	104909	105178	4.21048
chr1	106031	106291	3.59523
chr1	107529	107688	2.47403
chr1	108407	108660	2.24506
chr1	109608	109666	1.49524
chr1	110579	111004	3.4857
chr1	111836	113429	4.93629
chr1	114323	114696	4.49149
chr1	117414	117666	3.34535
chr1	120752	121100	4.70068
chr1	121935	122447	3.52526
chr1	124217	124356	1.89881
chr1	124799	125342	4.35542
chr1	125843	125995	2.37677
chr1	126463	128160	3.29559
chr1	128501	129129	4.45966
chr1	130853	132081	7.27628
chr1	132727	132989	1.86569
chr1	134800	135007	2.93615
chr1	135552	135637	1.97038
chr1	136281	136873	3.80717
chr1	138618	138719	1.9037
chr1	139022	141301	6.21848
chr1	142135	142167	1.59109
chr1	142535	143275	5.37981
chr1	144942	145095	2.81954
chr1	147986	148221	2.553
chr1	148944	149192	1.92941
chr1	152638	153210	6.48803
chr1	153741	154302	3.39974
chr1	158647	158767	3.37081
chr1	159280	166232	39.5961
chr1	167278	167316	2.22887
chr1	167623	167737	1.5007
chr1	168180	168332	2.14212
chr1	170813	171080	3.36027
chr1	174297	175332	4.05814
chr1	175960	176200	2.03945
chr1	176736	177008	3.07616
chr1	177493	178682	4.84029
chr1	180276	180308	2.06783
chr1	180825	181342	4.93797
chr1	182092	183805	15.1626
chr1	184230	184451	2.33559
chr1	185225	185431	2.13917
chr1	186811	187001	2.7882
chr1	187417	188535	6.0393
chr1	189228	189743	13.2802
chr1	192112	192212	2.15884
chr1	193692	194072	4.70063
chr1	196375	196564	2.7234
chr1	201161	201404	2.28821
chr1	204115	204260	2.38223
chr1	205197	205487	2.63116
chr1	205881	205978	2.14469
chr1	206731	208110	8.27391
chr1	209961	212605	6.43811
chr1	213001	213918	3.17221
chr1	214221	214801	4.28538
chr1	216311	217228	4.91759
chr1	217542	218443	5.51279
chr1	218784	220078	5.14059
chr1	220504	224943	14.1717
chr1	226000	226868	3.21069
chr1	227578	227873	4.35345
chr1	228741	229130	3.3923
chr1	229490	230182	8.05991
chr10	0	10880	27.8956
chr10	11590	12079	3.04686
chr10	12451	12744	2.48364
chr10	13289	13572	2.12808
chr10	14201	14355	2.3679
chr10	14836	15117	3.50493
chr10	15566	15754	2.7404
chr10	16722	17388	4.72019
chr10	17715	19654	4.85673
chr10	20164	20993	5.52041
chr10	21555	21817	2.56188
chr10	22363	22581	2.67041
chr10	27333	27908	7.23884
chr10	28391	29269	2.84972
chr10	30447	30703	3.59938
chr10	32277	32705	5.53679
chr10	33540	34472	3.23835
chr10	35653	36646	4.90701
chr10	37164	38475	6.37081
chr10	39550	40090	4.086
chr10	43225	43438	2.08043
chr10	44010	44648	3.67376
chr10	46921	47548	4.56341
chr10	49649	51228	8.56741
chr10	52146	52440	3.71279
chr10	53201	53988	4.70933
chr10	55717	56203	2.84686
chr10	58281	58674	2.81457
chr10	59089	59664	1.92526
chr10	61064	61157	1.5903
chr10	62319	63075	4.23107
chr10	63985	64093	3.20466
chr10	65708	65928	2.23474
chr10	66346	66457	1.4632
chr10	67080	67401	4.14275
chr10	67830	67880	1.70222
chr10	70792	71194	4.81199
chr10	72496	72672	3.06561
chr10	74311	74949	4.0323
chr10	75838	77385	6.7488
chr10	78390	78494	1.69972
chr10	79094	80032	9.08228
chr10	80357	80625	2.51914
chr10	81145	82082	4.47759
chr10	83721	84439	5.22382
chr10	84875	84963	1.41415
chr10	87686	87911	3.04312
chr10	88549	88692	2.71785
chr10	89402	89757	2.58501
chr10	91102	91958	5.6629
chr10	94177	94511	3.96327
chr10	96862	97058	2.53256
chr10	97957	98250	2.14467
chr10	98860	99113	3.62807
chr10	101293	101388	1.99032
chr10	101729	101885	2.05494
chr10	102520	103375	3.88982
chr10	104308	104463	3.03567
chr10	104871	104952	1.72936
chr10	105569	106439	3.1271
chr10	107039	107270	3.38512
chr10	108329	108554	2.56351
chr10	109375	109510	2.24201
chr10	110796	111183	3.79456
chr10	112816	113315	7.81887
chr10	115815	117264	5.84429
chr10	117972	118258	2.88609
chr10	118946	119329	3.0131
chr10	120281	121533	21.012
chr10	122437	122947	4.55536
chr10	123970	124591	6.48954
chr10	125063	125453	4.23618
chr10	125946	126370	7.1501
chr10	127080	127774	3.65732
chr10	129522	129758	1.75149
chr10	130601	130746	1.81639
chr10	133275	133659	4.08065
chr10	134057	134118	1.81074
chr10	136002	136788	5.68429
chr10	137847	139349	4.78989
chr10	139679	139798	1.66531
chr10	140886	141608	3.61575
chr10	143058	143406	4.69253
chr10	144071	145125	6.68092
chr10	145600	145664	1.64594
chr10	146233	146432	2.2611
chr10	147179	148286	4.36322
chr10	148703	148807	2.32194
chr10	149672	150411	4.89138
chr10	150715	151848	6.57236
chr10	152442	152676	4.10025
chr10	153220	154147	3.59418
chr10	154776	154822	1.81934
chr10	155971	156045	2.00144
chr10	156976	157140	1.78674
chr10	158656	159447	3.76176
chr10	159766	160041	3.98352
chr10	160760	161112	1.59654
chr10	164928	165258	3.73359
chr10	166701	166968	2.28439
chr10	167559	167890	5.90527
chr10	168875	168975	1.97629
chr10	172499	173064	5.09445
chr10	174085	174570	2.23121
chr10	175641	177115	9.62285
chr10	177724	179026	7.06504
chr10	181165	181396	3.2476
chr10	182469	183106	7.99301
chr10	183601	184447	5.1852
chr10	184925	185168	2.73355
chr10	185473	185793	2.35716
chr10	186816	187406	3.30002
chr10	188305	189670	4.06858
chr10	190302	192691	4.78431
chr10	193024	193188	2.06547
chr10	195474	198566	10.3073
chr10	199538	200471	7.765
chr10	200891	201126	1.92012
chr10	201584	202603	2.92032
chr10	203116	204330	19.413
chr10	204670	205157	4.91024
chr10	206449	206671	2.98385
chr10	207392	207704	2.64366
chr10	208279	208516	1.75454
chr10	209052	209305	1.99394
chr10	210184	210451	2.64927
chr10	218472	218520	1.36891
chr10	219564	219888	3.37634
chr10	220297	220348	1.71588
chr10	220694	221295	3.16481
chr10	222660	222846	3.43124
chr10	223733	223888	2.26973
chr10	224607	224962	2.09352
chr10	226181	226257	1.50876
chr10	230347	230781	4.70208
chr10	231202	231266	1.93198
chr10	231691	231961	2.98296
chr10	233117	233265	1.79828
chr10	233926	234203	3.75076
chr10	234921	235182	1.97488
chr10	236071	236258	2.50269
chr10	236881	236953	1.77617
chr10	237748	237926	2.24999
chr10	238362	238463	2.49425
chr10	238783	239164	3.61089
chr10	240021	240622	2.18016
chr10	240952	241236	2.05232
chr10	242394	242586	1.89265
chr10	245097	245443	2.34026
chr10	246160	246333	2.91689
chr10	246890	247159	2.11483
chr10	250266	250698	2.29748
chr10	252569	252745	2.95631
chr10	253078	253290	3.19716
chr10	253640	253814	1.65163
chr10	254140	254468	3.39771
chr10	257805	258016	2.91208
chr10	258815	258851	1.81306
chr10	259312	259892	2.78013
chr10	260323	260564	2.62773
chr10	262490	262611	1.38197
chr10	263492	263601	1.55193
chr10	263986	264167	1.70926
chr10	265390	265691	3.16374
chr10	266758	266936	4.85972
chr10	267577	267668	1.63315
chr10	269124	269417	3.72007
chr10	272002	272092	2.11029
chr10	272850	272946	1.89603
chr10	275265	275487	1.62354
chr10	276068	276122	1.66026
chr10	276836	277152	2.99848
chr10	278687	280631	7.20302
chr10	282538	282995	4.23121
chr10	283950	284042	1.6696
chr10	286589	286709	1.6469
chr10	289524	294056	19.1673
chr10	295031	295119	2.07919
chr10	295425	295699	2.67205
chr10	297999	298750	4.42742
chr10	303175	303232	1.86495
chr10	304580	304788	3.60554
chr10	305697	305901	3.40345
chr10	306641	306817	1.98241
chr10	308560	308722	2.02905
chr10	309553	310099	3.36953
chr10	312735	312787	1.7994
chr10	313267	314027	2.96469
chr10	314609	316510	6.72354
chr10	317661	318045	3.68178
chr10	318398	319744	5.04102
chr10	321164	321764	3.16637
chr10	324726	324792	1.82402
chr10	325155	325183	1.79315
chr10	325772	326045	2.72499
chr10	326711	327358	2.71893
chr10	327762	327865	1.85916
chr10	328363	329689	6.62464
chr10	332508	332552	1.83084
chr10	332924	334004	6.20355
chr10	335811	336010	2.18347
chr10	336405	336897	4.02439
chr10	337802	339261	14.2009
chr10	341127	341194	1.66359
chr10	341838	342552	4.99611
chr10	343301	343373	1.62865
chr10	347007	347340	4.46348
chr10	348386	349081	3.87225
chr10	351897	352102	1.91614
chr10	353365	353468	2.27484
chr10	354342	355494	15.8084
chr10	356667	357159	2.17034
chr10	357675	358486	2.67426
chr10	360992	361481	2.1473
chr10	362038	362780	3.5728
chr10	363716	364415	3.21762
chr10	365042	365441	8.51606
chr10	365852	366732	5.14715
chr10	372243	372508	2.79855
chr10	373980	374537	6.09755
chr10	375291	375757	6.47805
chr10	376434	376490	2.38632
chr10	377008	377244	3.31955
chr10	378144	378421	3.3336
chr10	379769	380010	2.02635
chr10	380437	380615	2.82663
chr10	381415	382322	4.96147
chr10	382934	383353	3.08535
chr10	383690	384009	2.76326
chr10	385249	385525	1.94403
chr10	388011	388643	3.00165
chr10	389518	389674	2.83876
chr10	390316	390473	2.37811
chr10	396031	396246	1.97412
chr10	397506	397622	1.97132
chr10	398890	399164	2.72754
chr10	399760	400365	6.34384
chr10	401029	401425	5.91291
chr10	401789	402201	7.17185
chr10	404413	404562	2.49708
chr10	404889	405795	2.60518
chr10	406811	407347	2.78192
chr10	408036	408523	3.67657
chr10	409688	409822	2.66653
chr10	410917	411778	4.9468
chr10	413418	413751	2.96044
chr10	414753	414793	2.24208
chr10	415317	415568	3.62142
chr10	415871	415972	1.77839
chr10	416539	416766	2.40828
chr10	420518	420793	2.99306
chr10	421295	421914	3.75331
chr10	422312	422934	3.06827
chr10	424061	425086	4.24108
chr10	426690	426849	2.60731
chr10	428661	428907	2.52487
chr10	429537	429811	2.4111
chr10	430496	430596	2.18711
chr10	435382	435944	3.58537
chr10	436580	436702	1.49572
chr10	437173	439024	4.44474
chr10	442164	442432	4.11818
chr10	443035	443580	3.83926
chr10	444519	444885	1.91248
chr10	447943	448117	2.62576
chr10	448450	448609	1.73942
chr10	449632	450169	2.03336
chr10	450554	451175	3.06389
chr10	451643	454957	9.32598
chr10	455399	455464	2.27979
chr10	456082	457684	5.5003
chr10	457989	458207	2.14316
chr10	459461	459685	3.29644
chr10	462477	464505	6.3494
chr10	466345	467007	6.12966
chr10	467415	467732	4.10986
chr10	468525	469584	4.47854
chr10	471080	471310	2.52622
chr10	472061	483949	34.6334
chr10	484422	484541	2.05016
chr10	488966	489439	1.66273
chr10	490972	492226	4.12747
chr10	493274	493763	3.3663
chr10	494811	494971	2.66005
chr10	496358	496541	3.06122
chr10	497078	497143	1.83549
chr10	499416	500608	4.48102
chr10	503041	503392	3.49037
chr10	503842	504120	2.61539
chr10	505231	505331	2.00949
chr10	506184	506334	2.29849
chr10	511782	512004	1.95548
chr10	516003	516782	4.40092
chr10	517099	517131	1.42559
chr10	518450	519770	4.68992
chr10	521530	522336	2.89852
chr10	523568	523844	2.62048
chr10	524306	524452	1.38097
chr10	526251	526496	3.10063
chr10	527278	527823	2.70133
chr10	531111	532083	4.35096
chr10	532544	532693	3.4658
chr10	534586	534683	1.73103
chr10	535922	536139	2.67985
chr10	536692	538406	16.6161
chr10	539123	539882	3.29993
chr10	540207	542149	15.7938
chr10	542809	543128	5.6253
chr10	543501	543600	2.14309
chr10	544693	545005	3.53087
chr10	545336	545566	2.13764
chr10	545943	546744	4.63456
chr10	547140	547402	3.06134
chr10	547978	548204	3.19235
chr10	549610	549876	3.49634
chr10	550264	550982	3.93375
chr10	553059	553183	1.95898
chr10	553786	555009	3.22404
chr10	556721	556990	3.72157
chr10	559739	559798	1.89474
chr10	560732	561332	2.29512
chr10	561757	562163	1.57206
chr10	566082	566892	3.39237
chr10	567193	567398	2.68419
chr10	567755	568645	3.66616
chr10	569927	570244	4.33714
chr10	571006	571246	4.091
chr10	571681	571725	1.79889
chr10	574359	574468	2.22799
chr10	575527	576285	5.53078
chr10	578370	578399	1.78748
chr10	579968	580258	2.24837
chr10	581198	581411	2.43014
chr10	583210	583642	6.63228
chr10	583963	584325	2.19628
chr10	585886	586044	3.22604
chr10	586569	586722	2.03211
chr10	587198	587266	1.36941
chr10	588950	589046	1.68461
chr10	591956	592175	3.91099
chr10	593797	594514	2.00648
chr10	594835	595628	3.76408
chr10	596173	596298	2.32665
chr10	596866	597104	2.31291
chr10	597414	598671	4.39448
chr10	599050	599227	3.02522
chr10	599631	600035	3.62554
chr10	600434	600518	1.9158
chr10	602082	603088	5.03029
chr10	604642	604856	3.00126
chr10	605615	605802	3.33933
chr10	606309	607337	6.11073
chr10	607797	609035	4.80686
chr10	609643	610243	2.62045
chr10	610582	610722	2.44832
chr10	611230	612807	3.50692
chr10	613372	613692	2.93049
chr10	614693	615393	5.00602
chr10	616092	616267	2.86419
chr10	617218	617348	1.78094
chr10	617705	618064	3.97854
chr10	620694	623024	9.07767
chr10	623750	624655	5.51591
chr10	624990	625106	1.74969
chr10	627116	628772	10.679
chr10	629096	629379	3.71176
chr10	630564	631051	2.64088
chr10	631982	633042	4.17165
chr10	633371	633863	2.77839
chr10	635090	635726	4.51895
chr10	636453	636843	4.29115
chr10	637429	637546	1.55141
chr10	637909	638201	4.82551
chr10	638574	638877	3.60456
chr10	639640	640347	3.82643
chr10	640981	641654	5.22413
chr10	642396	642660	3.20235
chr10	643320	643440	2.76826
chr10	644672	644862	1.92582
chr10	645615	646977	5.3923
chr10	647394	648095	5.18788
chr10	648666	649027	4.32628
chr10	651562	651778	1.69056
chr10	652161	653044	6.27706
chr10	653453	654245	3.7094
chr10	654926	655499	3.36842
chr10	655839	656205	4.40387
chr10	658878	659768	4.46125
chr10	660087	660946	2.88895
chr10	661647	662756	5.72367
chr10	663254	664966	9.64628
chr10	667733	669725	4.32831
chr10	670483	670866	3.96406
chr10	671821	671925	2.35422
chr10	672581	672758	2.53907
chr10	674022	674619	3.3979
chr10	678667	678717	1.76628
chr10	680977	681163	2.42683
chr10	681769	682046	2.42275
chr10	683737	683852	1.84369
chr10	684742	685332	1.76506
chr10	686088	686387	4.43646
chr10	687993	688296	3.38413
chr10	691280	691529	2.30139
chr10	691913	691981	2.38984
chr10	692963	693019	1.53341
chr10	697526	697726	2.31177
chr10	701217	702081	4.73237
chr10	702688	703044	4.82563
chr10	704005	705404	15.8258
chr10	706244	706498	2.16435
chr10	706867	707595	3.45646
chr10	707903	708381	2.94463
chr10	709551	709781	3.26568
chr10	710736	711035	4.23663
chr10	711753	711817	2.32217
chr10	714198	714280	2.08136
chr10	714663	715183	5.37873
chr10	717156	717494	5.72381
chr10	719940	720139	2.63059
chr10	723651	723874	2.50276
chr10	725550	726412	3.08676
chr10	727905	727951	2.10997
chr10	729567	731523	7.31189
chr10	731867	736922	8.21044
chr10	737651	740388	7.36106
chr10	740896	740960	2.42394
chr10	741285	743147	4.40957
chr10	744103	745639	10.8377
chr11	154	2890	11.2673
chr11	4003	4181	2.07473
chr11	5052	5519	5.28918
chr11	7045	7101	1.57297
chr11	9435	9635	2.07524
chr11	14017	14266	2.0364
chr11	15192	15876	2.63487
chr11	16562	17151	3.56552
chr11	17790	18419	4.52284
chr11	18942	19190	2.79827
chr11	20844	21488	4.23051
chr11	21985	22321	3.55361
chr11	23464	24302	3.17654
chr11	24622	24761	2.14753
chr11	25573	26242	3.67547
chr11	26891	27331	4.98936
chr11	28553	28653	2.0329
chr11	29244	29352	2.36289
chr11	30205	30605	2.16019
chr11	32828	33439	4.5731
chr11	36003	36219	1.58584
chr11	38961	39082	2.04753
chr11	40746	41287	4.69241
chr11	41883	42050	2.90211
chr11	43409	43521	1.978
chr11	44098	44608	6.19345
chr11	45172	45536	3.23798
chr11	46188	46504	3.1172
chr11	48165	48276	1.70373
chr11	48647	48866	1.72642
chr11	50632	50752	1.65735
chr11	51496	52393	2.36135
chr11	52778	53021	3.18329
chr11	54264	54904	4.89751
chr11	56625	57371	4.50354
chr11	57767	57998	1.95602
chr11	59063	59335	3.24806
chr11	62079	62218	3.05537
chr11	63451	64170	2.75772
chr11	66552	68152	6.67816
chr11	68471	68707	2.70224
chr11	69800	70461	15.7793
chr11	70910	71980	5.54794
chr11	73188	73457	4.22853
chr11	74623	74784	3.29713
chr11	76216	76392	2.16262
chr11	77080	77333	3.05266
chr11	78371	78476	1.69796
chr11	80017	80668	8.77074
chr11	82961	83362	3.88485
chr11	83762	84328	5.07067
chr11	84725	84852	1.54317
chr11	85739	86374	3.71019
chr11	87737	87883	1.84187
chr11	88412	89103	4.9604
chr11	90053	90317	3.73669
chr11	90720	90966	3.74636
chr11	91283	91471	2.63838
chr11	92907	93493	3.15456
chr11	94598	94666	1.6006
chr11	95851	96139	3.07135
chr11	96519	96707	2.62053
chr11	97705	98330	3.60588
chr11	100287	100415	1.68225
chr11	101717	101871	2.70256
chr11	102782	103054	3.51735
chr11	104420	104475	1.74893
chr11	105468	105540	1.71335
chr11	107551	107942	4.8878
chr11	108409	109032	2.84977
chr11	109785	110322	8.95642
chr11	114466	114766	3.25281
chr11	116284	116526	3.70119
chr11	117724	117932	1.46055
chr11	118822	119123	5.25901
chr11	122053	122201	2.37586
chr11	123097	123651	2.70986
chr11	125964	126150	1.66833
chr11	127867	128757	3.99962
chr11	131997	132972	4.48589
chr11	133277	133514	3.7741
chr11	134750	135093	2.44162
chr11	136915	137207	3.61992
chr11	137876	138577	3.50995
chr11	140809	141574	5.31824
chr11	142242	142723	2.89418
chr11	143691	143756	1.74712
chr11	144357	145206	10.321
chr11	146189	146682	4.21637
chr11	147403	147652	2.37212
chr11	148150	148321	2.14925
chr11	151315	151850	2.74464
chr11	152182	152525	7.5127
chr11	152907	154707	5.2481
chr11	156327	156589	4.35626
chr11	157915	157951	1.6778
chr11	158611	158787	1.84147
chr11	160490	160743	1.8621
chr11	162823	164465	10.0192
chr11	164869	166577	10.0617
chr11	168920	169196	4.34618
chr11	172260	172336	1.83713
chr11	172707	173828	3.63593
chr11	174396	175176	4.52648
chr11	175765	175955	1.62076
chr11	176863	177019	1.65541
chr11	177333	177445	2.51214
chr11	179124	179270	1.83398
chr11	180211	180692	3.82092
chr11	183673	185393	7.09884
chr11	187475	187515	1.74044
chr11	189312	189580	3.36457
chr11	190070	190203	2.22273
chr11	191505	191784	2.99631
chr11	193251	193472	2.86507
chr11	194836	195103	2.31384
chr11	196128	196639	4.24528
chr11	197663	197831	1.43116
chr11	198868	199707	5.58203
chr11	200095	200251	2.14928
chr11	200745	201476	8.19258
chr11	202055	203008	13.4146
chr11	204641	204928	4.04586
chr11	205429	205726	4.85981
chr11	207366	207576	3.0811
chr11	208607	209945	3.82146
chr11	212095	212127	1.97505
chr11	213085	213183	2.01656
chr11	215647	215821	1.46749
chr11	216912	217144	2.48599
chr11	217620	217716	1.6099
chr11	219425	219736	3.53033
chr11	220243	221002	5.52149
chr11	221994	222543	4.08333
chr11	222982	223256	3.549
chr11	225180	225923	4.25722
chr11	227543	227659	1.63923
chr11	228172	228296	2.33585
chr11	231918	232615	3.69086
chr11	233619	233706	2.05459
chr11	234755	234998	2.77409
chr11	235456	235767	3.34071
chr11	238296	238653	3.46308
chr11	239481	239672	2.96865
chr11	240288	240719	2.36073
chr11	241830	242370	4.38964
chr11	242927	243214	3.01634
chr11	245955	246428	4.72055
chr11	246769	246947	2.658
chr11	249531	249871	2.55022
chr11	251000	251391	3.96505
chr11	252576	252767	2.62114
chr11	253079	253168	1.63324
chr11	254057	254294	3.09202
chr11	255298	255390	2.56784
chr11	256616	256648	1.60271
chr11	257166	257234	1.33015
chr11	257548	257944	3.07526
chr11	258750	259961	21.6012
chr11	261232	262454	4.65685
chr11	263253	264309	4.9604
chr11	264977	266114	6.17267
chr11	266986	267188	2.93826
chr11	269147	269315	2.13991
chr11	270127	270971	2.9985
chr11	272218	272274	1.6291
chr11	273030	273083	1.61026
chr11	275482	275566	1.80395
chr11	276249	277165	4.02472
chr11	279541	279728	3.7502
chr11	280559	282521	5.11564
chr11	283779	284095	3.23927
chr11	285648	285772	2.30828
chr11	287095	287316	2.82013
chr11	289381	289472	1.68456
chr11	290794	291197	2.02077
chr11	292024	292141	2.64939
chr11	292740	292954	3.56678
chr11	295145	295962	4.76257
chr11	301989	302342	6.54768
chr11	303010	303054	2.09498
chr11	303450	303566	2.07924
chr11	304507	305122	3.33443
chr11	305642	305670	1.48189
chr11	306017	306432	2.47711
chr11	306993	307709	6.09031
chr11	308602	308870	3.11551
chr11	309203	309299	2.75836
chr11	310293	311035	7.26951
chr11	311642	314342	13.7644
chr11	314927	314992	1.83495
chr11	317742	317825	2.65245
chr11	319749	320163	2.26889
chr11	321041	321337	2.69418
chr11	324232	324381	2.20289
chr11	325051	325282	2.92233
chr11	325655	325759	2.10412
chr11	326357	327283	6.14523
chr11	328232	329881	6.77619
chr11	330224	330451	3.49998
chr11	332981	333099	1.72555
chr11	335392	336088	5.91758
chr11	336616	337380	5.78135
chr11	337883	338529	3.63774
chr11	339044	340141	4.60927
chr11	341108	341959	12.5979
chr11	342729	344374	6.28022
chr11	344904	345054	2.68171
chr11	345644	345949	4.09559
chr11	348438	348931	1.9455
chr11	349840	350012	2.03804
chr11	351252	351394	1.89505
chr11	354051	354257	3.38647
chr11	356295	356919	2.22347
chr11	357305	357594	3.18298
chr11	359682	360593	6.85823
chr11	362312	362353	1.41136
chr11	362712	362830	2.29691
chr11	363775	363953	2.66252
chr11	365400	365728	2.65432
chr11	367406	367462	1.66444
chr11	369553	371611	4.67304
chr11	372174	372571	3.37921
chr11	373203	373457	3.52673
chr11	373767	373980	1.46774
chr11	374539	374699	1.65178
chr11	375797	375958	1.83567
chr11	377293	377710	3.96392
chr11	378182	378303	1.91935
chr11	379197	380047	8.13299
chr11	380451	380643	1.79265
chr11	381084	382232	14.8069
chr11	383087	383223	1.8151
chr11	383536	383750	1.68653
chr11	384084	384402	2.56595
chr11	385524	386666	6.7297
chr11	387190	387853	4.29317
chr11	389836	389905	1.51521
chr11	390549	390912	3.34949
chr11	391283	391331	1.53262
chr11	392754	394681	8.25224
chr11	395852	396825	3.24456
chr11	397443	397489	1.62322
chr11	397828	398557	5.21653
chr11	399115	399346	2.99717
chr11	400346	400895	3.38955
chr11	403612	403689	1.87435
chr11	404086	404258	1.47855
chr11	406960	407012	2.197
chr11	407609	408737	3.32188
chr11	412203	412441	3.07511
chr11	414225	414375	2.78383
chr11	418190	418264	2.10887
chr11	418652	418847	3.63964
chr11	421277	421370	1.72701
chr11	421948	422118	2.48785
chr11	422698	423076	2.48466
chr11	423837	424068	3.56071
chr11	425176	425528	3.96318
chr11	425855	426952	5.25506
chr11	430345	430600	2.53057
chr11	431477	432414	8.29715
chr11	433103	433430	2.58515
chr11	433976	434596	5.25269
chr11	435453	436616	5.70116
chr11	443229	443333	1.82409
chr11	443888	444571	3.78459
chr11	445654	445974	2.63522
chr11	446283	446450	2.06275
chr11	447106	447725	4.02336
chr11	448903	449197	2.92176
chr11	449906	450398	3.22584
chr11	451924	452045	1.73504
chr11	452716	452878	2.12271
chr11	453376	454047	3.15408
chr11	454447	454887	5.01423
chr11	456639	457043	2.08075
chr11	457359	459074	23.3327
chr11	460285	461224	2.37674
chr11	462056	462390	5.11035
chr11	463964	464684	5.00926
chr11	466959	467341	2.46048
chr11	467762	469123	5.8031
chr11	470902	471577	2.19002
chr11	472449	472547	1.92642
chr11	474820	475077	2.60929
chr11	476346	476729	4.26015
chr11	478048	478154	2.38074
chr11	478753	478868	2.27899
chr11	479632	479893	3.86598
chr11	480533	480772	2.25403
chr11	481708	481779	2.22057
chr11	482233	482624	3.36359
chr11	483301	483369	2.24112
chr11	483782	483810	1.9802
chr11	485548	487023	3.53123
chr11	487422	487474	1.83172
chr11	488534	488957	5.50537
chr11	489276	489419	2.30746
chr11	490133	490177	1.66234
chr11	490585	491530	3.46803
chr11	491950	492066	1.96518
chr11	493206	493722	2.34503
chr11	494312	494543	2.9883
chr11	495047	495765	4.16756
chr11	496908	497109	3.09874
chr11	498855	499356	3.93571
chr11	499846	499906	1.87448
chr11	500397	500770	3.09184
chr11	501076	501403	4.16091
chr11	502072	502315	2.48109
chr11	503456	503511	1.52667
chr11	503982	504115	3.23417
chr11	504540	504784	3.14545
chr11	505896	506074	2.63006
chr11	506783	506844	1.96136
chr11	508973	509263	3.79758
chr11	510003	510243	3.40192
chr11	511371	512133	2.93619
chr11	512608	514073	3.94868
chr11	515075	516357	4.88573
chr11	516932	517664	23.8248
chr11	519089	524848	12.8103
chr11	525730	525790	1.72269
chr11	526192	527258	6.55687
chr11	527648	527924	3.35414
chr11	528963	529003	1.54984
chr11	529530	529602	1.68177
chr11	530577	530629	1.37183
chr11	531434	532097	2.89728
chr11	536084	536145	2.28908
chr11	536467	536588	2.20251
chr11	536926	536982	1.71274
chr11	538124	538369	2.41132
chr11	539860	540195	3.21484
chr11	543956	544449	2.18421
chr11	546323	546558	2.67248
chr11	547180	547353	1.7207
chr11	548160	548717	3.57783
chr11	549752	549921	2.24127
chr11	550293	550430	1.68298
chr11	550946	551101	2.32887
chr11	553419	553844	2.49937
chr11	554631	554921	3.26587
chr11	555265	555867	4.9752
chr11	558896	559151	3.09672
chr11	560634	561051	3.26441
chr11	564698	564762	1.40119
chr11	565374	566193	3.72672
chr11	566518	566554	1.685
chr11	567246	568210	2.98292
chr11	569672	569923	3.33362
chr11	572890	572960	2.64257
chr11	576077	577892	5.39617
chr11	578453	578724	3.35607
chr11	579120	579236	1.84637
chr11	583023	584312	4.91144
chr11	589019	589205	3.37256
chr11	591095	591219	2.03952
chr11	592047	592282	2.513
chr11	594866	595020	2.23645
chr11	597687	597948	3.24205
chr11	605097	605744	4.44652
chr11	606688	607076	4.90123
chr11	607578	607834	2.28663
chr11	608253	608854	2.94735
chr11	609426	609730	3.75453
chr11	610185	610766	5.12128
chr11	612477	612770	3.3917
chr11	613272	614082	3.25724
chr11	615053	615122	1.79594
chr11	616268	616612	4.05735
chr11	616978	617132	2.5011
chr11	619220	619871	3.88573
chr11	621094	621178	1.72368
chr11	622302	622524	2.82566
chr11	623065	623341	3.32474
chr11	624959	625015	1.99976
chr11	626170	626320	3.01887
chr11	626956	627388	7.08001
chr11	627855	628486	2.29636
chr11	629235	629687	2.2325
chr11	630418	630797	2.71673
chr11	631192	631397	2.306
chr11	632484	633085	4.81675
chr11	634278	634331	2.07257
chr11	635116	635481	3.61105
chr11	639425	639490	1.49077
chr11	640021	640285	2.25626
chr11	641404	642059	3.76081
chr11	642422	642480	2.1141
chr11	643380	643540	2.50851
chr11	643927	644231	3.29176
chr11	647030	647529	2.43054
chr11	648651	648829	2.28713
chr11	650504	651011	4.75332
chr11	651325	652258	2.5457
chr11	656376	656685	4.32876
chr11	661895	662927	4.1134
chr11	663289	663511	2.4475
chr11	664741	666429	13.657
chr12	0	14428	23.9539
chr12	14849	15016	1.78522
chr12	15439	15718	3.40648
chr12	16410	16524	2.10889
chr12	17388	17576	2.30466
chr12	17925	17961	1.42965
chr12	18361	19302	3.87544
chr12	20675	20943	1.86245
chr12	22389	22514	2.02099
chr12	24620	24912	3.68233
chr12	25731	25783	1.51474
chr12	27470	27534	1.60144
chr12	28280	28337	1.45466
chr12	28763	29638	4.92557
chr12	30782	31073	2.68581
chr12	33264	33418	2.31971
chr12	36417	36498	1.79202
chr12	37960	38563	3.51037
chr12	39597	39653	1.64623
chr12	42170	42206	1.43902
chr12	44973	45178	1.86328
chr12	46977	47033	1.7491
chr12	47713	47971	3.02448
chr12	48282	48613	4.75008
chr12	49329	50109	3.19115
chr12	50723	51112	4.58131
chr12	51467	52118	4.65527
chr12	52822	53038	2.50984
chr12	53644	53672	1.61984
chr12	55144	55439	3.64973
chr12	56274	56692	3.32491
chr12	57237	57864	2.58441
chr12	60344	60607	3.99098
chr12	62418	63450	2.73157
chr12	65704	67891	13.2914
chr12	68392	68432	1.46085
chr12	68850	68952	2.7054
chr12	70102	70543	2.77712
chr12	71100	71270	2.58405
chr12	72159	72651	2.03843
chr12	73088	73141	1.62666
chr12	74380	74644	3.8223
chr12	75042	75294	2.66284
chr12	76856	77116	3.85435
chr12	78901	79556	5.46106
chr12	82478	83326	6.33935
chr12	83871	83982	2.21559
chr12	85143	85604	7.7569
chr12	86209	86408	1.56621
chr12	87238	87459	1.71032
chr12	88091	88743	4.58418
chr12	89172	90591	5.12048
chr12	91027	91317	4.62366
chr12	92071	92606	8.71995
chr12	93057	93247	2.58348
chr12	94641	95391	5.74181
chr12	95715	96252	3.05826
chr12	96700	97862	6.59032
chr12	98707	99349	5.13466
chr12	101816	102059	3.77154
chr12	102890	102993	2.22184
chr12	104082	104201	2.96919
chr12	104718	104794	1.66545
chr12	105175	105555	6.11644
chr12	107613	108058	3.60603
chr12	108675	109016	5.92472
chr12	109853	110346	3.17664
chr12	112455	113022	2.91336
chr12	114027	114108	2.24374
chr12	116166	116548	4.95348
chr12	121744	121983	5.67596
chr12	123429	123685	3.1039
chr12	124633	124866	2.75898
chr12	125287	125571	3.88018
chr12	126541	127287	4.64756
chr12	128716	128905	2.80055
chr12	129355	130831	5.20256
chr12	131389	131619	2.80705
chr12	132142	132751	4.38873
chr12	133621	133819	1.70448
chr12	135239	135423	1.5825
chr12	136403	136634	3.19954
chr12	137131	138073	3.48946
chr12	139221	139269	2.31081
chr12	146728	147281	2.38256
chr12	148373	148585	1.90138
chr12	149168	149454	3.61648
chr12	149815	149863	2.00062
chr12	150292	150677	3.34614
chr12	151764	152062	4.07044
chr12	155878	156515	3.11976
chr12	157919	158190	2.08995
chr12	159505	160131	2.73815
chr12	162131	164327	6.44341
chr12	165152	165220	2.58024
chr12	165971	166477	3.48216
chr12	166879	167141	2.61574
chr12	168903	169095	3.80036
chr12	169994	170048	1.50832
chr12	170487	170583	1.59374
chr12	172050	172326	2.26075
chr12	174053	174671	3.67559
chr12	175513	175573	1.51456
chr12	177141	177593	3.94634
chr12	179731	179808	1.52502
chr12	180521	181841	4.60677
chr12	183065	183265	2.76223
chr12	185876	186033	2.90402
chr12	187836	188067	2.09722
chr12	188406	188554	2.5051
chr12	188904	189003	2.16188
chr12	189314	189649	5.18429
chr12	190703	191059	3.46705
chr12	191609	192353	3.25304
chr12	192659	192737	2.3073
chr12	194057	194566	3.07663
chr12	194903	198186	7.5674
chr12	199134	199426	5.53414
chr12	199928	200216	3.95017
chr12	201794	202712	3.59494
chr12	203139	203679	3.23454
chr12	204020	204131	1.90155
chr12	204535	204722	1.87246
chr12	206199	206329	1.89588
chr12	208803	208968	2.77964
chr12	209297	209359	2.50059
chr12	210376	210424	1.90809
chr12	210923	211901	4.67705
chr12	212369	212681	3.85826
chr12	214816	221286	36.9142
chr12	221937	223048	3.45902
chr12	223992	224091	2.61371
chr12	224412	224507	2.11765
chr12	226352	226988	4.04399
chr12	228364	228640	3.51075
chr12	229010	229521	4.08494
chr12	230923	231234	3.32548
chr12	231550	231928	2.95821
chr12	232395	235461	16.2437
chr12	236800	237305	2.27876
chr12	239724	240101	2.53792
chr12	243144	243363	2.91917
chr12	246010	246182	3.04151
chr12	247081	247633	3.19598
chr12	252193	252289	2.2088
chr12	252745	253067	6.00001
chr12	254453	254957	3.65333
chr12	256534	256696	2.44225
chr12	257764	257824	1.72404
chr12	259803	260838	9.17688
chr12	262690	262861	2.41251
chr12	263529	265334	5.52004
chr12	265722	265936	1.75988
chr12	266384	266590	1.99511
chr12	269458	269582	1.71142
chr12	269938	270551	4.79274
chr12	271208	271405	1.86019
chr12	274136	274192	2.12859
chr12	274884	275223	4.0887
chr12	275648	275886	3.35223
chr12	276758	277240	3.26874
chr12	282260	283762	7.23685
chr12	284644	284857	2.10653
chr12	286562	286590	1.93855
chr12	287592	287796	2.80794
chr12	289308	289506	1.69706
chr12	291343	291768	3.01451
chr12	297987	298145	3.21265
chr12	300186	300664	2.60613
chr12	303435	303617	2.21923
chr12	305352	305438	1.83336
chr12	306291	306359	2.16033
chr12	306738	307189	3.5684
chr12	308191	308455	2.51942
chr12	310117	310354	3.48494
chr12	313028	313178	1.91023
chr12	316447	316687	1.80722
chr12	317083	317179	2.59635
chr12	317986	318362	4.5306
chr12	318921	319408	3.76652
chr12	319897	320315	6.19532
chr12	320691	320800	2.6255
chr12	321801	322022	1.55225
chr12	322500	322637	1.86419
chr12	324114	324290	2.57146
chr12	325080	325243	1.88193
chr12	327600	327895	3.47062
chr12	328767	329243	2.02686
chr12	329655	330854	8.88559
chr12	331628	332089	3.45036
chr12	335310	335723	2.38434
chr12	337799	337955	2.74904
chr12	338828	339054	4.99531
chr12	339760	341015	7.47601
chr12	341707	341743	1.78963
chr12	342173	342213	1.88112
chr12	343222	343923	5.18022
chr12	345454	345530	1.64759
chr12	346421	346737	2.65198
chr12	347229	347581	3.53644
chr12	351102	351525	2.21718
chr12	352164	352195	1.33508
chr12	353141	353439	2.04589
chr12	355094	355475	1.79818
chr12	355884	356154	3.66116
chr12	357165	357266	1.85273
chr12	362239	362577	4.68755
chr12	365848	366009	3.69824
chr12	367556	367775	2.98054
chr12	368211	368280	1.94917
chr12	368822	370226	12.1542
chr12	371332	372663	7.86802
chr12	373983	374397	13.0433
chr12	375174	375607	4.89537
chr12	379682	380483	3.17023
chr12	381092	381527	2.54661
chr12	382299	382393	1.43297
chr12	382826	383046	2.18343
chr12	384230	384651	6.29007
chr12	385071	385631	3.18199
chr12	388131	388302	2.32324
chr12	388960	390370	5.48375
chr12	391712	391895	2.89305
chr12	395480	395610	2.98191
chr12	396145	396611	5.06039
chr12	398163	398395	2.36949
chr12	400243	400550	4.66935
chr12	401744	401790	1.65241
chr12	402161	402380	2.30059
chr12	404038	404214	3.48784
chr12	404668	404792	2.4296
chr12	406661	406885	2.1754
chr12	407372	407515	1.88135
chr12	407828	408100	3.42687
chr12	409490	409601	1.55282
chr12	410715	411492	10.2175
chr12	412175	412479	2.1008
chr12	414175	414211	1.61318
chr12	415216	415244	1.53614
chr12	416338	416665	4.79998
chr12	417230	417290	1.78026
chr12	418192	418272	2.19851
chr12	420000	420579	3.50933
chr12	420881	420930	1.7387
chr12	421539	422072	2.9722
chr12	423260	423532	3.4408
chr12	424984	425036	1.52925
chr12	429786	429882	1.7679
chr12	432038	432209	3.1127
chr12	434023	434609	2.53724
chr12	437330	437523	2.03947
chr12	439721	439944	2.25145
chr12	440645	441337	5.99874
chr12	441811	442094	4.19454
chr12	443841	444130	3.35225
chr12	445392	445428	1.57153
chr12	447128	447290	2.77401
chr12	448492	449058	5.20235
chr12	449426	449762	2.73707
chr12	451209	491540	34.7497
chr12	493976	494403	3.53314
chr12	495053	495242	2.04695
chr12	499113	499472	3.46866
chr12	500066	500136	2.30074
chr12	501169	502098	3.9328
chr12	503093	503676	3.19645
chr12	504310	504584	3.47921
chr12	505834	505941	1.73285
chr12	506613	506863	2.93563
chr12	507312	507588	4.09566
chr12	508769	508956	3.09813
chr12	509835	510203	4.26948
chr12	512748	513123	4.71535
chr12	513686	514922	23.8216
chr12	516032	516324	3.62928
chr12	516783	517270	5.59202
chr12	522983	523262	2.67127
chr12	523840	523969	1.86789
chr12	524917	525330	2.41566
chr12	527844	527892	1.50331
chr12	529387	529667	2.99517
chr12	530416	530544	2.8532
chr12	531784	531901	2.55605
chr12	536985	537102	1.99322
chr12	539440	539663	4.10377
chr12	540411	541565	4.22253
chr12	542488	542841	4.2811
chr12	543516	543693	3.13994
chr12	544046	544327	3.13693
chr12	545627	545952	2.87832
chr12	547317	547607	4.55685
chr12	548853	549092	2.65891
chr12	551231	551353	1.71836
chr12	551875	551955	1.31482
chr12	552291	552472	2.37465
chr12	553091	553156	1.92644
chr12	555272	555324	1.44894
chr12	556209	556384	2.82246
chr12	558551	558699	2.83483
chr12	559085	559254	2.01001
chr12	559965	560615	5.12027
chr12	561628	562616	3.21627
chr12	563389	563598	2.68421
chr12	564603	564668	1.82414
chr12	567069	567169	1.95837
chr12	568379	568407	1.3185
chr12	568813	568956	2.2892
chr12	570486	571579	6.03263
chr12	573598	573882	3.37839
chr12	574191	574394	2.05737
chr12	575377	575562	2.77388
chr12	576493	576763	4.7478
chr12	577086	577134	1.4078
chr12	577662	579025	5.79047
chr12	583496	583700	4.22128
chr12	584009	584312	3.81473
chr12	584723	585903	5.57929
chr12	586669	586751	1.65162
chr12	587510	587632	2.38662
chr12	588017	588144	2.29995
chr12	588653	588773	1.81655
chr12	590459	590555	2.42016
chr12	592016	599285	33.7381
chr12	599683	599911	2.39288
chr12	600734	600857	2.02519
chr12	601242	602016	3.26433
chr12	603978	604151	3.58896
chr12	604622	604980	3.723
chr12	605816	606205	5.02322
chr12	607608	607758	3.10318
chr12	609902	610224	2.7492
chr12	612467	612936	3.68225
chr12	613243	614093	8.41372
chr12	615981	616822	3.81293
chr12	619715	620670	5.16308
chr12	622029	623048	3.45676
chr12	624179	624674	2.93214
chr12	626413	627054	9.41602
chr12	627880	628734	4.64561
chr12	629066	629253	2.85058
chr12	630723	631051	2.36238
chr12	632457	632591	2.56023
chr12	637016	637165	1.98749
chr12	637763	638222	4.38373
chr12	638779	639224	1.97793
chr12	639627	640214	6.39243
chr12	641419	641463	1.53067
chr12	641869	642234	1.99664
chr12	644582	645121	2.32233
chr12	646274	646605	2.82175
chr12	647010	647903	5.50253
chr12	649871	657465	33.0303
chr12	658180	658240	1.65303
chr12	658615	659630	3.01317
chr12	661745	661990	1.92931
chr12	662913	663182	3.9465
chr12	664167	664395	2.17158
chr12	666938	667007	1.85499
chr12	668057	668412	2.51826
chr12	672360	672840	2.28116
chr12	673287	673381	1.81694
chr12	673782	673895	2.281
chr12	674329	674419	2.6722
chr12	675344	675649	3.20244
chr12	676475	676528	1.62749
chr12	677315	677399	1.81488
chr12	677839	678013	1.80386
chr12	682069	683567	3.78746
chr12	683871	684598	3.08599
chr12	685498	685569	1.90832
chr12	686395	686437	1.70309
chr12	687828	688089	3.9883
chr12	688401	689080	3.0558
chr12	690116	690322	3.16406
chr12	692615	692868	2.40634
chr12	693967	694051	2.16877
chr12	694398	694704	3.61956
chr12	696597	696854	1.94905
chr12	698829	699018	2.19186
chr12	700032	701172	13.6976
chr12	702256	702477	1.76528
chr12	703047	703168	2.4846
chr12	705205	705283	2.26242
chr12	706696	707762	4.03358
chr12	708066	709467	6.17989
chr12	709941	710225	4.39769
chr12	713918	715077	3.6167
chr12	722152	722465	3.13036
chr12	724269	724631	4.3632
chr12	725868	726902	4.47719
chr12	727232	727272	1.67603
chr12	728123	728253	2.58565
chr12	729496	730598	4.68682
chr12	731598	732207	13.0477
chr12	734672	735147	4.56812
chr12	741183	741267	2.35641
chr12	742038	742273	1.75974
chr12	742750	743021	2.68568
chr12	743457	743809	1.73541
chr12	745162	745266	2.72294
chr12	747949	748191	3.21045
chr12	750959	751077	1.98175
chr12	752519	752940	1.76104
chr12	753311	753922	4.24343
chr12	756037	756605	3.65209
chr12	757276	757566	4.30183
chr12	760330	760394	1.90841
chr12	761912	762198	3.35172
chr12	762551	762823	3.15572
chr12	764059	764809	4.26413
chr12	765261	765532	1.73676
chr12	765929	766017	1.80464
chr12	769079	769833	4.42914
chr12	771756	772325	1.80324
chr12	772751	773411	4.71145
chr12	774047	774163	2.33407
chr12	774917	775120	3.49298
chr12	776518	776887	4.17323
chr12	777619	777813	2.20381
chr12	778328	778368	2.67496
chr12	778704	779508	2.91524
chr12	781190	781364	3.79046
chr12	781984	782279	2.53423
chr12	782784	783255	3.38717
chr12	784095	784456	2.55657
chr12	785623	786260	5.05465
chr12	789024	789262	2.26233
chr12	791040	791230	2.07133
chr12	792651	792898	2.90666
chr12	794888	794981	2.19408
chr12	796138	797281	4.39989
chr12	798665	798693	1.74206
chr12	800906	800938	1.57101
chr12	802252	802478	3.11728
chr12	803097	804574	3.79503
chr12	805606	805734	1.72575
chr12	806278	807132	5.17353
chr12	809319	809363	1.88597
chr12	810254	811157	4.93795
chr12	811649	812416	4.48064
chr12	813538	813825	3.8724
chr12	814215	814658	7.00896
chr12	815356	815415	2.15306
chr12	815869	816674	2.72828
chr12	816987	818444	14.6945
chr12	822597	822724	2.15092
chr12	823202	823861	6.64057
chr12	824208	824252	1.52708
chr12	826731	826954	2.84872
chr12	827881	828029	3.02356
chr12	828424	828696	4.45249
chr12	830345	830520	1.85199
chr12	831463	831512	1.56554
chr12	836083	836203	2.15528
chr12	836945	837107	2.19325
chr12	840466	840588	1.79699
chr12	843425	843573	1.74992
chr12	844671	844840	2.71495
chr12	847141	847409	2.25892
chr12	849916	850066	1.60626
chr12	852109	852388	3.25642
chr12	853628	853794	1.94914
chr12	854552	854680	2.17233
chr12	856729	856757	1.46985
chr12	857556	857843	3.28687
chr12	858915	859015	1.6736
chr12	859893	859973	1.71037
chr12	860294	860350	1.65918
chr12	861056	861409	4.44483
chr12	864678	864710	1.72305
chr12	865722	865950	2.0956
chr12	866519	866883	2.97314
chr12	868335	868612	3.57375
chr12	869014	869665	7.54652
chr12	871004	871468	5.89247
chr12	871850	872208	4.8561
chr12	872520	873661	12.9263
chr12	875312	875677	2.09884
chr12	877135	877486	2.9902
chr12	878115	878168	1.99055
chr12	879704	880065	2.48622
chr12	880963	881656	4.18517
chr12	882017	882321	2.15098
chr12	883936	884804	3.81421
chr12	885857	886784	3.25084
chr12	887446	887478	2.05281
chr12	889794	890045	2.50133
chr12	892502	892594	2.84393
chr12	892973	893548	3.48053
chr12	894106	894535	1.95854
chr12	898810	899404	2.15795
chr12	903671	905448	9.05647
chr12	907942	908127	2.54167
chr12	908892	909651	3.09246
chr12	910066	910340	2.77176
chr12	913340	913396	1.59113
chr12	913954	914370	5.63763
chr12	915075	915522	3.54511
chr12	916362	916545	3.45807
chr12	918058	918445	6.54655
chr12	920154	920251	1.69305
chr12	920833	921062	2.58656
chr12	922631	923200	5.91277
chr12	923581	924525	5.71699
chr12	924907	925507	3.39431
chr12	926987	927265	4.5289
chr12	927762	928331	2.36329
chr12	929100	929176	2.17874
chr12	930490	931136	4.51609
chr12	932327	932363	1.50818
chr12	934371	934475	1.77823
chr12	934810	934898	1.90547
chr12	936676	936954	3.12751
chr12	939755	947226	17.6079
chr12	947714	948078	6.1291
chr12	948564	949567	2.20764
chr12	950129	950269	2.44504
chr12	951282	953637	8.44166
chr12	954532	954741	3.06127
chr12	955453	955861	2.31998
chr12	956712	956907	3.37654
chr12	957586	958109	4.31162
chr12	959547	960281	3.74888
chr12	961536	963624	3.88175
chr12	965826	966238	3.74442
chr12	967496	967804	2.65787
chr12	971918	972334	2.78215
chr12	974658	974910	2.4876
chr12	975502	975607	1.98363
chr12	976021	981950	27.6467
chr12	986654	987265	3.06203
chr12	988003	988261	2.00832
chr12	989254	989661	3.50611
chr12	990045	990337	3.04877
chr12	994090	994289	1.80273
chr12	995485	995773	3.11963
chr12	997828	998007	2.72525
chr12	998850	999191	3.21956
chr12	1001254	1001826	4.96189
chr12	1002542	1002843	3.74088
chr12	1003385	1004990	4.20805
chr12	1005765	1005811	1.40851
chr12	1006675	1007842	3.04115
chr12	1010295	1010348	1.88389
chr12	1010664	1011481	2.95646
chr12	1011799	1012535	5.58935
chr12	1013048	1013513	4.89118
chr12	1013880	1014798	7.3152
chr12	1015887	1016525	4.20212
chr12	1017112	1017151	1.43507
chr12	1017940	1018008	2.29395
chr12	1019702	1019878	3.3245
chr12	1020362	1020406	2.09899
chr12	1023382	1023688	4.29019
chr12	1024647	1024683	1.82673
chr12	1025306	1025712	2.14853
chr12	1026794	1026871	1.77678
chr12	1028913	1029879	5.75065
chr12	1030291	1030379	1.71924
chr12	1031414	1032124	5.05072
chr12	1032780	1032982	3.11206
chr12	1034500	1034577	2.03886
chr12	1034932	1035967	8.18078
chr12	1036885	1037355	3.66951
chr12	1037988	1038237	4.42149
chr12	1040997	1041268	2.55675
chr12	1042607	1043300	4.33626
chr12	1046565	1047016	3.0311
chr12	1048493	1049675	4.02285
chr12	1050480	1050551	1.9963
chr12	1050852	1051141	3.09026
chr12	1051663	1052212	2.30384
chr12	1054243	1055011	3.81692
chr12	1056303	1056507	1.98485
chr12	1058270	1058489	1.4392
chr12	1061910	1078149	30.8264
chr13	0	7397	25.8603
chr13	7730	9744	4.98219
chr13	10951	11019	2.23273
chr13	12440	12555	2.29308
chr13	13484	14071	3.64141
chr13	16053	16206	2.31046
chr13	18053	18983	3.19771
chr13	20326	20479	2.28899
chr13	21474	22053	3.88713
chr13	23139	23175	1.61052
chr13	25072	25216	2.51529
chr13	25853	26793	4.25432
chr13	27590	28149	5.13022
chr13	28696	28810	1.73329
chr13	30760	31297	7.30191
chr13	31899	32329	3.64542
chr13	33789	33967	2.56932
chr13	35267	35678	2.47658
chr13	36897	37183	2.05259
chr13	37691	38334	5.26179
chr13	39183	39717	6.32017
chr13	40824	41109	2.7079
chr13	41648	41748	2.04051
chr13	42055	42529	5.81562
chr13	44495	44950	6.69514
chr13	45379	45463	2.50892
chr13	46754	46945	3.15031
chr13	47392	47775	1.58995
chr13	48124	48441	3.38308
chr13	49171	49405	2.35771
chr13	49803	49954	2.56996
chr13	50525	50657	2.11386
chr13	52046	52590	2.43327
chr13	55183	55471	2.35683
chr13	57072	58043	4.03342
chr13	59425	59771	1.76861
chr13	61332	61536	1.77633
chr13	61960	62000	1.77187
chr13	63794	64135	2.23604
chr13	65821	66869	2.71518
chr13	68338	68913	3.87785
chr13	70160	70220	2.32202
chr13	70804	71793	5.31608
chr13	74358	75197	4.37662
chr13	75963	76407	2.83263
chr13	78196	78437	3.37917
chr13	78971	79075	1.75183
chr13	79472	79756	3.83078
chr13	80190	80749	3.06704
chr13	81330	81428	2.19618
chr13	81760	82601	3.72183
chr13	84444	86248	4.52006
chr13	88623	89166	2.73775
chr13	90199	90915	4.38557
chr13	91473	92344	4.71917
chr13	93332	94284	4.18925
chr13	94605	95109	4.10502
chr13	95504	95717	1.7813
chr13	96231	96571	6.36769
chr13	97527	98443	3.53876
chr13	100701	101914	3.83257
chr13	102780	102856	1.72173
chr13	103371	104036	7.3776
chr13	104540	104622	1.47292
chr13	105924	105963	1.68243
chr13	108312	108586	3.07753
chr13	109050	109297	1.79102
chr13	110440	110536	2.36265
chr13	110969	111770	7.56429
chr13	112472	113009	5.89203
chr13	113642	114107	2.53679
chr13	114626	114883	3.40644
chr13	115225	115376	2.57865
chr13	115886	116353	3.93276
chr13	116682	116795	1.79844
chr13	118652	118895	3.13178
chr13	119405	119591	2.71528
chr13	119900	121119	4.74479
chr13	121443	121519	1.82455
chr13	121974	122170	1.94399
chr13	123725	124672	3.82088
chr13	126331	126551	3.42915
chr13	127508	127583	1.61141
chr13	130737	131967	4.38772
chr13	132292	133836	3.52846
chr13	135845	136038	2.75503
chr13	138730	139598	4.24318
chr13	139951	140087	1.80327
chr13	141454	141968	4.88706
chr13	143750	143819	2.13346
chr13	144168	144488	5.38028
chr13	145248	145958	6.39218
chr13	146525	147277	5.00853
chr13	147688	147740	1.7788
chr13	149161	149237	1.79535
chr13	150161	150294	2.61906
chr13	151477	151641	2.75548
chr13	152481	153160	3.78404
chr13	155899	156116	2.18291
chr13	159118	161149	4.70435
chr13	166942	168738	15.9663
chr13	170236	172347	6.91991
chr13	172706	173193	3.76204
chr13	174018	174058	2.35639
chr13	174390	174645	4.15805
chr13	176448	176757	2.56714
chr13	179040	179492	4.3222
chr13	181307	181960	3.79248
chr13	183458	190454	32.4038
chr13	191592	192702	4.99497
chr13	193092	193233	2.77589
chr13	196005	202261	31.8281
chr13	204415	205424	5.2832
chr13	205725	205924	2.06818
chr13	206660	206756	2.71303
chr13	208797	209151	3.9237
chr13	209574	209974	3.98759
chr13	210905	211148	3.47791
chr13	211900	211962	1.9077
chr13	212381	213182	5.53089
chr13	213600	213948	5.4325
chr13	214767	214822	1.61907
chr13	216618	217091	2.07066
chr13	217581	218609	3.70018
chr13	219569	219597	1.84609
chr13	220201	221101	9.12531
chr13	223118	223370	2.02155
chr13	224645	224709	1.67035
chr13	225082	225343	5.52423
chr13	227838	227962	2.04997
chr13	228485	229058	3.5119
chr13	230093	230887	3.48299
chr13	231428	231496	1.82316
chr13	232118	233046	4.37791
chr13	234707	234899	1.96095
chr13	236672	236931	3.18984
chr13	237479	238728	7.22894
chr13	239326	239853	2.16126
chr13	240684	241107	5.26399
chr13	241638	241799	2.14825
chr13	242750	243083	3.43054
chr13	243472	243577	1.58826
chr13	243942	244102	2.19617
chr13	245148	245245	1.65632
chr13	245746	246920	6.56129
chr13	247367	248145	2.79207
chr13	248509	248659	2.84775
chr13	249206	249242	1.51698
chr13	249843	250136	3.11239
chr13	250492	251471	5.95608
chr13	252173	253196	7.02906
chr13	253705	253920	3.50624
chr13	254971	255175	1.99342
chr13	256595	257113	7.47643
chr13	257578	258111	3.77913
chr13	259017	259172	2.62202
chr13	259838	260369	3.57666
chr13	260792	261102	3.38155
chr13	262972	263084	2.07738
chr13	263840	264130	2.25889
chr13	264490	264522	1.43729
chr13	266705	266822	2.43719
chr13	267201	267546	7.19677
chr13	269770	270016	3.08849
chr13	270866	271355	3.65767
chr13	271825	272285	3.47863
chr13	273291	273706	2.3788
chr13	274800	274942	2.38961
chr13	276235	276319	2.03579
chr13	276779	276964	2.22227
chr13	279137	279193	1.97653
chr13	280622	281013	4.71997
chr13	281385	281475	2.19287
chr13	283277	283748	2.5809
chr13	284092	284396	3.3056
chr13	285402	285454	1.91213
chr13	287015	287257	3.68981
chr13	288452	288738	3.28394
chr13	289150	289981	8.60315
chr13	290666	290824	3.48643
chr13	294189	294225	1.66373
chr13	295526	295649	2.52661
chr13	296077	297646	2.85752
chr13	299414	299513	2.42708
chr13	302505	302686	3.01078
chr13	303172	305825	10.7053
chr13	307261	307454	2.29829
chr13	308293	308586	2.59909
chr13	309102	309457	2.89408
chr13	310389	310690	2.87986
chr13	311508	311536	1.63715
chr13	312493	312849	6.93944
chr13	314316	314422	1.93393
chr13	314772	315021	2.45796
chr13	315361	315505	2.74134
chr13	316797	317179	3.88308
chr13	318125	318433	4.62269
chr13	318813	320011	5.43408
chr13	321008	321339	2.27559
chr13	321717	321815	2.56375
chr13	323876	324082	1.92646
chr13	325231	325548	4.62393
chr13	326065	326469	4.71297
chr13	327311	327590	2.63906
chr13	329961	330508	5.22776
chr13	330980	331516	2.69883
chr13	331846	333510	6.60833
chr13	334289	334821	2.3483
chr13	335877	336215	2.98648
chr13	337154	337491	2.92953
chr13	338906	339456	4.22724
chr13	341637	342204	6.4059
chr13	342692	342974	2.67883
chr13	344017	344521	2.55906
chr13	346159	346267	1.92251
chr13	347408	348427	10.5167
chr13	348836	349325	4.93567
chr13	349655	349953	3.69084
chr13	353283	353606	5.86564
chr13	354297	355454	5.25341
chr13	356926	363220	25.491
chr13	363698	364466	2.52727
chr13	365339	365468	2.00082
chr13	366637	366983	4.70412
chr13	367705	368000	3.56545
chr13	369702	369851	2.0305
chr13	371664	371762	2.12844
chr13	372128	379101	40.7781
chr13	379589	379740	1.84602
chr13	382257	386073	11.22
chr13	386864	387391	3.90019
chr13	389582	390093	4.49755
chr13	390487	390921	4.50702
chr13	392548	392705	1.72766
chr13	394604	394894	2.57364
chr13	395873	396086	2.96324
chr13	396609	397860	5.89574
chr13	398259	398368	1.965
chr13	398843	399001	1.84169
chr13	399339	399420	1.88024
chr13	400929	401107	2.17355
chr13	402569	402810	2.82776
chr13	403111	403330	2.57499
chr13	403915	404142	2.21108
chr13	404517	404582	1.93078
chr13	405544	405851	2.21936
chr13	406293	406493	1.62618
chr13	407320	407474	2.1961
chr13	408123	408175	2.18934
chr13	409051	409148	2.60333
chr13	409460	410626	4.96541
chr13	411021	411169	1.64981
chr13	411923	412379	3.90215
chr13	412889	413584	5.54187
chr13	415517	415635	4.16207
chr13	416625	417539	4.94864
chr13	420338	420641	4.09865
chr13	422002	422268	2.85338
chr13	422920	423135	2.70336
chr13	424167	424907	5.46863
chr13	425551	425698	2.62201
chr13	427914	428117	2.38029
chr13	428848	429892	3.00254
chr13	430839	430907	1.6922
chr13	432378	432618	1.6158
chr13	432964	433002	2.22622
chr13	434001	434239	2.44416
chr13	435230	436712	5.43765
chr13	438201	438314	1.63719
chr13	439056	439870	4.38213
chr13	440259	440661	1.85503
chr13	441071	444199	4.95639
chr13	446119	446167	1.81741
chr13	447124	447282	2.79853
chr13	447635	448005	3.35857
chr13	449415	449523	2.08659
chr13	450743	451458	4.23722
chr13	454650	455086	1.96787
chr13	455466	455551	1.98335
chr13	456739	456935	1.44498
chr13	459446	460058	2.05339
chr13	460500	460581	1.73619
chr13	463118	463709	7.47351
chr13	466692	467181	2.21825
chr13	467618	467894	2.45025
chr13	470556	470663	1.61558
chr13	472368	472754	3.10762
chr13	473754	474274	6.41742
chr13	474671	475002	3.80764
chr13	477399	477492	1.88348
chr13	478722	478998	2.31218
chr13	479571	479717	3.13577
chr13	481080	481160	1.91077
chr13	481825	482173	3.26229
chr13	484654	484722	1.63801
chr13	485601	485959	3.77467
chr13	490177	490357	2.2078
chr13	492396	492655	2.92815
chr13	493498	493830	4.35039
chr13	494677	494773	1.67624
chr13	496098	497122	5.00936
chr13	497589	497638	1.93997
chr13	499279	499330	1.89972
chr13	501460	502569	3.64546
chr13	503648	505132	11.9248
chr13	506611	507443	6.02154
chr13	507804	508173	2.67286
chr13	508532	508964	4.48343
chr13	509897	510029	2.78233
chr13	511215	511844	9.3988
chr13	515046	515228	2.61536
chr13	516768	516993	2.13385
chr13	520495	520672	2.68558
chr13	523956	524247	4.06447
chr13	527984	528177	2.75445
chr13	529046	529953	4.21799
chr13	532814	532904	2.4169
chr13	533239	533807	3.77211
chr13	534464	534609	2.29711
chr13	535081	535682	2.63058
chr13	536117	536916	3.77634
chr13	538704	538997	3.29317
chr13	539508	539710	2.98346
chr13	540031	540103	1.84611
chr13	540906	541669	5.65688
chr13	542191	543289	5.73269
chr13	544624	544840	2.28174
chr13	545292	545741	4.68718
chr13	548217	548394	2.08966
chr13	550212	550400	2.41597
chr13	550802	550881	1.61456
chr13	551780	552025	1.8017
chr13	553348	553915	3.33493
chr13	554373	554611	3.31976
chr13	556486	556716	3.44398
chr13	557377	558167	3.05043
chr13	559437	559709	3.44515
chr13	560708	561140	4.15607
chr13	561571	561858	5.09279
chr13	562590	562873	2.53453
chr13	563483	563801	4.60261
chr13	564674	566006	3.21493
chr13	566914	567072	3.02442
chr13	570102	570176	2.62965
chr13	570871	571109	3.41006
chr13	572966	573223	2.43657
chr13	574853	575021	3.72348
chr13	575865	576467	3.83222
chr13	577303	577335	1.44292
chr13	578259	578870	4.00042
chr13	580595	581351	7.28481
chr13	581845	582535	2.45077
chr13	583073	583417	3.55237
chr13	586166	586749	3.8606
chr13	587796	588816	7.61257
chr13	590162	591336	5.05065
chr13	591645	592517	2.65194
chr13	593453	593794	5.52606
chr13	594187	594621	4.94295
chr13	595672	596537	3.08797
chr13	597086	597164	1.37102
chr13	598604	599049	2.92346
chr13	599389	599867	3.62063
chr13	600617	600697	1.89713
chr13	601674	602144	3.24687
chr13	602757	602845	1.58594
chr13	604684	605471	4.8985
chr13	608620	610676	17.0664
chr13	611808	612086	2.54772
chr13	612648	612749	2.24953
chr13	613557	613691	2.4645
chr13	615023	615241	2.24276
chr13	618286	618773	4.21791
chr13	620087	620239	2.64135
chr13	620567	620772	2.4019
chr13	621788	622002	1.98493
chr13	623360	626143	16.1341
chr13	627421	627677	2.85726
chr13	628766	629047	3.07529
chr13	630094	630472	4.98243
chr13	631631	631803	1.52284
chr13	632561	634436	6.92977
chr13	636795	636880	2.1848
chr13	638227	638794	2.8855
chr13	639793	639974	2.06133
chr13	641104	641389	3.18182
chr13	644940	645390	2.99544
chr13	646010	646125	2.03018
chr13	648174	648762	2.61711
chr13	649388	649420	1.5741
chr13	650425	651193	3.46912
chr13	651691	651899	3.48128
chr13	652351	652569	3.95982
chr13	653883	654062	2.28852
chr13	654379	654837	5.20541
chr13	655144	655453	3.66367
chr13	656120	656261	1.73909
chr13	657488	657650	2.68837
chr13	659175	659413	2.02067
chr13	659980	660214	2.60005
chr13	662234	662646	2.56091
chr13	663176	663342	2.0174
chr13	663762	664492	2.22273
chr13	664901	665266	2.89322
chr13	665868	666050	2.09432
chr13	666465	666944	3.43207
chr13	667863	668011	2.55901
chr13	668555	668933	4.21542
chr13	669722	670665	6.28456
chr13	673364	673489	2.22096
chr13	674358	674553	2.19029
chr13	675584	676684	2.9072
chr13	678578	678673	1.61992
chr13	679534	680194	3.13301
chr13	682671	683086	5.27173
chr13	683813	683973	1.78646
chr13	684288	685826	3.39742
chr13	686423	686999	2.42696
chr13	688411	688940	4.16029
chr13	689672	690016	4.63421
chr13	690974	691829	3.85904
chr13	693205	693421	3.26254
chr13	693794	693944	1.98334
chr13	694403	694659	3.54401
chr13	695304	695980	2.30054
chr13	699851	701305	4.76662
chr13	701984	702231	2.48603
chr13	703156	703429	2.97968
chr13	703780	704019	3.88204
chr13	704552	706054	5.98597
chr13	706638	707118	3.07271
chr13	707852	708036	2.65238
chr13	708436	708718	2.00114
chr13	711329	712524	5.10172
chr13	712858	713185	4.83099
chr13	714071	714960	6.68954
chr13	717680	717931	1.55416
chr13	719817	719943	2.6541
chr13	721724	723259	7.22763
chr13	726448	726500	1.65968
chr13	731721	732047	2.71299
chr13	732384	733132	3.15787
chr13	733591	733954	1.75387
chr13	734784	735066	2.32695
chr13	736792	736918	1.93543
chr13	739956	740010	2.04088
chr13	741217	741325	1.68045
chr13	743736	744020	3.65859
chr13	744501	745350	4.17638
chr13	745712	746067	2.98624
chr13	746837	748141	7.43921
chr13	749176	749247	1.60773
chr13	749796	750727	4.28925
chr13	752002	752352	4.29631
chr13	752699	752827	1.69041
chr13	756907	757142	3.06747
chr13	758066	759098	2.7856
chr13	759416	759762	3.38788
chr13	760845	762509	6.12214
chr13	762850	763449	2.8845
chr13	765812	766197	3.7947
chr13	768257	769138	17.4009
chr13	769928	770710	2.93774
chr13	772624	772733	2.24278
chr13	774640	775146	5.14415
[truncated: 5,035 more rows]
