# Supplementary material for: Genome-Wide Profiling of Yeast DNA:RNA Hybrid Prone Sites with DRIP-Chip
Source: PLoS Genet. 2014 Apr 17;10(4):e1004288. doi: 10.1371/journal.pgen.1004288 (PMC3990523; doi:10.1371/journal.pgen.1004288)
Supplement: Dataset S4 — sen1-1 replicate 2 enriched region coordinates. (XLSX) [file pgen.1004288.s004.xlsx]

## Sheet: sen1-1 replicate 2
Chromosome number	Start coordinates	End coordinates	Score
chr1	0	2670	15.4562
chr1	8001	8150	1.89653
chr1	11534	14439	14.0325
chr1	15495	15804	3.94578
chr1	16283	16850	2.69713
chr1	18616	18951	6.70783
chr1	19294	20944	9.36587
chr1	21919	22071	3.29362
chr1	23252	23474	1.86562
chr1	23815	27733	14.9527
chr1	28101	28235	2.63942
chr1	30254	30798	4.53025
chr1	31240	32446	7.53598
chr1	32819	35020	6.51458
chr1	35468	36400	6.12753
chr1	36853	37172	4.6509
chr1	37900	38184	5.66461
chr1	40382	40429	1.86836
chr1	41716	42812	8.03352
chr1	44959	45201	2.07334
chr1	45662	45843	1.7231
chr1	46337	46647	3.27372
chr1	46997	47101	1.96879
chr1	47635	47817	3.02471
chr1	48201	48273	1.64324
chr1	50963	51691	4.52048
chr1	52434	52500	2.27802
chr1	53126	53198	1.76866
chr1	53502	53680	3.9854
chr1	56705	56991	4.12305
chr1	57815	58964	5.33679
chr1	59272	60704	5.75261
chr1	61609	61905	4.46678
chr1	62345	62822	4.95964
chr1	65447	66327	6.63191
chr1	67149	67233	2.10529
chr1	67540	67872	4.17398
chr1	69069	69892	4.25549
chr1	70304	70712	2.61722
chr1	71333	73423	13.0297
chr1	74380	74653	3.18312
chr1	76740	77605	3.80021
chr1	78509	78803	3.79977
chr1	79491	79579	2.55706
chr1	81001	81320	5.79718
chr1	82949	83123	2.10795
chr1	84053	84426	7.64671
chr1	85208	85766	2.82206
chr1	87401	87710	2.89639
chr1	92961	93724	2.93739
chr1	94402	94619	3.74186
chr1	96471	96598	2.81155
chr1	98386	98566	2.20575
chr1	100195	100552	3.85703
chr1	102458	102613	2.91333
chr1	104985	105089	2.68427
chr1	105760	106263	2.08239
chr1	107025	107676	4.29074
chr1	108199	108668	2.51692
chr1	110157	111307	3.53621
chr1	111892	113389	5.65278
chr1	114438	114678	3.9016
chr1	115247	115712	3.07416
chr1	116019	116881	3.30692
chr1	117505	117573	2.89903
chr1	118158	118195	1.76355
chr1	120829	121001	2.63353
chr1	121935	122096	2.75079
chr1	124728	125139	4.50469
chr1	125799	125947	2.63991
chr1	126681	126751	1.5009
chr1	127175	127591	2.97056
chr1	127916	128049	2.36989
chr1	128473	129205	6.54344
chr1	129810	130074	2.47783
chr1	131027	131985	2.92639
chr1	132579	132929	2.62889
chr1	133383	133626	3.39944
chr1	135369	137323	4.19891
chr1	138674	139312	3.77104
chr1	139659	141421	5.50039
chr1	142265	143212	3.99856
chr1	143929	144442	3.20969
chr1	147452	147530	1.76457
chr1	149152	149257	2.23446
chr1	150660	151012	4.29532
chr1	152424	153267	7.26081
chr1	153717	154785	6.25898
chr1	155196	155394	2.18223
chr1	155859	156274	4.01078
chr1	158642	158753	2.92167
chr1	159510	166280	30.6615
chr1	167278	167366	2.14121
chr1	167723	168945	3.35767
chr1	170887	171056	2.80841
chr1	173381	173441	1.91165
chr1	174301	175164	3.99206
chr1	176593	177034	4.12224
chr1	177521	178204	4.39592
chr1	179544	179838	1.74176
chr1	180226	181348	10.604
chr1	182084	184707	19.0209
chr1	185221	185484	2.78754
chr1	186807	186977	2.29244
chr1	187295	189871	16.1748
chr1	192128	192232	3.10345
chr1	193744	194076	5.65985
chr1	197410	197470	1.91199
chr1	198017	198097	2.25173
chr1	199124	199257	1.48206
chr1	203603	208162	8.93548
chr1	209149	209206	2.0464
chr1	209937	210805	4.72075
chr1	211139	215137	8.22965
chr1	215507	215780	1.87556
chr1	216311	217149	5.31675
chr1	217514	220078	8.05855
chr1	220411	224996	10.3188
chr1	225464	225532	2.71456
chr1	225901	226946	5.46938
chr1	227536	229162	6.48061
chr1	229518	230182	8.74629
chr10	0	10805	24.5586
chr10	11638	12223	3.50644
chr10	12604	13592	3.37775
chr10	14072	15145	5.8752
chr10	15477	15869	5.29559
chr10	16355	21218	8.43411
chr10	22359	22561	2.43303
chr10	27381	27904	5.59781
chr10	28503	28674	1.66559
chr10	32261	32547	3.5358
chr10	33740	34452	2.77172
chr10	35497	35701	2.3932
chr10	36109	36398	3.10741
chr10	37240	37799	5.31248
chr10	38223	38459	2.22458
chr10	39910	40078	2.32078
chr10	49754	50492	6.49523
chr10	53433	54191	3.84132
chr10	55533	55881	3.57329
chr10	58228	59323	5.59971
chr10	59636	59908	2.17502
chr10	62311	63538	5.89947
chr10	64057	64429	1.8059
chr10	66291	66393	2.36815
chr10	67112	67385	4.10024
chr10	70923	71088	3.22308
chr10	72496	72625	3.03042
chr10	74278	75302	4.46345
chr10	75838	76927	4.87098
chr10	77503	78546	2.95136
chr10	79232	79626	4.2364
chr10	80345	80773	2.10955
chr10	81185	81361	2.61631
chr10	81819	82099	3.24298
chr10	83721	83993	3.56955
chr10	87694	87903	3.14815
chr10	88235	88673	4.09805
chr10	90599	92068	5.60538
chr10	93986	94477	2.94934
chr10	96001	97321	9.31235
chr10	98876	99076	3.3783
chr10	101305	101380	1.63864
chr10	101689	101777	2.77998
chr10	103756	103838	2.04308
chr10	104320	104463	3.12664
chr10	105361	105865	5.41003
chr10	107713	108615	3.21586
chr10	109346	109510	3.08075
chr10	110161	110418	3.14811
chr10	110721	111251	4.55431
chr10	111714	113371	8.02301
chr10	115563	117723	8.94912
chr10	118151	118179	1.51237
chr10	120458	121533	14.8598
chr10	122380	122971	7.05278
chr10	123922	124615	5.58918
chr10	124917	126370	6.98545
chr10	127080	128809	4.08984
chr10	129414	129612	3.10103
chr10	133651	133747	1.83723
chr10	134427	134671	2.75074
chr10	135035	136851	7.64453
chr10	137294	138112	4.17745
chr10	138446	139765	6.53886
chr10	140894	141236	4.53
chr10	142560	143462	8.71476
chr10	144047	144869	5.46879
chr10	145540	147533	7.76642
chr10	148064	148338	2.65117
chr10	150005	150387	4.78882
chr10	150731	152211	6.78674
chr10	153208	153574	2.68007
chr10	153939	154412	3.36917
chr10	154930	155485	2.15685
chr10	155866	156039	2.36391
chr10	158761	159372	6.72658
chr10	159880	159993	2.72876
chr10	160764	161144	2.01403
chr10	162071	162312	1.9885
chr10	163515	163623	2.2294
chr10	164976	165248	3.879
chr10	166825	167024	2.77321
chr10	167575	167826	3.12755
chr10	172325	173045	5.23248
chr10	173697	174226	3.81642
chr10	175420	175866	5.41096
chr10	176233	176979	8.38945
chr10	177724	179665	6.72532
chr10	180029	181950	14.421
chr10	182280	183046	8.27249
chr10	183629	184463	5.80935
chr10	185076	185172	2.20569
chr10	185677	186297	2.3089
chr10	186816	187721	10.6762
chr10	188092	189310	4.90889
chr10	190142	193728	11.7481
chr10	194033	194181	1.96564
chr10	194591	194671	1.55119
chr10	195351	195867	2.51953
chr10	196582	198590	14.6248
chr10	199518	201106	5.69338
chr10	201670	202648	5.08221
chr10	203086	205102	25.0586
chr10	207241	207521	3.58687
chr10	208255	208370	3.16724
chr10	210176	211018	3.8281
chr10	212624	212786	2.62075
chr10	215963	216076	2.23273
chr10	217935	218067	1.80048
chr10	218453	218536	2.52415
chr10	219600	219896	4.89422
chr10	220825	221043	2.66198
chr10	222720	222792	2.45629
chr10	224594	225500	3.95431
chr10	225986	226635	2.53161
chr10	227203	227923	6.7227
chr10	229847	230073	2.50124
chr10	230504	230728	2.22251
chr10	231190	231326	3.17779
chr10	233950	234199	3.20439
chr10	235917	236306	4.00538
chr10	236881	237390	4.24811
chr10	237707	237942	3.17175
chr10	238342	239060	4.39384
chr10	240025	240057	1.49133
chr10	240428	240778	2.96515
chr10	241163	241339	3.43046
chr10	242662	243202	2.22643
chr10	245097	245626	3.43104
chr10	245956	246205	2.3562
chr10	248363	248407	1.99263
chr10	250666	250892	3.53186
chr10	251242	251398	2.25821
chr10	252573	253102	3.67834
chr10	255345	255681	2.4487
chr10	258847	259600	2.79353
chr10	260327	260564	2.5861
chr10	263178	263687	2.87653
chr10	264067	264352	3.17852
chr10	267982	268161	3.47696
chr10	279183	280699	8.66527
chr10	282454	282746	3.34145
chr10	286625	286873	2.90877
chr10	289544	293996	13.588
chr10	295920	296101	2.1854
chr10	296968	297008	1.67593
chr10	298220	298407	2.02269
chr10	303175	303284	2.36576
chr10	304704	304751	3.25511
chr10	305624	305881	4.16197
chr10	308556	308614	2.24094
chr10	309889	310053	2.74114
chr10	311834	312090	2.31533
chr10	312677	312887	2.22487
chr10	313308	318097	14.7773
chr10	318483	319744	5.9307
chr10	321489	321764	4.00399
chr10	324121	324226	2.40401
chr10	324730	324788	1.65229
chr10	325097	326429	4.54638
chr10	328263	329269	4.52271
chr10	329625	330171	4.87641
chr10	330843	331093	3.05455
chr10	332443	332620	2.76455
chr10	333238	334016	10.4083
chr10	334984	335163	2.58139
chr10	336405	336857	3.39825
chr10	337856	339194	12.3938
chr10	341790	342202	4.79366
chr10	342552	342628	1.6797
chr10	343262	343341	2.25694
chr10	344007	344156	2.11182
chr10	347097	347340	4.10757
chr10	348382	349246	5.39878
chr10	350742	350826	1.66844
chr10	354346	355676	18.708
chr10	356170	357302	3.09116
chr10	357776	358731	2.88863
chr10	361072	361132	1.87045
chr10	362334	362525	3.02567
chr10	364156	364357	2.69459
chr10	364832	365433	6.83659
chr10	365852	366728	3.8273
chr10	372195	373148	4.084
chr10	374097	374621	10.2524
chr10	375494	375626	2.45873
chr10	376416	376528	2.96412
chr10	377012	377275	4.44602
chr10	378071	378480	5.51776
chr10	379712	380058	2.83718
chr10	380413	381053	12.9553
chr10	381423	381664	2.45599
chr10	382005	382330	3.19491
chr10	382749	383001	1.98571
chr10	383722	383835	2.50139
chr10	384380	384452	2.02431
chr10	384771	384970	2.58193
chr10	387721	388655	6.87262
chr10	392107	392444	2.96244
chr10	393323	394037	2.07025
chr10	394760	394796	1.57035
chr10	396218	396781	3.4073
chr10	399052	399080	1.91966
chr10	399726	401393	10.3324
chr10	401797	402130	6.22011
chr10	402676	403156	3.71082
chr10	403840	404562	3.75549
chr10	404889	406404	5.78
chr10	406807	407296	4.14024
chr10	408068	408120	1.9883
chr10	411702	411808	2.33189
chr10	413831	413965	2.2385
chr10	414668	414898	4.78076
chr10	415393	415968	2.83968
chr10	416555	416758	2.50546
chr10	421499	421749	2.55437
chr10	422328	422786	2.25583
chr10	424300	424524	2.30726
chr10	425885	426021	2.5762
chr10	429525	429947	4.19082
chr10	430352	430921	2.91074
chr10	431356	432226	3.65554
chr10	435169	435964	7.92909
chr10	436572	438589	4.33837
chr10	438896	439594	2.83974
chr10	441922	442356	3.75523
chr10	443113	444218	4.89409
chr10	445295	445822	2.63362
chr10	447923	448117	2.52253
chr10	448693	448843	2.33253
chr10	449458	450181	4.04324
chr10	452138	454765	9.72061
chr10	456022	457076	9.42489
chr10	457453	457631	2.69517
chr10	458147	458211	2.20659
chr10	458660	461585	9.67233
chr10	461957	464602	7.20725
chr10	466573	469584	8.6166
chr10	470322	470590	2.35356
chr10	471096	471682	5.6464
chr10	472039	484461	29.2089
chr10	489730	489976	1.77082
chr10	490878	491765	3.4971
chr10	492085	492226	2.4897
chr10	493455	493559	2.31821
chr10	494927	495438	2.26179
chr10	495852	497260	11.8715
chr10	497629	497774	2.24426
chr10	498196	498549	2.17513
chr10	499416	500042	3.01504
chr10	503113	503180	2.02497
chr10	506246	506373	3.24905
chr10	508524	508591	1.64038
chr10	509230	509439	2.6529
chr10	516450	516766	3.50809
chr10	518316	519465	8.50071
chr10	521470	521651	3.80808
chr10	522021	522344	3.08841
chr10	523588	524452	3.59963
chr10	524935	525337	2.53628
chr10	526243	526500	4.11635
chr10	527298	527896	3.65371
chr10	528230	529574	3.45115
chr10	529884	532656	4.52967
chr10	533042	533654	2.93573
chr10	534024	534078	1.76291
chr10	534522	535308	3.1106
chr10	536490	536768	2.95861
chr10	537634	538410	22.3497
chr10	538741	538857	2.43955
chr10	539223	539890	2.61987
chr10	540199	542117	20.6718
chr10	542475	543614	6.61567
chr10	544021	544227	2.56315
chr10	544613	545482	5.57898
chr10	545918	546201	4.82024
chr10	547172	547303	2.83096
chr10	549047	549383	3.04906
chr10	550833	551038	3.73279
chr10	555395	555573	2.7222
chr10	556757	557002	2.94526
chr10	557311	557350	1.99326
chr10	561035	561376	2.34419
chr10	562074	562256	2.85948
chr10	564542	564811	3.40689
chr10	566598	566804	2.79312
chr10	567197	567288	2.05991
chr10	567785	567858	2.09553
chr10	568199	568525	2.92601
chr10	569109	569484	3.06592
chr10	569927	570077	2.78583
chr10	570880	572194	8.05762
chr10	572670	572966	3.08111
chr10	573311	573651	4.53019
chr10	574367	574419	1.97739
chr10	575463	575831	4.19439
chr10	576189	576273	2.09976
chr10	579513	579619	2.28911
chr10	580020	580282	2.81978
chr10	581682	582332	10.5237
chr10	582667	584191	15.8199
chr10	584682	585322	3.37883
chr10	585904	585964	2.50874
chr10	588025	588278	2.10867
chr10	588926	589018	1.98023
chr10	592000	592155	2.57467
chr10	593803	594423	5.22808
chr10	594901	595572	3.8285
chr10	596201	596265	2.25296
chr10	596870	596922	1.90153
chr10	597446	598324	3.16876
chr10	599034	599283	3.81349
chr10	602289	603230	3.28705
chr10	604694	604848	1.90852
chr10	605537	605781	3.1766
chr10	606353	606490	2.0661
chr10	606967	607207	2.80558
chr10	608246	608749	5.98115
chr10	609860	610131	3.76767
chr10	611134	611995	5.02833
chr10	612518	612803	1.91641
chr10	614789	615046	1.95372
chr10	617690	618929	3.79297
chr10	620645	621526	6.43826
chr10	621832	622914	5.75151
chr10	623298	623434	3.34095
chr10	623853	624050	1.86207
chr10	624406	625338	3.92299
chr10	627680	629347	4.55875
chr10	630404	630674	2.14547
chr10	632605	632997	2.75687
chr10	633803	633847	1.62353
chr10	635422	636839	3.68851
chr10	637252	638269	4.89494
chr10	638989	639304	3.42285
chr10	639640	641744	9.96797
chr10	642376	642785	3.62095
chr10	643280	643396	1.95542
chr10	645619	646027	2.58887
chr10	646395	646531	2.13931
chr10	647482	648176	3.58027
chr10	648777	648930	2.65857
chr10	649699	650230	2.60625
chr10	650621	651175	2.66611
chr10	652221	654234	5.54073
chr10	654942	655601	2.88188
chr10	655949	656125	2.88103
chr10	658966	659590	3.07326
chr10	660784	661212	2.55645
chr10	661583	661951	4.69359
chr10	662301	662732	3.76164
chr10	663881	666196	4.92384
chr10	667072	667328	2.84955
chr10	667729	669152	6.77488
chr10	669547	669679	2.39045
chr10	670671	670918	3.20618
chr10	672505	672772	3.20782
chr10	676261	676802	4.96435
chr10	677403	677579	1.95964
chr10	678633	678737	2.87112
chr10	680977	681141	2.70156
chr10	685176	685204	2.27556
chr10	686160	686352	2.70959
chr10	687997	688345	4.62276
chr10	691909	692017	2.56744
chr10	692959	692987	1.90379
chr10	695657	695939	3.15119
chr10	697078	697678	2.86172
chr10	701148	701569	3.18386
chr10	701936	702151	3.20171
chr10	702602	702984	4.40195
chr10	704049	705366	11.3669
chr10	706228	706330	2.51672
chr10	706867	707024	2.08286
chr10	707352	707488	2.66403
chr10	710760	710812	2.04271
chr10	712663	712945	2.82971
chr10	714039	715280	16.0027
chr10	717164	718071	7.9629
chr10	718509	718755	3.46827
chr10	719956	720123	1.71092
chr10	720921	721142	2.31408
chr10	723118	723392	3.67004
chr10	723809	723917	3.04169
chr10	725053	725181	2.0515
chr10	726144	726180	1.76765
chr10	727493	727973	3.6144
chr10	728496	730667	4.16713
chr10	730978	731375	3.05497
chr10	731935	734793	9.79878
chr10	735195	736973	6.857
chr10	737723	740064	7.50099
chr10	741529	745639	15.399
chr11	154	2910	8.67369
chr11	5096	5527	5.85007
chr11	6744	6945	2.35006
chr11	13981	14266	2.77507
chr11	15442	15595	1.5988
chr11	16609	17164	2.25253
chr11	18223	18305	2.14197
chr11	18734	19594	3.30092
chr11	22066	22354	4.51122
chr11	22866	23083	3.30649
chr11	23396	24951	12.4888
chr11	25615	26246	2.92876
chr11	27052	27327	2.31033
chr11	29072	29168	2.40879
chr11	33330	34211	2.92796
chr11	34542	34846	5.12876
chr11	35877	36227	3.16725
chr11	38871	39514	8.65954
chr11	40072	40112	2.03181
chr11	40836	41123	2.83649
chr11	41793	42050	3.03423
chr11	43229	43437	2.2304
chr11	44151	44564	3.40765
chr11	45446	45540	2.03719
chr11	45983	46504	2.69312
chr11	48073	48247	2.41763
chr11	49646	49914	4.80013
chr11	52001	52405	2.17938
chr11	52808	53037	2.86863
chr11	54276	54896	4.06631
chr11	55419	55629	1.86489
chr11	56625	57300	4.33288
chr11	57775	58055	1.93988
chr11	59087	59623	2.80939
chr11	62087	62194	2.13248
chr11	66676	66846	2.47592
chr11	67374	67913	2.88618
chr11	68582	68691	1.93134
chr11	69764	70457	18.1733
chr11	70974	71884	4.05368
chr11	74623	75653	10.8531
chr11	76149	76384	2.292
chr11	77116	77165	1.93104
chr11	80007	80688	14.6217
chr11	83121	83358	3.06993
chr11	83812	84190	2.60372
chr11	84725	85088	2.87239
chr11	85863	85968	1.9601
chr11	89466	89607	2.27204
chr11	89938	90382	5.32093
chr11	90834	90960	2.12816
chr11	91287	91565	2.89274
chr11	92915	93350	3.37842
chr11	94546	94674	2.31884
chr11	97178	97239	2.22161
chr11	97709	97908	2.50719
chr11	98838	99037	3.51839
chr11	99441	99584	2.99743
chr11	100151	101005	4.7764
chr11	101595	101827	2.89867
chr11	102707	103088	3.66854
chr11	105452	105548	2.22532
chr11	107547	107922	5.50413
chr11	108237	108598	4.66466
chr11	109862	110294	5.95411
chr11	114342	114757	4.62017
chr11	115652	115732	1.68665
chr11	116276	116748	3.91791
chr11	118826	119107	3.72669
chr11	119718	119825	2.50939
chr11	120146	120246	2.13919
chr11	122145	122197	1.58692
chr11	125948	126247	3.6328
chr11	127909	128019	2.27642
chr11	128544	128745	2.10224
chr11	129636	129897	2.44489
chr11	132013	133429	4.2206
chr11	133923	134233	4.17138
chr11	134834	135662	3.67204
chr11	136406	137117	4.35541
chr11	138021	138496	2.72144
chr11	140627	141466	7.83539
chr11	142223	142907	4.59895
chr11	143511	143902	3.14767
chr11	144357	145214	9.79129
chr11	146142	146530	6.02524
chr11	147377	147620	2.61539
chr11	151257	151631	1.93211
chr11	152166	155324	11.0147
chr11	156327	156637	4.99576
chr11	157387	158153	2.92985
chr11	159271	159343	1.73259
chr11	162367	163610	9.83193
chr11	163974	164465	4.92273
chr11	165107	166981	14.7552
chr11	168787	169493	2.96971
chr11	171184	171265	2.56909
chr11	172276	172308	1.95799
chr11	172695	173961	4.5334
chr11	174404	175172	4.22184
chr11	175685	175971	2.94633
chr11	179755	180602	5.5042
chr11	184451	185684	4.81595
chr11	190054	190118	1.92695
chr11	191513	191589	2.63049
chr11	195478	197864	3.86663
chr11	199018	199358	5.39414
chr11	200669	201544	7.07454
chr11	201869	203136	22.121
chr11	203484	203577	2.9954
chr11	203967	204956	5.01372
chr11	208671	209888	4.82713
chr11	213025	213168	2.44347
chr11	215809	215866	1.77667
chr11	218659	218876	3.00111
chr11	219225	219351	1.94384
chr11	220296	220990	5.52282
chr11	222010	222543	4.28101
chr11	223058	223127	2.11282
chr11	224997	225702	3.31413
chr11	227515	227785	3.71597
chr11	228128	228380	2.54021
chr11	229439	229586	2.78173
chr11	230015	230604	4.5458
chr11	232050	232551	2.90086
chr11	234803	234921	2.10308
chr11	235466	235647	2.74948
chr11	236684	236782	1.96211
chr11	238220	238583	3.44747
chr11	239105	242338	6.10818
chr11	244894	245155	2.95651
chr11	245634	247866	5.24542
chr11	249663	249819	2.15426
chr11	251032	251068	2.03753
chr11	251525	251794	1.93127
chr11	254603	254990	2.46396
chr11	255584	256071	4.88377
chr11	257101	257332	2.58326
chr11	257893	257981	2.37435
chr11	258738	260019	14.238
chr11	260648	261692	3.99321
chr11	262182	262450	3.97675
chr11	263019	264131	3.71681
chr11	265179	265698	3.39537
chr11	269961	271393	7.26641
chr11	272230	272278	1.82283
chr11	273030	273144	1.97698
chr11	275322	275590	3.67798
chr11	276173	277377	5.29721
chr11	280394	280867	4.59288
chr11	283771	284087	3.97422
chr11	284967	285069	1.66509
chr11	285540	285854	4.39136
chr11	289789	290069	3.41788
chr11	292086	292141	1.8643
chr11	292740	292914	2.40175
chr11	295145	295906	4.51363
chr11	296538	296705	1.84589
chr11	297187	297411	1.99421
chr11	301993	302298	6.78015
chr11	303482	303566	2.07155
chr11	304425	306479	4.4816
chr11	306810	307936	14.426
chr11	308699	309350	3.95052
chr11	310273	310732	6.13539
chr11	311755	312349	2.72407
chr11	312668	314254	17.9123
chr11	314573	315120	4.21658
chr11	315576	315830	2.99509
chr11	316158	318107	4.87289
chr11	319203	319259	1.87125
chr11	319789	320211	2.48807
chr11	321049	321329	2.02863
chr11	324099	324328	3.5034
chr11	325034	325205	2.49311
chr11	326469	327283	4.66586
chr11	328052	329144	4.68267
chr11	330260	330315	1.93778
chr11	334417	334655	2.78554
chr11	335312	337453	11.294
chr11	337883	338420	3.24376
chr11	338918	340204	5.29644
chr11	340878	342089	6.43
chr11	342741	342893	2.40863
chr11	343610	344464	4.10233
chr11	344910	344938	1.967
chr11	345716	345890	2.5595
chr11	347472	347891	1.84751
chr11	351248	351308	2.28261
chr11	352243	352434	1.6843
chr11	352772	352832	2.2523
chr11	354143	354253	2.89337
chr11	356319	357582	6.06591
chr11	359754	360601	3.75538
chr11	362742	362782	1.61794
chr11	363412	364080	3.77921
chr11	364545	364971	6.67628
chr11	365295	365964	3.42431
chr11	366365	366553	3.37838
chr11	367462	367820	4.76954
chr11	369549	369698	4.17509
chr11	370207	370827	3.40998
chr11	372418	372455	1.60931
chr11	373211	373855	3.00846
chr11	375604	375821	1.76109
chr11	377341	377698	4.78933
chr11	378010	378243	1.93078
chr11	378625	382335	12.1361
chr11	382751	382975	2.97829
chr11	383508	383604	2.46679
chr11	383935	384628	3.98135
chr11	385484	386811	7.47872
chr11	387405	387849	5.87298
chr11	389264	389957	3.1052
chr11	390557	390816	2.92591
chr11	391267	391855	3.16214
chr11	392726	393088	5.06058
chr11	393406	394621	5.27577
chr11	395774	396825	5.26138
chr11	397920	398499	3.4648
chr11	400362	401158	5.45249
chr11	401615	401873	2.48734
chr11	402541	402749	2.01748
chr11	403555	403642	2.40771
chr11	406956	407012	2.0683
chr11	407490	407745	3.65634
chr11	408227	408272	1.75386
chr11	408650	408749	2.21465
chr11	417363	417478	2.36114
chr11	418202	418253	2.311
chr11	418668	418843	3.55225
chr11	420729	421116	3.82305
chr11	421939	422094	1.92918
chr11	422762	423040	2.10691
chr11	424566	424714	2.47822
chr11	425128	425566	6.11633
chr11	426056	426134	2.16096
chr11	426501	426593	2.01521
chr11	426935	426968	1.90326
chr11	429729	429832	2.55873
chr11	430282	430914	7.03493
chr11	431609	432389	8.64977
chr11	433165	433248	2.40433
chr11	433992	434588	5.85998
chr11	435302	435525	2.85523
chr11	435832	436219	3.69571
chr11	436555	436636	1.90713
chr11	437157	437217	1.92515
chr11	437872	437948	2.31779
chr11	440779	440867	1.8907
chr11	443153	443301	1.91585
chr11	443725	444369	2.61938
chr11	445445	445731	3.04319
chr11	446287	446436	1.72066
chr11	447676	447760	2.30712
chr11	449874	450246	3.87418
chr11	451135	451691	3.07326
chr11	452786	452898	2.77432
chr11	453886	454081	2.21388
chr11	454631	454879	3.65608
chr11	457685	459104	26.5518
chr11	459675	459834	2.49116
chr11	460732	461240	3.68887
chr11	463624	464760	6.73569
chr11	465126	465852	2.50431
chr11	466929	467341	3.04992
chr11	468191	468995	6.68548
chr11	470832	471002	2.54635
chr11	471343	471371	2.04865
chr11	475715	478377	5.70714
chr11	478725	478796	2.4162
chr11	479689	479833	2.63559
chr11	481341	481389	1.95102
chr11	485511	485796	3.6269
chr11	488506	488989	4.13444
chr11	490609	491139	2.785
chr11	494467	494651	2.2761
chr11	495466	495724	3.17511
chr11	496920	497118	3.18788
chr11	498044	498088	1.98108
chr11	498859	499324	2.99969
chr11	499870	500146	2.25287
chr11	501176	501287	2.64837
chr11	505103	505131	1.64732
chr11	505896	506074	2.75364
chr11	506609	506971	3.26009
chr11	507762	508133	4.61861
chr11	508803	509339	3.67182
chr11	511299	513428	7.83212
chr11	513739	514448	6.65518
chr11	515039	516281	7.54094
chr11	516993	517682	25.7917
chr11	518389	518470	1.87343
chr11	519017	519246	2.41771
chr11	519599	524848	9.32964
chr11	525444	525790	3.78915
chr11	526218	527186	4.29285
chr11	527640	527800	3.46758
chr11	528846	529159	4.09681
chr11	530557	530730	1.90229
chr11	531440	532133	4.5254
chr11	533256	534252	8.18667
chr11	534618	534878	2.76494
chr11	535685	536564	3.85685
chr11	538144	538348	1.79804
chr11	543960	544096	1.84527
chr11	548624	548672	1.94531
chr11	553795	553921	2.01277
chr11	554627	555114	4.64911
chr11	555488	555884	5.88808
chr11	556453	556710	3.61141
chr11	557181	559064	10.3764
chr11	560779	561044	2.18391
chr11	561418	561761	3.32669
chr11	565358	566136	3.9461
chr11	566486	566566	2.2589
chr11	568010	568190	2.66071
chr11	569572	570670	5.69693
chr11	572890	573003	2.48866
chr11	574686	574726	2.30023
chr11	576077	577880	5.84028
chr11	578453	578712	3.66518
chr11	579612	579696	1.84044
chr11	580152	580571	6.8894
chr11	582113	582273	2.65165
chr11	582649	582958	3.28894
chr11	583526	584316	2.67372
chr11	597699	599323	6.02135
chr11	600238	600358	2.06204
chr11	600689	600733	2.13609
chr11	605093	606032	7.16003
chr11	606617	606980	5.53264
chr11	608339	608826	2.41683
chr11	609248	609714	2.20788
chr11	610237	610798	5.45205
chr11	612542	612826	3.07543
chr11	613268	614123	5.79654
chr11	615053	615225	2.4084
chr11	615955	616349	2.34618
chr11	616986	617120	2.40943
chr11	619227	619399	3.22458
chr11	625729	626316	5.40359
chr11	626878	627316	8.024
chr11	627859	627919	1.98924
chr11	631216	631380	2.08295
chr11	634135	634388	2.42131
chr11	635067	635391	4.10753
chr11	637165	637597	2.29066
chr11	639817	640285	1.73325
chr11	641571	642019	4.17124
chr11	643939	644231	3.50013
chr11	646106	646339	2.57044
chr11	646846	647905	5.97008
chr11	648528	648829	3.02421
chr11	649405	649509	2.3584
chr11	650380	650870	2.9141
chr11	652023	652318	3.91549
chr11	652670	653337	4.29988
chr11	659423	660052	3.94291
chr11	661014	661557	5.25414
chr11	661919	664285	8.07974
chr11	664721	666429	15.4462
chr12	0	14416	21.8372
chr12	15435	15802	3.23882
chr12	16310	16544	3.24505
chr12	18385	18706	2.19388
chr12	19033	19330	3.02296
chr12	21649	21805	2.35351
chr12	22209	22658	3.90949
chr12	24711	24823	2.21907
chr12	27526	27780	2.45856
chr12	28793	29020	3.45807
chr12	29363	29634	4.02236
chr12	30675	31141	4.71411
chr12	34897	35094	1.95948
chr12	36409	36559	2.11784
chr12	37395	37459	2.79183
chr12	37960	38405	2.71298
chr12	40124	40313	2.52399
chr12	40690	41085	5.59832
chr12	43503	43591	1.99788
chr12	44937	45186	3.14057
chr12	45537	45649	2.43529
chr12	48274	50222	6.41308
chr12	50711	53863	6.71335
chr12	55245	55353	2.50026
chr12	56619	56692	1.69496
chr12	57661	57932	2.78587
chr12	60352	60539	2.2607
chr12	61535	61671	2.05837
chr12	63334	63409	1.96007
chr12	65776	67760	9.96134
chr12	68105	68272	3.23778
chr12	72366	72655	2.42143
chr12	74332	74564	4.15792
chr12	76282	76452	1.94709
chr12	76856	76979	1.80848
chr12	78453	78517	1.89918
chr12	78913	79229	3.75865
chr12	81710	81947	2.74978
chr12	82478	83210	6.04328
chr12	85195	85580	5.62489
chr12	86170	86424	2.81591
chr12	87387	87532	2.94859
chr12	87915	88248	4.88936
chr12	88608	88659	2.04004
chr12	89168	90682	3.54906
chr12	91027	91289	3.06394
chr12	92071	92530	11.0728
chr12	94641	97458	6.283
chr12	97778	99341	7.92871
chr12	100342	100610	3.22788
chr12	103706	103806	2.05919
chr12	104726	105555	6.40195
chr12	107120	107967	3.43888
chr12	108702	109041	4.76782
chr12	110197	110350	2.41346
chr12	110920	110969	2.06734
chr12	112471	113018	3.03208
chr12	113853	114112	2.83399
chr12	120804	121033	1.95931
chr12	121422	121983	4.22854
chr12	123310	123776	5.64114
chr12	124247	124418	2.07334
chr12	124744	124922	2.6351
chr12	125283	125833	5.40383
chr12	126219	127197	4.20304
chr12	128212	128311	1.93022
chr12	128732	128840	3.09573
chr12	129408	129523	2.44392
chr12	129920	130843	6.6849
chr12	131255	131601	3.37004
chr12	132142	132763	5.22658
chr12	133584	133815	2.24903
chr12	137308	137870	3.24577
chr12	144711	144889	2.33894
chr12	146868	147642	3.60218
chr12	148290	148417	1.78108
chr12	151772	152000	2.02605
chr12	153615	153858	2.00856
chr12	155870	156415	2.83939
chr12	157549	157794	3.10482
chr12	158658	160235	6.10659
chr12	161007	161056	1.59517
chr12	162086	164443	4.24697
chr12	164843	165236	5.02608
chr12	165959	166235	3.17513
chr12	166757	166955	1.80819
chr12	167866	168364	6.50112
chr12	168903	168968	1.8025
chr12	169503	169586	1.75229
chr12	170443	170651	3.08145
chr12	172046	172078	1.72203
chr12	174424	174643	3.286
chr12	175399	175683	2.71392
chr12	176010	176089	2.11843
chr12	177056	177573	6.84501
chr12	178325	178613	3.58064
chr12	179220	179401	1.79436
chr12	180509	181136	4.27227
chr12	183089	183269	3.02301
chr12	183932	184132	3.697
chr12	184529	184805	2.99847
chr12	185402	186614	4.00801
chr12	187731	188115	3.43449
chr12	188930	189011	2.19096
chr12	189334	189735	4.36905
chr12	191613	191892	3.51903
chr12	193275	193411	3.25935
chr12	193933	196668	5.22908
chr12	196990	198186	4.71192
chr12	198632	200343	10.7774
chr12	200729	201375	5.59999
chr12	201764	202720	5.61241
chr12	203143	203434	2.64035
chr12	206191	206265	1.81537
chr12	206594	206775	2.45541
chr12	208381	208508	1.89078
chr12	208819	208940	2.59948
chr12	209264	209401	3.36187
chr12	210329	213313	4.37716
chr12	214155	223048	29.2735
chr12	224265	225184	5.2773
chr12	228364	229476	4.91245
chr12	229969	236407	19.4596
chr12	236712	237508	3.45715
chr12	238392	238911	4.47597
chr12	239614	239899	3.42635
chr12	242769	243371	4.33829
chr12	244988	246615	8.05055
chr12	246982	247033	1.81964
chr12	247385	247537	1.81533
chr12	248032	248136	1.95888
chr12	249199	249442	3.17669
chr12	249770	249877	2.82809
chr12	250892	250986	3.31663
chr12	252181	252275	1.88566
chr12	252689	253067	5.47345
chr12	253705	253734	2.02638
chr12	254154	254941	4.93869
chr12	256530	256696	2.65782
chr12	257703	257977	4.2793
chr12	258643	258876	2.56815
chr12	259339	260924	13.7932
chr12	261904	262036	2.38677
chr12	262578	262869	4.02835
chr12	263500	265339	10.6973
chr12	265644	266602	4.83535
chr12	268814	268875	2.9659
chr12	269550	270258	2.78837
chr12	272089	272275	2.19825
chr12	274546	275239	4.6575
chr12	275570	275821	1.53146
chr12	276810	276980	1.62034
chr12	278337	278511	2.8287
chr12	278859	279385	3.31477
chr12	280820	283586	15.7636
chr12	284569	284979	3.53647
chr12	286441	286473	1.91607
chr12	291189	291582	1.92149
chr12	294257	294341	2.28498
chr12	295569	295751	2.91236
chr12	298027	298071	1.88973
chr12	298685	298892	2.81633
chr12	300279	300590	2.85569
chr12	300914	301777	3.50488
chr12	304795	305071	2.60231
chr12	310241	310342	1.90575
chr12	312830	313178	2.14698
chr12	316687	316739	1.54945
chr12	317822	318274	4.3938
chr12	319765	320904	4.63493
chr12	322303	322597	3.07733
chr12	323432	325410	6.60652
chr12	326930	327162	3.46699
chr12	327629	327899	3.2808
chr12	328214	328468	2.52693
chr12	328860	329259	3.33096
chr12	329651	330862	9.46236
chr12	331640	331892	3.42291
chr12	335444	335719	3.41822
chr12	337162	337232	2.27055
chr12	338246	339126	6.50864
chr12	339462	342401	14.2746
chr12	343218	343914	4.99391
chr12	344344	344590	2.29771
chr12	345260	345562	4.18509
chr12	346469	348523	10.5552
chr12	349795	351505	5.22051
chr12	354845	355475	2.64895
chr12	356631	356683	1.86602
chr12	357169	357218	1.74332
chr12	360694	360726	1.7143
chr12	361261	361364	2.52282
chr12	361990	362912	2.74012
chr12	365901	365971	3.00556
chr12	368822	370218	13.3989
chr12	371528	372892	6.22958
chr12	373979	374405	15.6436
chr12	375218	376147	5.22466
chr12	379516	379758	2.76552
chr12	382199	382406	2.78936
chr12	382810	383070	2.84466
chr12	384202	384643	4.54101
chr12	385217	385532	3.07062
chr12	386421	386878	4.00444
chr12	387183	387331	2.26556
chr12	387713	390459	8.56909
chr12	390959	391843	8.81157
chr12	393270	393900	2.59984
chr12	396083	397300	7.52681
chr12	397950	399648	7.05701
chr12	400018	400550	4.01006
chr12	401559	401802	3.26091
chr12	402128	402416	4.00578
chr12	402743	402859	2.37155
chr12	404038	404207	3.19177
chr12	404555	404756	3.41749
chr12	405568	405604	2.01523
chr12	407775	408309	7.38337
chr12	409354	409629	2.27263
chr12	410624	411545	11.5751
chr12	411920	412432	2.86905
chr12	414000	414028	1.74084
chr12	414416	414568	2.32939
chr12	415204	417115	12.7099
chr12	417973	418204	2.8865
chr12	418947	420715	3.99578
chr12	421539	422597	4.95194
chr12	422951	423810	6.4289
chr12	424940	425244	3.82364
chr12	426275	426407	2.5544
chr12	426842	428185	5.8356
chr12	428976	429148	1.56342
chr12	429727	430200	3.36429
chr12	431908	432583	4.62426
chr12	433477	434631	18.2607
chr12	437461	438206	2.40572
chr12	440693	440979	3.81292
chr12	441285	441337	2.30557
chr12	441787	442094	5.7363
chr12	443645	444182	3.57697
chr12	447116	447353	3.70709
chr12	448114	449530	9.34276
chr12	451060	491395	39.6176
chr12	491823	492492	3.26124
chr12	494040	494302	2.05035
chr12	494786	495294	9.11782
chr12	496164	496381	2.15973
chr12	498113	498678	7.75076
chr12	499113	499653	3.35761
chr12	500778	502272	11.0854
chr12	502727	502975	2.68557
chr12	503441	503728	4.04387
chr12	504326	504456	2.16802
chr12	505622	505858	3.15161
chr12	506404	507554	2.95119
chr12	508805	509297	3.73889
chr12	509649	510170	5.16653
chr12	511493	511613	2.22401
chr12	512310	513123	5.78425
chr12	513622	514869	16.8329
chr12	515976	516336	5.23313
chr12	516867	517245	3.89758
chr12	521051	521267	2.09449
chr12	522570	523266	3.48672
chr12	523816	523900	2.21525
chr12	524933	525194	1.86428
chr12	527756	527944	3.37011
chr12	528956	529550	2.8638
chr12	530096	530575	2.73908
chr12	531794	531889	2.10077
chr12	535849	535929	1.65664
chr12	537603	537817	4.18684
chr12	539209	539792	4.70076
chr12	540631	541717	10.0783
chr12	542287	543693	6.94783
chr12	544590	544626	1.76218
chr12	545353	545952	4.44818
chr12	547195	547624	5.375
chr12	548028	548387	4.26345
chr12	548964	549112	2.26316
chr12	551141	551361	2.64016
chr12	552291	552546	4.08453
chr12	552949	554215	7.78032
chr12	555260	555344	2.54885
chr12	555654	555722	2.47352
chr12	556133	556483	5.88446
chr12	558540	559336	3.8834
chr12	559977	560544	3.60265
chr12	561605	561797	2.34105
chr12	563341	563619	4.10902
chr12	567081	567628	2.53489
chr12	567950	567994	1.9728
chr12	568371	568886	2.86182
chr12	570559	571733	4.36236
chr12	572658	572832	3.0219
chr12	573531	573882	6.53101
chr12	574183	574594	2.24085
chr12	576481	576732	4.42201
chr12	577086	578323	5.02882
chr12	580630	580908	2.20509
chr12	582608	582886	2.81783
chr12	583520	584364	4.55148
chr12	584777	585310	5.32601
chr12	586605	586847	2.75255
chr12	587214	587454	2.02761
chr12	588661	588825	2.29483
chr12	590479	590649	2.09909
chr12	591651	599269	27.9297
chr12	600710	600814	2.49103
chr12	601250	601377	2.72266
chr12	601693	602108	3.3324
chr12	602961	603092	2.44134
chr12	603910	604912	4.19005
chr12	605925	606193	3.09728
chr12	609910	610276	4.02007
chr12	612441	614270	7.87454
chr12	615909	615989	1.95023
chr12	616495	616762	2.3444
chr12	619629	620142	4.50932
chr12	620464	620995	3.78832
chr12	622140	622253	2.23463
chr12	624558	624702	2.84683
chr12	626352	628750	15.8643
chr12	632488	632579	2.02757
chr12	633541	633866	4.20065
chr12	636992	638417	4.79397
chr12	638731	639137	4.7406
chr12	639557	639942	5.32542
chr12	640539	640625	1.81382
chr12	641689	642298	2.91013
chr12	642881	643498	2.93535
chr12	644497	645607	4.25053
chr12	646336	646618	4.4873
chr12	647583	647883	3.04966
chr12	649223	659676	27.6424
chr12	660669	662429	9.60207
chr12	662917	663222	2.96775
chr12	664175	664215	1.92388
chr12	666878	667007	2.23544
chr12	667952	668425	3.59962
chr12	669068	670039	10.1395
chr12	672192	672288	1.87682
chr12	672736	672852	2.16222
chr12	673225	673644	4.01591
chr12	675324	675528	3.73649
chr12	677303	677576	4.56859
chr12	677913	678565	5.09512
chr12	682159	683631	7.16475
chr12	687772	688109	7.90947
chr12	690226	690262	1.78991
chr12	693017	693198	2.77951
chr12	695718	695893	2.92338
chr12	700117	701160	7.08474
chr12	702951	703244	3.6108
chr12	704073	704196	2.67263
chr12	705020	705351	4.01998
chr12	706772	707060	2.78845
chr12	707472	710242	9.41516
chr12	712583	712628	2.10837
chr12	713934	715077	5.67202
chr12	719001	719090	1.84889
chr12	719540	720432	5.91627
chr12	721722	722542	10.9506
chr12	724091	724631	3.17657
chr12	724933	725119	2.98011
chr12	725876	727328	7.60696
chr12	728079	728261	2.63653
chr12	729592	730435	5.61933
chr12	731594	732211	17.4051
chr12	734651	735127	3.90176
chr12	738500	738617	2.49119
chr12	742860	743013	2.0779
chr12	744818	744875	2.09654
chr12	748082	748163	2.21136
chr12	752905	752953	2.16548
chr12	753335	753499	2.43562
chr12	756119	757615	3.19217
chr12	763783	764312	2.56744
chr12	764627	764797	4.04055
chr12	772816	773334	2.85169
chr12	774099	774159	1.98027
chr12	774982	775075	2.44891
chr12	775480	775577	2.27053
chr12	776550	776779	2.58824
chr12	777591	777821	2.20325
chr12	778143	779665	5.38542
chr12	781214	781264	2.44462
chr12	781940	782921	6.48784
chr12	783227	783483	2.45092
chr12	784091	784387	3.1503
chr12	784925	787348	8.62033
chr12	788701	789352	6.78826
chr12	789709	789761	1.89654
chr12	790936	791246	3.28909
chr12	793255	793973	5.06173
chr12	794283	795020	3.94295
chr12	796582	798154	6.16754
chr12	800066	800202	2.82127
chr12	802969	804562	4.65041
chr12	806361	806992	3.87635
chr12	810228	811157	3.44399
chr12	811514	811807	3.14664
chr12	813602	813723	2.74449
chr12	814301	815035	5.43727
chr12	815360	815396	2.1061
chr12	817011	818488	21.3569
chr12	823182	824513	9.66645
chr12	824976	825050	2.6915
chr12	826779	828729	12.1558
chr12	829176	829446	1.85196
chr12	830329	830833	3.20196
chr12	831832	832014	3.26112
chr12	832333	833622	3.16759
chr12	834907	835077	2.96642
chr12	835961	836211	3.8007
chr12	837090	837485	2.96031
chr12	839084	839328	2.45781
chr12	839904	840265	2.42383
chr12	843421	843586	2.66189
chr12	849289	850004	6.40134
chr12	851122	851302	2.24662
chr12	852323	852372	2.17774
chr12	853525	853912	5.08236
chr12	854217	854668	2.55256
chr12	861096	861248	1.78796
chr12	862992	863634	3.12797
chr12	865591	865815	2.43575
chr12	866467	866883	4.52769
chr12	867206	867287	1.85952
chr12	868060	868600	3.67373
chr12	869179	869512	5.19534
chr12	870758	871396	3.69421
chr12	872573	875010	5.83573
chr12	877127	877699	4.90781
chr12	878079	878238	3.35479
chr12	879084	879207	2.16243
chr12	879704	879752	2.27793
chr12	881829	882387	3.17967
chr12	883879	884164	4.43441
chr12	884668	884804	2.3184
chr12	886598	886732	2.33953
chr12	888383	888560	1.92728
chr12	889983	890388	1.90795
chr12	892510	892586	2.46627
chr12	893085	893514	5.8202
chr12	894301	894565	2.31942
chr12	897180	897236	1.9974
chr12	898702	900369	6.47646
chr12	900898	901065	3.25708
chr12	901720	901777	2.18829
chr12	903033	903381	3.93574
chr12	903763	904857	5.54175
chr12	905259	905301	2.35852
chr12	906701	906967	3.34392
chr12	907914	908151	3.19764
chr12	909264	910001	2.89038
chr12	913150	913396	2.02012
chr12	913926	914278	2.74286
chr12	915143	915502	2.06206
chr12	916410	916439	1.55828
chr12	918066	918405	5.05788
chr12	919426	920415	2.87861
chr12	920785	921122	3.5415
chr12	923593	923806	2.97619
chr12	924262	924445	2.89267
chr12	925053	925551	2.89575
chr12	926050	926110	1.86875
chr12	926535	926632	2.10785
chr12	927053	927317	3.53376
chr12	929087	929128	2.39212
chr12	929880	931025	4.17436
chr12	932315	932359	1.78292
chr12	934355	934854	2.62205
chr12	936693	936966	3.75614
chr12	938090	938126	2.02713
chr12	939765	939797	1.67162
chr12	940305	950217	24.3771
chr12	951295	951905	4.25573
chr12	952284	953433	6.54195
chr12	953798	954087	2.54333
chr12	954592	954709	2.61339
chr12	955825	956051	1.80408
chr12	957691	958137	4.04621
chr12	962408	963157	3.81236
chr12	964161	964508	2.62604
chr12	965008	965427	2.30939
chr12	965794	966114	3.77474
chr12	967744	967828	2.88813
chr12	971956	972334	1.88231
chr12	976025	982465	23.4082
chr12	986726	988468	14.9565
chr12	989054	989697	3.40852
chr12	990037	990401	5.12179
chr12	999000	999291	3.20936
chr12	1001294	1002150	5.35713
chr12	1002498	1002891	6.62988
chr12	1003377	1004219	6.47206
chr12	1004609	1005194	4.35362
chr12	1005745	1005855	1.79224
chr12	1006343	1007276	3.89943
chr12	1010135	1010328	2.7375
chr12	1010644	1012497	12.96
chr12	1013242	1013509	1.8557
chr12	1013880	1014724	6.44118
chr12	1015221	1016403	6.64377
chr12	1017442	1017972	5.29412
chr12	1021444	1021667	1.59433
chr12	1022707	1022738	1.90224
chr12	1023394	1023688	3.02307
chr12	1025085	1025736	5.43096
chr12	1026593	1026863	3.09818
chr12	1028946	1030554	5.72434
chr12	1031837	1032073	4.65122
chr12	1034757	1035181	2.57722
chr12	1035520	1035809	5.28274
chr12	1036813	1037101	2.91151
chr12	1037984	1038668	4.83681
chr12	1042210	1043429	9.3766
chr12	1046599	1046676	1.97431
chr12	1048489	1048766	2.19182
chr12	1051324	1051391	2.77924
chr12	1051966	1052216	3.05249
chr12	1052990	1053246	3.64859
chr12	1059556	1059616	2.38506
chr12	1060829	1061003	2.10212
chr12	1061869	1078149	24.5203
chr13	0	8417	24.6917
chr13	9443	9744	4.11071
chr13	10588	10999	2.24523
chr13	12758	12814	1.93628
chr13	13381	14884	16.7072
chr13	16013	16214	2.42026
chr13	18272	18384	2.11644
chr13	18764	18918	1.74529
chr13	19348	19507	1.84209
chr13	21330	22444	8.47426
chr13	23131	23425	2.69969
chr13	24913	25284	3.04348
chr13	25893	25925	1.8704
chr13	26375	26516	2.04501
chr13	27194	27262	1.98863
chr13	27843	28125	3.13491
chr13	28696	28802	1.93434
chr13	30776	31261	4.0964
chr13	32095	33037	2.89863
chr13	36178	36490	2.79975
chr13	36884	37195	3.74152
chr13	37758	37814	2.35922
chr13	38126	39838	6.17179
chr13	40421	41101	2.52036
chr13	41636	43326	6.86261
chr13	44571	45459	6.01847
chr13	46351	46526	2.87956
chr13	47368	47741	3.89084
chr13	48048	48435	4.15408
chr13	49781	49978	3.28335
chr13	51990	52239	3.44005
chr13	52570	52773	2.58279
chr13	53354	53537	1.66482
chr13	54045	54073	1.95705
chr13	55924	56171	2.14233
chr13	57024	57326	4.59149
chr13	57815	58023	2.53252
chr13	61332	61469	2.11733
chr13	66563	66713	2.37429
chr13	68366	68925	5.96883
chr13	69736	69764	2.18496
chr13	70956	71178	2.83889
chr13	71501	71777	2.3442
chr13	72243	72411	2.25947
chr13	74429	74520	2.50995
chr13	74978	75079	2.29337
chr13	75807	75882	1.49665
chr13	76302	76411	2.40098
chr13	77479	77720	2.82193
chr13	80174	80689	3.63775
chr13	81845	82897	5.49643
chr13	84372	86248	3.49568
chr13	86574	86894	3.24974
chr13	90230	90722	2.7769
chr13	91919	92234	3.0372
chr13	92848	95097	9.37135
chr13	95713	95828	1.89141
chr13	96231	96531	5.94135
chr13	97665	98427	3.48812
chr13	99960	100376	2.495
chr13	100685	101235	5.22348
chr13	101678	101866	2.05041
chr13	102178	102250	1.55338
chr13	102788	102848	1.69173
chr13	103468	104061	5.7122
chr13	105034	105134	2.30214
chr13	105880	106099	3.35121
chr13	107167	107429	2.96176
chr13	109018	109146	2.57549
chr13	110392	113005	11.4535
chr13	113433	114085	2.19654
chr13	114558	114883	3.53515
chr13	115197	115340	2.09848
chr13	119528	122855	6.83478
chr13	125300	125433	1.83436
chr13	126393	126555	2.99287
chr13	129090	129127	1.88688
chr13	130930	132554	4.55002
chr13	133033	133957	3.86443
chr13	134957	135211	3.96963
chr13	138326	138378	1.93458
chr13	138768	139136	2.83487
chr13	139854	140087	2.93006
chr13	140844	140897	1.60363
chr13	141458	141960	3.40165
chr13	143755	143807	1.84196
chr13	144212	144448	3.69315
chr13	145248	145904	3.82871
chr13	146974	147882	4.09582
chr13	150225	150286	2.04329
chr13	151093	151167	2.23545
chr13	152753	153039	2.68133
chr13	155907	157521	3.23645
chr13	159253	161639	5.96007
chr13	164450	165242	8.66603
chr13	166756	167882	4.13413
chr13	168299	168951	20.6689
chr13	169296	169527	2.41428
chr13	170272	171120	5.35703
chr13	171489	173221	8.17793
chr13	173529	173603	1.96738
chr13	174022	174054	1.98351
chr13	174386	174633	3.28236
chr13	176484	176816	2.83365
chr13	179092	179528	5.2332
chr13	180692	180768	2.87667
chr13	183059	183099	1.73353
chr13	183462	190158	26.6097
chr13	190773	190803	1.96468
chr13	191600	192623	3.1882
chr13	193780	193887	2.07012
chr13	194393	194708	3.38247
chr13	196090	202261	26.8628
chr13	203388	203449	2.13163
chr13	204391	205750	6.59063
chr13	206652	206817	3.10535
chr13	208088	208271	2.42796
chr13	208577	208993	3.87412
chr13	209610	209986	3.64665
chr13	210896	211140	3.54074
chr13	212393	213070	6.24484
chr13	213574	213864	5.02086
chr13	214538	214874	3.27289
chr13	216542	217123	3.25293
chr13	217587	218041	2.09723
chr13	218428	218833	3.43438
chr13	219497	219662	3.83154
chr13	220002	220880	11.632
chr13	223126	223211	1.84931
chr13	224566	224767	2.55579
chr13	225086	225317	4.27088
chr13	227736	228617	4.08931
chr13	228925	229009	2.08322
chr13	229408	231512	7.13582
chr13	231890	232018	2.21565
chr13	232365	233010	2.76331
chr13	234851	234997	2.45318
chr13	235484	235556	2.23462
chr13	236672	237018	3.49402
chr13	238127	238802	8.47529
chr13	240688	241211	6.04092
chr13	242467	243121	6.78443
chr13	243516	243577	1.9009
chr13	244050	244198	2.22188
chr13	245084	245429	2.44913
chr13	245738	246956	6.51746
chr13	247347	248268	3.83315
chr13	249866	250073	2.29257
chr13	250528	253130	7.00333
chr13	253709	254009	4.2416
chr13	254855	255114	3.71935
chr13	256615	258009	3.91023
chr13	258450	260250	8.34367
chr13	260656	261345	2.48462
chr13	262824	263084	2.98683
chr13	264439	264526	2.13561
chr13	266595	266813	3.35364
chr13	267189	267550	8.04668
chr13	269770	269984	3.37126
chr13	270992	271309	4.34813
chr13	272066	272281	3.38666
chr13	273329	273654	2.38811
chr13	274318	274354	2.0102
chr13	274725	274946	2.51032
chr13	276227	276351	2.69724
chr13	277890	278135	2.79783
chr13	278476	278594	1.65266
chr13	279137	279214	2.49266
chr13	280617	281471	6.72229
chr13	283205	284552	4.58995
chr13	285406	285470	2.21369
chr13	288050	288718	4.95382
chr13	289174	289657	7.49723
chr13	290642	291608	6.3116
chr13	293376	293480	1.78292
chr13	297219	297650	2.6515
chr13	297993	298021	1.97922
chr13	299422	299529	2.34229
chr13	300034	300086	2.08828
chr13	303202	305725	7.48398
chr13	308317	308781	2.53842
chr13	310474	310739	3.08219
chr13	312521	312811	3.50684
chr13	314651	314933	3.87654
chr13	315361	315620	3.84176
chr13	316970	317299	3.10491
chr13	318129	318377	3.45188
chr13	318855	319169	2.91342
chr13	319887	320011	3.02095
chr13	320733	321208	5.08272
chr13	323548	324030	2.10557
chr13	325237	325420	2.28785
chr13	327311	327497	2.98973
chr13	330001	330702	2.63024
chr13	331128	331334	2.94693
chr13	331919	332095	3.32133
chr13	332627	333482	4.7005
chr13	334654	334813	1.77027
chr13	335697	336166	1.77653
chr13	339006	339415	2.95697
chr13	340678	340884	3.49311
chr13	341828	342156	4.14135
chr13	343972	344620	3.92617
chr13	345328	345820	2.62852
chr13	347586	348400	10.619
chr13	348796	350959	6.69628
chr13	351988	352028	2.28413
chr13	353329	355859	6.88064
chr13	356914	363387	25.5365
chr13	364361	364652	2.93057
chr13	365335	365472	2.43316
chr13	366593	366919	4.79065
chr13	367815	368325	3.36592
chr13	372072	379315	31.3063
chr13	382310	383187	3.88902
chr13	384095	384183	1.8189
chr13	384588	386040	6.37022
chr13	387107	387193	2.96022
chr13	389645	390117	2.88396
chr13	390535	390921	2.17866
chr13	392362	392572	2.02958
chr13	396687	397819	5.01435
chr13	400933	401153	2.44486
chr13	403049	403083	2.18336
chr13	405437	406793	8.52458
chr13	407280	407566	2.28789
chr13	409039	411486	5.58431
chr13	411939	414088	8.24182
chr13	415517	415616	3.42985
chr13	420338	420729	7.48081
chr13	424365	424803	3.00549
chr13	427974	428105	1.92863
chr13	428954	429201	2.86968
chr13	430550	431153	5.98367
chr13	433561	434295	4.91708
chr13	434974	435650	3.56878
chr13	436015	436094	2.42394
chr13	436519	436628	2.31613
chr13	438651	438816	2.45888
chr13	439203	439850	3.12126
chr13	440398	440633	2.55842
chr13	441112	441310	2.03547
chr13	441663	444727	13.8494
chr13	446055	446095	2.00347
chr13	447128	447214	2.09398
chr13	448541	449485	2.50495
chr13	450879	451369	3.16843
chr13	454618	454723	1.71118
chr13	456292	456574	2.19622
chr13	458947	459499	2.3132
chr13	463062	463934	8.63268
chr13	464290	464346	1.87048
chr13	465081	465827	5.81397
chr13	466553	466825	2.93301
chr13	468023	468198	2.06191
chr13	470340	470588	3.14374
chr13	471335	471364	1.56963
chr13	471990	472701	3.28595
chr13	473822	474134	4.13356
chr13	474890	475002	2.57017
chr13	478337	478905	4.10571
chr13	480334	481623	3.5054
chr13	482804	482884	2.56402
chr13	483937	484143	2.20476
chr13	484582	484778	2.72374
chr13	485476	485981	3.60743
chr13	490020	490237	2.75104
chr13	491496	491577	2.16947
chr13	492331	492618	2.87218
chr13	493120	494905	18.6674
chr13	495430	495832	2.46655
chr13	496186	496214	1.97127
chr13	496832	497658	5.0967
chr13	499951	500027	1.75819
chr13	501143	501859	4.79291
chr13	502322	502517	1.63645
chr13	503708	505113	15.4921
chr13	506890	507447	3.47613
chr13	508532	508787	1.931
chr13	509375	509435	2.02706
chr13	509781	510561	6.12102
chr13	511219	513377	7.33681
chr13	513914	513978	2.3377
chr13	514660	515926	4.04253
chr13	516289	516956	3.92551
chr13	523069	523262	1.83236
chr13	524010	524279	3.15102
chr13	525059	525256	3.15074
chr13	527996	528044	1.89464
chr13	529142	529718	2.7246
chr13	533378	533630	1.99256
chr13	534456	534633	3.65286
chr13	534950	535772	12.4844
chr13	538901	538997	2.79909
chr13	539492	539706	2.86194
chr13	540011	540103	1.75541
chr13	540971	541742	4.05486
chr13	542191	542558	5.53464
chr13	542880	543197	1.90475
chr13	544652	544840	2.30241
chr13	545288	546034	8.38771
chr13	547832	547919	1.88983
chr13	548793	549099	2.76948
chr13	550216	550423	2.31204
chr13	551937	552021	1.56181
chr13	552725	552836	2.36107
chr13	553587	553943	3.28016
chr13	555604	555985	2.49013
chr13	556486	556780	4.33044
chr13	557854	558317	3.24308
chr13	559433	559649	2.74311
chr13	560285	561144	3.51974
chr13	561563	563013	6.01051
chr13	563380	563813	5.89725
chr13	564682	564878	2.79549
chr13	566938	568811	6.09987
chr13	570033	570180	2.92982
chr13	570728	571153	5.82191
chr13	573726	573822	1.59974
chr13	575288	576571	5.44155
chr13	577163	577719	5.60568
chr13	578135	578481	3.51039
chr13	580583	581319	4.01423
chr13	582084	582601	2.72001
chr13	582978	583413	4.01466
chr13	586158	586797	4.89301
chr13	587784	588812	10.7255
chr13	590588	590983	3.91529
chr13	591288	591424	2.20653
chr13	591830	592529	4.43183
chr13	593499	593735	4.36609
chr13	594243	594536	3.54321
chr13	595676	596642	3.39394
chr13	598472	598732	2.6985
chr13	599454	599950	5.58465
chr13	600604	602176	6.14161
chr13	602742	603032	2.34553
chr13	604798	605455	4.40764
chr13	606913	606963	1.80941
chr13	607495	607558	1.82028
chr13	608652	611141	15.209
chr13	611808	611914	2.18273
chr13	615035	615468	2.25723
chr13	616817	617297	3.77621
chr13	618371	618939	4.15956
chr13	619312	619515	4.11209
chr13	620095	620631	2.43186
chr13	622699	627873	16.7074
chr13	628709	628807	2.67981
chr13	630185	630376	2.83731
chr13	632735	634228	4.06185
chr13	635146	635202	2.23711
chr13	635803	636008	2.80339
chr13	637397	637678	4.2295
chr13	638235	638790	2.65181
chr13	639591	640066	4.81993
chr13	642112	642220	1.96792
chr13	643712	644031	3.3291
chr13	644823	645295	5.10543
chr13	645871	646129	4.22882
chr13	646550	646973	4.35681
chr13	648154	648261	2.00794
chr13	650508	650552	2.57723
chr13	651691	651899	3.68625
chr13	652304	652565	4.99201
chr13	653859	655951	10.1837
chr13	656721	656948	2.10474
chr13	658790	659034	3.26833
chr13	659980	660218	3.47334
chr13	660778	660983	2.38014
chr13	661467	661693	2.81866
chr13	662556	662702	2.9661
chr13	666469	666988	2.42756
chr13	667418	668864	11.7891
chr13	669166	670553	5.52889
chr13	673278	673723	4.30958
chr13	674261	674629	4.33041
chr13	675510	676813	4.11802
chr13	677357	677385	1.73821
chr13	678328	678606	2.08172
chr13	679623	679775	1.63213
chr13	682683	683082	4.39968
chr13	683577	683973	1.72382
chr13	684468	684883	3.4458
chr13	688177	688605	3.26715
chr13	689668	689936	3.1273
chr13	690974	691288	2.71807
chr13	691629	691661	1.8286
chr13	694335	694643	3.18289
chr13	695308	696467	5.68929
chr13	696975	697192	2.69499
chr13	697744	698363	4.30599
chr13	700123	700576	3.59577
chr13	701086	701309	1.93778
chr13	701980	702579	4.00761
chr13	703180	703367	2.56258
chr13	704993	705161	2.02428
chr13	707856	708782	2.41914
chr13	710288	710366	2.33208
chr13	711470	713155	7.02487
chr13	714458	715316	3.38188
chr13	715709	716344	3.41387
chr13	717680	717829	2.42182
chr13	719645	719939	3.24374
chr13	720844	721316	3.54478
chr13	721659	723163	6.47723
chr13	731531	732070	5.29967
chr13	732422	732671	2.20051
chr13	739968	740293	2.08082
chr13	741237	741462	2.52243
chr13	742974	743019	1.48244
chr13	743477	743871	2.09187
chr13	744484	744513	2.20242
chr13	745033	745342	3.9975
chr13	745684	745995	3.26685
chr13	746603	747912	7.79276
chr13	750426	750992	2.13082
chr13	751685	752895	14.7732
chr13	753275	753424	2.02606
chr13	757013	757081	2.25872
chr13	758209	760340	10.8524
chr13	760849	763389	6.89797
chr13	765775	766023	4.02004
chr13	768298	768954	23.2959
chr13	769794	770674	3.27235
chr13	773648	773861	3.62462
chr13	774680	774937	2.22367
chr13	775423	775852	5.2762
chr13	777074	777198	1.52903
chr13	777526	777751	3.48721
chr13	778209	778308	2.91044
chr13	782201	782751	4.36556
chr13	786374	786530	2.48117
chr13	786912	786964	1.91815
chr13	789292	789844	4.90013
chr13	793596	794157	5.43064
chr13	794974	795545	5.014
chr13	796131	796412	3.72937
chr13	796722	797306	5.18515
chr13	797762	797928	4.17193
chr13	798814	799743	4.38078
chr13	800197	800247	1.63098
chr13	801207	801477	2.47745
chr13	804041	804350	3.13742
chr13	804692	805193	5.69304
chr13	806701	808937	16.2923
chr13	809999	810104	2.2519
chr13	810446	810804	2.67888
chr13	811156	812634	6.20772
chr13	812955	813477	3.24584
chr13	814635	814925	3.25836
chr13	815295	815405	2.46994
chr13	817293	818184	3.93832
chr13	819428	820012	3.20291
chr13	820363	820606	2.04891
chr13	822266	822674	2.30892
chr13	824705	825177	4.19441
chr13	825821	825881	1.78123
chr13	829827	829929	2.15738
chr13	832635	833387	3.52257
chr13	836378	836585	2.5204
chr13	836952	837032	1.83728
chr13	837432	837920	5.54746
chr13	840787	841009	2.16295
chr13	841425	841623	2.47364
chr13	844041	844073	1.66542
chr13	845237	845469	2.67612
chr13	846210	846916	4.21448
chr13	848382	848594	4.38285
chr13	849560	850027	3.92737
chr13	850676	851167	4.97743
chr13	851586	851614	1.82623
chr13	854364	855174	5.13469
chr13	856486	856590	2.2774
chr13	857180	857264	2.37603
chr13	858066	859538	5.48849
chr13	860520	861078	6.67117
chr13	861484	861793	5.49036
chr13	862450	862977	3.88003
chr13	863290	863597	3.9625
chr13	865025	865439	2.66068
chr13	868675	869022	1.78309
chr13	869392	869594	2.29697
chr13	870356	870819	2.15284
chr13	871596	871642	1.60491
chr13	872817	872858	1.47193
chr13	873878	874403	6.15395
chr13	876405	876641	2.80912
chr13	879033	879322	2.03455
chr13	879670	880431	4.17719
chr13	881123	881680	3.93563
chr13	882442	883054	5.0383
chr13	884315	884921	3.3642
chr13	885758	886471	5.65026
chr13	887571	887627	2.10122
chr13	889238	889838	3.89023
chr13	890788	891432	3.09733
chr13	892727	892800	2.04113
chr13	895800	897406	4.29423
chr13	898601	898868	3.07867
chr13	899171	900228	3.60244
chr13	901872	904579	5.45502
chr13	904972	905041	2.41819
chr13	905753	905841	2.22491
chr13	907334	908632	10.705
chr13	909124	909815	3.50517
chr13	911488	912335	4.45358
chr13	912686	915333	9.27554
chr13	917692	924401	13.3836
chr14	31	9810	23.8085
chr14	10228	15833	6.35356
chr14	16285	17254	4.76009
chr14	18845	18933	2.26676
chr14	19829	20141	3.75538
chr14	20501	20553	2.38482
chr14	23146	23305	2.62379
chr14	23781	23925	2.14954
chr14	24665	24761	1.7631
chr14	25458	25566	2.56835
chr14	26758	27155	3.04427
chr14	31224	32076	16.3451
chr14	32635	32694	1.70005
chr14	33626	34044	4.76046
chr14	35020	35605	3.71385
chr14	35928	36164	2.09967
chr14	36574	37019	4.53015
chr14	41559	41779	3.10457
chr14	42441	43140	3.50679
chr14	43533	43808	3.06164
chr14	44375	45156	3.22571
chr14	45769	45954	1.93444
chr14	46288	46357	1.61394
chr14	46887	47345	1.95555
chr14	48545	48896	4.40305
chr14	49902	49957	1.66755
chr14	51681	53521	9.2924
chr14	54383	54787	1.92538
chr14	56155	56302	2.89692
chr14	57063	57775	3.69066
chr14	58450	58861	3.79551
chr14	59940	60669	4.72618
chr14	60978	61033	2.12392
chr14	62490	62579	1.69335
chr14	63542	63775	2.38139
chr14	64426	64462	1.92393
chr14	65769	66135	4.71573
chr14	66826	67788	3.56183
chr14	68169	68224	2.44953
chr14	69763	70295	5.806
chr14	78500	79248	4.5068
chr14	79880	80339	2.74082
chr14	81031	82641	5.85276
chr14	84761	84993	3.03488
chr14	86348	86672	3.41151
chr14	88858	89413	6.15592
chr14	90293	91172	4.58322
chr14	94933	102643	30.6503
chr14	103535	103952	1.91542
chr14	104656	105163	3.81939
chr14	105888	106225	7.64428
chr14	107441	109099	13.4406
chr14	109681	110543	7.78176
chr14	111230	111554	6.68465
chr14	112446	112655	2.73058
chr14	115743	115807	1.90863
chr14	117060	119253	5.07583
chr14	119813	120036	3.17382
chr14	121312	121569	2.93871
chr14	122322	122583	3.68649
chr14	122981	123042	1.85458
chr14	126444	126589	2.91087
chr14	127641	128657	4.27035
chr14	132274	132326	2.03311
chr14	132856	132941	1.69873
chr14	134179	134456	4.6079
chr14	135071	135126	1.96808
chr14	135733	136012	3.16645
chr14	137540	137697	2.74377
chr14	139065	139347	3.06176
chr14	139649	140313	5.3314
chr14	144162	144248	2.46728
chr14	147680	147956	3.73298
chr14	148554	148782	2.37715
chr14	149166	149490	3.44154
chr14	152428	152700	2.65713
chr14	155652	155800	2.33603
chr14	157079	157466	3.53822
chr14	160832	160976	1.83582
chr14	161972	162072	1.81912
chr14	164892	164956	1.7005
chr14	165334	165382	1.90668
chr14	165770	166273	2.01549
chr14	166659	169234	4.62373
chr14	169754	170477	7.24557
chr14	171832	173018	4.37927
chr14	173326	174453	4.77995
[truncated: 4,485 more rows]
