# Supplementary material for: Genome-Wide Profiling of Yeast DNA:RNA Hybrid Prone Sites with DRIP-Chip
Source: PLoS Genet. 2014 Apr 17;10(4):e1004288. doi: 10.1371/journal.pgen.1004288 (PMC3990523; doi:10.1371/journal.pgen.1004288)
Supplement: Dataset S5 — hpr1Δ replicate 1 enriched region coordinates. (XLSX) [file pgen.1004288.s005.xlsx]

## Sheet: hpr1∆ replicate 1
Chromosome number	Start coordinates	End coordinates	Score
chr1	391	2803	17.8451
chr1	4669	4874	2.04366
chr1	5491	5750	2.93818
chr1	8005	8174	3.40903
chr1	11546	14889	14.4339
chr1	15471	15842	7.91854
chr1	16160	16875	4.1455
chr1	17630	17958	3.9297
chr1	18275	20939	11.3598
chr1	21274	22274	8.19744
chr1	22609	23035	3.91661
chr1	24039	28388	12.8798
chr1	28855	29008	2.6993
chr1	31788	32380	7.07077
chr1	33141	33288	2.7438
chr1	33741	34520	5.71273
chr1	35611	35741	3.71035
chr1	37024	37064	2.73973
chr1	37884	38208	8.0694
chr1	40144	40863	5.08237
chr1	41756	42731	3.65486
chr1	45743	45879	2.54415
chr1	46333	47845	5.35719
chr1	48906	49055	2.69734
chr1	49484	49552	2.0753
chr1	50264	50659	5.14337
chr1	50963	51769	8.64624
chr1	52405	52642	4.34244
chr1	53078	54031	5.48018
chr1	58344	60856	9.09834
chr1	61493	61957	7.18284
chr1	62363	62702	4.84469
chr1	64097	64235	2.99429
chr1	65499	66384	9.27705
chr1	66998	67850	4.41715
chr1	69446	70417	3.40354
chr1	71927	73234	8.48215
chr1	74228	74682	4.93629
chr1	78505	79571	6.20789
chr1	80466	80608	3.30962
chr1	80909	81424	9.49687
chr1	81772	81925	2.15599
chr1	84041	84486	10.4075
chr1	84833	86202	5.81191
chr1	87538	87921	3.81347
chr1	88234	88425	2.69521
chr1	89304	89506	2.08926
chr1	90669	91050	4.64223
chr1	91462	91603	3.68124
chr1	91967	92230	3.22021
chr1	93189	93257	2.96752
chr1	95851	96050	2.51602
chr1	96442	96741	5.31075
chr1	97206	97704	5.30055
chr1	98364	98629	3.957
chr1	99257	99524	2.92951
chr1	100099	100488	2.99104
chr1	102131	103789	7.2201
chr1	104877	105190	6.82032
chr1	106134	106275	3.33136
chr1	107141	107750	4.32659
chr1	108443	108656	2.59045
chr1	110555	111439	5.1627
chr1	111748	113429	8.00104
chr1	115448	115712	2.44859
chr1	116059	116099	2.16115
chr1	116721	117024	3.48669
chr1	117942	118195	2.40609
chr1	120857	121081	3.81073
chr1	121899	122293	4.28895
chr1	123994	124270	3.35468
chr1	124911	128041	5.7361
chr1	128540	129145	6.54222
chr1	130655	130699	2.42797
chr1	131748	132045	5.31089
chr1	132530	132687	2.70786
chr1	134860	135726	4.16792
chr1	136234	136371	2.83042
chr1	136749	136853	2.58811
chr1	138618	138715	2.48195
chr1	139018	139312	5.12373
chr1	139703	141309	6.55239
chr1	143020	143140	2.14484
chr1	144938	145091	2.61919
chr1	145464	146135	2.81209
chr1	147850	149269	4.23122
chr1	150622	150996	5.34517
chr1	152638	153174	7.62195
chr1	153729	154389	6.16072
chr1	155100	157203	5.5442
chr1	157784	157973	2.95571
chr1	158642	158974	4.02189
chr1	159338	159835	5.26866
chr1	160143	166284	25.0121
chr1	167221	168784	4.58701
chr1	170797	171205	5.09131
chr1	173793	175148	6.42158
chr1	175980	176200	3.14791
chr1	176553	177014	6.64739
chr1	177497	178838	7.56482
chr1	180796	181348	8.61332
chr1	182150	183558	13.2034
chr1	184024	184503	3.03464
chr1	185225	185484	3.34512
chr1	186811	188617	6.04511
chr1	189038	189696	8.46521
chr1	192148	192204	2.27133
chr1	193864	194398	3.70246
chr1	195765	195875	2.17453
chr1	196270	196435	3.01954
chr1	197262	197458	3.04767
chr1	201193	201456	3.84878
chr1	203082	206000	7.81848
chr1	206310	208158	9.46815
chr1	209174	209353	2.73938
chr1	209717	212737	9.29257
chr1	213109	215983	7.64927
chr1	216295	217165	8.4005
chr1	217466	220163	10.6264
chr1	220524	225051	8.13559
chr1	225829	227189	6.35878
chr1	227570	229308	11.3869
chr1	229614	230182	9.33625
chr10	175	13727	21.4781
chr10	14040	15869	8.02721
chr10	16384	21218	10.5128
chr10	21550	21642	2.7439
chr10	22319	22557	3.13931
chr10	27329	27894	8.57815
chr10	29598	30719	3.94165
chr10	32221	32909	5.33789
chr10	34022	34635	6.74201
chr10	35152	35897	5.30206
chr10	37236	37793	4.84668
chr10	39347	40320	3.85821
chr10	40665	41033	2.41244
chr10	41986	42044	2.4047
chr10	42419	42527	2.83963
chr10	43221	43450	3.59113
chr10	43985	44648	5.46938
chr10	46949	47259	5.19002
chr10	49726	51216	5.26348
chr10	55641	55717	1.86823
chr10	57164	57428	2.33418
chr10	58382	58586	2.42865
chr10	59029	59293	3.81281
chr10	60071	60436	2.384
chr10	62287	63534	7.13506
chr10	64213	64269	2.73009
chr10	65334	65764	2.80426
chr10	66994	67427	6.0799
chr10	70960	71002	2.31197
chr10	72428	72592	3.95331
chr10	73107	73361	3.49647
chr10	74274	74780	4.53206
chr10	76042	76291	2.46179
chr10	76788	77755	4.80145
chr10	78064	78546	3.45088
chr10	79236	79526	3.9776
chr10	80341	80381	2.27403
chr10	81121	81490	5.14487
chr10	81823	82342	3.84669
chr10	84781	85215	6.36031
chr10	86040	86077	2.42346
chr10	87694	87943	4.21454
chr10	89939	90141	2.37865
chr10	91118	91642	3
chr10	91950	92032	2.35493
chr10	93313	93651	3.75312
chr10	93990	94495	3.88253
chr10	95726	96013	2.51766
chr10	96532	97130	5.49212
chr10	98136	98282	2.20923
chr10	98788	99466	6.59678
chr10	101697	101983	3.94769
chr10	102512	103379	4.69278
chr10	103744	104014	4.04206
chr10	105561	105869	3.86703
chr10	107039	107210	3.01736
chr10	107601	108893	3.59165
chr10	109342	109510	3.99448
chr10	110947	111089	2.94729
chr10	112740	113331	7.37025
chr10	114845	115010	3.31519
chr10	115547	116042	3.84758
chr10	116359	117358	4.33997
chr10	120610	121589	15.435
chr10	122474	122951	3.85517
chr10	123974	124652	5.81075
chr10	125105	126304	5.09043
chr10	127059	128793	4.91843
chr10	129406	130205	5.16589
chr10	131177	131213	2.32809
chr10	133279	133747	5.19286
chr10	135107	135510	2.92296
chr10	135909	136708	6.75668
chr10	137911	138554	2.7565
chr10	138883	139818	4.91196
chr10	141026	141468	3.25745
chr10	143178	143406	2.68061
chr10	144005	145086	6.16734
chr10	145584	146041	2.55065
chr10	146889	150896	8.12696
chr10	151588	152612	5.0495
chr10	153305	154424	5.11582
chr10	158656	159267	7.55245
chr10	163183	163575	2.47706
chr10	164435	165278	4.78408
chr10	166313	167185	6.2304
chr10	167551	168025	8.48596
chr10	168774	169664	6.05986
chr10	171002	171302	3.50798
chr10	171658	171986	2.76749
chr10	172337	172510	2.96865
chr10	173609	177184	10.8209
chr10	177756	179777	9.03949
chr10	180943	181520	5.69793
chr10	182324	183226	9.33496
chr10	183633	184447	5.72131
chr10	185096	185172	2.29501
chr10	185473	186465	3.50846
chr10	187072	187522	3.90067
chr10	188092	188841	6.45987
chr10	190154	191264	5.38626
chr10	192391	193352	4.75842
chr10	194077	194770	3.37035
chr10	195545	195875	3.36735
chr10	196834	198187	16.0707
chr10	198554	198705	2.85093
chr10	199530	201110	9.10264
chr10	201876	202611	5.97855
chr10	203148	204233	14.5076
chr10	204658	205086	6.09439
chr10	206526	206882	4.85932
chr10	207296	207581	3.6307
chr10	208255	209337	5.54406
chr10	210168	211498	6.51185
chr10	212644	212770	3.32816
chr10	214448	214574	2.66869
chr10	215771	216157	6.58265
chr10	219784	219880	3.19053
chr10	220797	220869	2.29592
chr10	221870	221995	2.93886
chr10	222576	222874	6.05802
chr10	223733	223836	3.26191
chr10	224603	224913	2.70782
chr10	225359	225492	2.21305
chr10	229302	229338	1.93981
chr10	229711	230113	4.83933
chr10	230446	230736	2.93323
chr10	231679	232068	3.97463
chr10	233141	233277	2.59626
chr10	233930	234273	4.84925
chr10	234921	235135	3.70885
chr10	235917	236322	5.14484
chr10	237772	237922	2.61651
chr10	238382	238419	2.41216
chr10	240045	240768	5.12926
chr10	243018	243315	5.20669
chr10	245093	245565	4.26928
chr10	246197	246253	2.49271
chr10	249729	249877	3.04317
chr10	250629	251498	5.823
chr10	252029	252125	2.0717
chr10	252533	253302	5.87701
chr10	254095	254389	5.03605
chr10	254852	254960	2.59719
chr10	255560	256225	3.29698
chr10	258783	258883	3.70095
chr10	259185	260397	4.57997
chr10	261621	261787	2.32025
chr10	262831	263683	4.5227
chr10	263990	264455	3.43731
chr10	266827	266920	3.75789
chr10	269189	269425	3.63654
chr10	270229	270410	2.96654
chr10	272002	272315	4.73158
chr10	273902	273962	2.62918
chr10	275298	275530	4.34113
chr10	275864	276193	4.40771
chr10	276558	277237	7.60077
chr10	279183	279659	5.02489
chr10	280204	280659	7.63808
chr10	282426	283454	5.8276
chr10	283772	284054	5.21581
chr10	284377	285176	2.7012
chr10	285685	285825	2.42107
chr10	286153	286909	5.00512
chr10	290048	290850	5.26184
chr10	291165	293239	14.7895
chr10	293941	293996	2.11356
chr10	294866	294902	2.12915
chr10	298220	298750	4.2227
chr10	303167	303380	3.37811
chr10	305087	305205	2.37965
chr10	305697	305950	4.39301
chr10	308352	308766	3.10665
chr10	311822	312014	3.76165
chr10	312569	312783	4.3711
chr10	313792	316321	6.53805
chr10	317625	318017	4.07632
chr10	318511	319571	7.71092
chr10	319963	320246	2.12597
chr10	321067	321764	3.75578
chr10	324121	324202	2.32572
chr10	325147	325239	2.85591
chr10	325817	327144	4.56534
chr10	327746	327869	2.8889
chr10	328263	329293	7.97468
chr10	330791	331202	5.53455
chr10	331836	332600	4.06823
chr10	333202	333952	4.63771
chr10	336405	336901	5.08659
chr10	338035	338087	2.14815
chr10	338522	339043	7.99115
chr10	341770	342310	4.70327
chr10	343226	343526	4.55144
chr10	343904	344160	3.67675
chr10	344464	344504	2.21226
chr10	345033	345127	2.44652
chr10	347109	347189	2.63407
chr10	348482	348597	2.87409
chr10	349924	350068	2.09514
chr10	354370	355506	9.57003
chr10	356218	358486	4.37451
chr10	362487	362655	2.13513
chr10	362992	363140	2.20763
chr10	363732	365510	7.69328
chr10	365860	366417	4.42605
chr10	367726	367926	2.38837
chr10	369259	370159	3.88379
chr10	372199	373095	4.99116
chr10	374045	374669	6.3543
chr10	375382	375691	5.16054
chr10	377024	377364	5.18259
chr10	377999	378393	4.65373
chr10	379732	380895	4.6905
chr10	381992	382942	5.35405
chr10	383730	383774	2.40319
chr10	384187	384982	4.6521
chr10	387991	388047	2.14082
chr10	388520	388703	3.1827
chr10	389110	389810	4.71334
chr10	390256	390461	3.12917
chr10	394568	394860	3.13738
chr10	396146	396522	2.16528
chr10	398890	399393	5.45846
chr10	399722	402130	8.98044
chr10	402926	403092	2.78208
chr10	404377	404517	3.44351
chr10	405639	407296	4.82047
chr10	408030	408547	4.21795
chr10	408960	409184	2.76842
chr10	409736	409794	2.13936
chr10	411146	411386	3.27659
chr10	411702	411786	2.97889
chr10	413366	413925	3.71744
chr10	414729	414870	3.99122
chr10	415434	416024	3.12324
chr10	417748	417931	3.93927
chr10	418274	418306	2.34187
chr10	420612	420688	2.4653
chr10	421367	421906	4.28094
chr10	422292	422934	4.49242
chr10	424001	424873	4.4773
chr10	425969	426033	2.56481
chr10	426553	426821	2.88987
chr10	428629	429017	5.24171
chr10	429525	431123	5.68688
chr10	435363	436204	4.42468
chr10	436572	436842	3.79102
chr10	437213	438924	6.86983
chr10	440978	441072	2.7104
chr10	441791	442440	6.13462
chr10	443074	444519	8.73096
chr10	445323	445483	2.84418
chr10	447964	448062	2.5487
chr10	448593	448863	4.3152
chr10	449881	450189	5.04048
chr10	451726	453492	5.91697
chr10	453925	454654	8.09267
chr10	456188	456365	3.07572
chr10	456692	457064	2.70712
chr10	459577	459685	2.69348
chr10	460975	461051	2.15621
chr10	463000	464618	6.99494
chr10	465609	465753	2.36408
chr10	466637	466955	5.85411
chr10	467343	467603	3.43622
chr10	468349	469480	5.9544
chr10	472228	484969	19.7148
chr10	485387	485767	2.85556
chr10	487209	487613	2.97943
chr10	489394	489455	2.76241
chr10	489799	490100	3.34362
chr10	490972	492089	6.32638
chr10	492598	492930	3.89307
chr10	493390	493969	4.46772
chr10	494366	495498	3.90669
chr10	495916	496525	2.95591
chr10	498200	498637	4.24217
chr10	499038	499066	2.18581
chr10	499386	500736	3.96223
chr10	501057	501174	2.48853
chr10	501802	501989	3.24537
chr10	502987	503384	3.15502
chr10	503980	504020	2.26094
chr10	505247	505409	2.13728
chr10	507128	507218	2.41236
chr10	508520	508672	2.86905
chr10	509161	509845	4.13525
chr10	510349	510653	4.42772
chr10	511220	511358	3.47522
chr10	511706	511822	3.528
chr10	513552	513771	2.57083
chr10	514198	514451	4.01795
chr10	515524	517304	5.34458
chr10	518458	519702	4.12744
chr10	520450	520706	3.71222
chr10	521490	521618	2.80281
chr10	522021	522380	5.41898
chr10	524109	524269	2.63811
chr10	527195	527779	3.72769
chr10	529478	529566	2.59686
chr10	531053	531869	5.89025
chr10	532572	532732	3.99497
chr10	533106	533423	2.8479
chr10	536462	536972	4.775
chr10	537634	538705	11.2516
chr10	539374	540279	3.49566
chr10	540686	542169	11.3135
chr10	542833	543104	4.20265
chr10	544712	544900	2.69342
chr10	546019	546537	4.53904
chr10	547188	547482	3.03559
chr10	550627	551139	6.83633
chr10	552627	552671	2.47573
chr10	553778	554568	4.72591
chr10	555481	555601	2.76249
chr10	556068	556173	2.40107
chr10	556563	557494	7.02751
chr10	559685	561407	4.53425
chr10	561998	562425	5.28054
chr10	562803	563512	3.60048
chr10	563972	564117	2.35531
chr10	564590	564847	3.85869
chr10	565981	566009	2.49076
chr10	566561	567398	3.36623
chr10	567773	568480	3.22796
chr10	569887	570165	4.73975
chr10	571066	571246	3.55363
chr10	571569	572174	3.66096
chr10	575447	576165	6.65407
chr10	578391	578588	2.14346
chr10	579920	580133	3.28953
chr10	582849	584445	7.25808
chr10	588029	588282	3.24187
chr10	590759	591415	3.76423
chr10	591892	592404	5.90631
chr10	592740	593292	4.31649
chr10	593633	594423	5.05746
chr10	594847	596425	6.61781
chr10	596752	598436	6.23569
chr10	599103	599283	3.15954
chr10	599623	599883	4.97259
chr10	601213	601490	2.46909
chr10	602241	602822	4.21604
chr10	603815	603860	2.48484
chr10	604662	604936	3.93406
chr10	605525	605790	4.22058
chr10	606353	606506	2.7542
chr10	607038	607337	5.24289
chr10	607821	607890	2.66413
chr10	608266	608741	7.53214
chr10	609766	610187	3.8954
chr10	611485	611835	3.71468
chr10	612594	612811	2.30448
chr10	613414	613521	3.56998
chr10	614761	615070	3.19023
chr10	617059	618007	7.15752
chr10	618321	618825	2.65762
chr10	620786	622410	8.223
chr10	622770	622854	2.32933
chr10	623298	623402	3.41808
chr10	624033	624086	2.08695
chr10	624499	625374	4.05357
chr10	626540	626999	3.51292
chr10	627729	629351	5.75696
chr10	630304	630933	4.90524
chr10	631910	632933	5.2467
chr10	633524	633927	4.0886
chr10	635195	636807	5.50358
chr10	637867	638177	5.00409
chr10	638913	639084	3.41966
chr10	641149	641593	3.49157
chr10	642372	643448	6.14603
chr10	645563	646777	4.41405
chr10	647515	648284	4.4248
chr10	648666	649015	6.13096
chr10	652281	653032	3.99141
chr10	653401	654206	3.84534
chr10	655005	656205	4.64744
chr10	656694	657403	4.62828
chr10	658789	662756	7.13958
chr10	663290	665173	7.52223
chr10	665936	666153	3.36626
chr10	667729	669160	4.98596
chr10	669547	670029	3.12338
chr10	670519	670985	5.17524
chr10	671805	672006	3.88678
chr10	673954	674293	5.21459
chr10	680939	681195	3.47315
chr10	681571	681612	2.26216
chr10	681951	682218	3.11457
chr10	683511	683766	3.07222
chr10	685136	685200	2.40669
chr10	686179	686340	3.14305
chr10	687487	687608	2.88426
chr10	687976	688425	6.27044
chr10	688999	689232	3.87021
chr10	689550	689674	2.71264
chr10	691755	692117	4.11844
chr10	692833	693746	3.13007
chr10	694637	695178	4.01945
chr10	695653	695752	2.98224
chr10	697569	697801	3.02921
chr10	701226	701581	4.57924
chr10	701932	702113	3.06116
chr10	702522	702992	4.69228
chr10	704428	704667	2.70268
chr10	705073	705190	2.91919
chr10	706834	707803	4.41155
chr10	709423	709777	3.44168
chr10	710744	710888	3.69743
chr10	711339	711371	2.44564
chr10	711757	711817	2.6168
chr10	712659	712966	3.67429
chr10	714031	715679	14.4869
chr10	717334	717450	3.47331
chr10	718557	719005	3.29087
chr10	719900	720223	5.70551
chr10	720921	721202	3.35648
chr10	723118	723436	4.4549
chr10	725988	726264	2.82257
chr10	727425	727951	5.2471
chr10	728368	745639	17.2683
chr11	269	2910	12.7774
chr11	4483	5551	8.4426
chr11	6652	7093	4.18367
chr11	9523	9691	2.59847
chr11	13944	14134	2.79601
chr11	15192	15595	3.73346
chr11	16578	16922	3.18029
chr11	18171	18368	3.00534
chr11	19162	19190	2.10567
chr11	20043	20182	2.45349
chr11	20860	21387	3.01575
chr11	22846	24226	4.78686
chr11	25569	26324	5.78452
chr11	26867	27425	5.92862
chr11	27830	28758	3.22114
chr11	29140	29364	3.70861
chr11	29919	30609	3.69475
chr11	32239	33636	5.01115
chr11	34666	34806	2.36317
chr11	35759	36358	5.89418
chr11	37495	38332	3.39153
chr11	38941	39614	2.978
chr11	40718	41355	7.14214
chr11	42996	43785	5.77542
chr11	44142	44620	6.56498
chr11	45086	45624	4.03603
chr11	45971	46473	4.95819
chr11	48113	48381	2.44115
chr11	48755	48882	3.22985
chr11	49752	49829	3.18837
chr11	50573	50740	3.57694
chr11	52758	53049	5.41387
chr11	54615	54888	3.37099
chr11	55554	55794	4.16232
chr11	56191	58223	5.39278
chr11	59051	59838	7.3451
chr11	60418	60839	4.14766
chr11	62039	62760	4.4739
chr11	63086	63630	5.23576
chr11	64465	64614	3.12607
chr11	65098	66043	4.31883
chr11	66684	66875	2.96164
chr11	67438	67652	2.78459
chr11	68547	68779	4.698
chr11	69864	70453	11.0145
chr11	70958	71952	7.73766
chr11	73290	73420	2.40328
chr11	74619	74780	3.01743
chr11	75267	75299	2.22405
chr11	77116	77329	3.00174
chr11	80075	80559	5.73019
chr11	81238	81382	2.30495
chr11	82904	83478	3.66952
chr11	83818	84324	4.58911
chr11	85739	86009	3.98632
chr11	86746	86889	2.43131
chr11	87296	87512	3.01592
chr11	89922	90425	6.82689
chr11	90754	91605	4.60556
chr11	92317	92353	2.32758
chr11	92923	93392	4.76926
chr11	94530	94702	3.54881
chr11	96579	96651	2.13665
chr11	97146	97335	3.3054
chr11	97647	98334	5.66197
chr11	101641	102237	4.1758
chr11	102582	103159	6.3875
chr11	103941	104835	3.88067
chr11	105352	106121	4.42589
chr11	106781	106830	2.32156
chr11	107555	108622	8.61199
chr11	109979	110285	5.10468
chr11	111374	111721	3.25524
chr11	114486	114753	5.32072
chr11	116280	116992	4.80667
chr11	117648	117784	3.28799
chr11	118822	119107	5.04449
chr11	119745	120278	4.58474
chr11	120581	120631	2.4723
chr11	121081	121218	2.57596
chr11	123918	124175	3.31411
chr11	124561	124601	2.36945
chr11	125874	126091	2.88727
chr11	127802	128107	5.44279
chr11	128479	129133	3.12752
chr11	129678	130055	3.78621
chr11	131378	133421	5.50646
chr11	133979	135129	4.38788
chr11	138221	138500	2.97213
chr11	139989	140165	2.86815
chr11	140921	141200	4.13464
chr11	142398	142663	2.54824
chr11	143646	143752	3.16644
chr11	144544	145328	10.3302
chr11	146226	146774	5.38661
chr11	147403	148377	5.3353
chr11	149442	149578	1.98641
chr11	149907	150063	2.83652
chr11	151257	151347	2.62771
chr11	152194	152567	6.80525
chr11	154094	154548	5.61102
chr11	156331	156946	7.95736
chr11	157717	158104	3.19527
chr11	159973	160013	2.44276
chr11	160494	160743	2.50135
chr11	162397	162502	3.20418
chr11	162847	162875	2.31106
chr11	163318	163587	5.48914
chr11	164046	164259	2.53482
chr11	165147	166064	5.47532
chr11	172764	173952	6.27286
chr11	174582	175547	6.12158
chr11	176329	176496	2.41479
chr11	184143	184193	1.9878
chr11	184514	185211	5.64722
chr11	187337	188453	5.87658
chr11	189316	189656	4.40408
chr11	190002	190660	4.8487
chr11	191497	191900	3.92609
chr11	195647	195730	3.11148
chr11	197264	198027	4.84531
chr11	198934	199891	7.94204
chr11	200889	201372	4.86543
chr11	202103	203064	15.5089
chr11	204692	204831	2.27989
chr11	205557	205726	3.46877
chr11	206286	206378	2.2716
chr11	206973	207489	3.33488
chr11	208751	209957	5.01024
chr11	212095	212293	3.86273
chr11	212926	213183	3.22311
chr11	217092	217997	2.69309
chr11	220322	221006	4.67236
chr11	221966	222539	5.31226
chr11	223471	223571	2.36937
chr11	225173	225265	2.81305
chr11	225579	225810	2.7989
chr11	227511	228200	3.41339
chr11	234707	234925	2.9855
chr11	235486	235647	3.18495
chr11	235978	236275	3.20629
chr11	238208	238599	7.39168
chr11	239093	239129	2.49599
chr11	239481	242370	6.93164
chr11	242939	243365	2.82201
chr11	244106	244211	2.47289
chr11	245963	247369	5.46506
chr11	249740	249990	3.68196
chr11	250367	250563	2.59185
chr11	251028	251782	3.6532
chr11	252547	252791	3.3563
chr11	253673	253813	2.61245
chr11	254117	254974	3.9915
chr11	257097	257635	3.60095
chr11	258862	259877	6.73725
chr11	261450	261886	3.32003
chr11	262190	262392	3.06654
chr11	263097	264555	6.74608
chr11	265125	265968	3.68261
chr11	267027	267305	3.56998
chr11	269016	269355	3.41721
chr11	270123	270606	3.04379
chr11	276089	276596	5.308
chr11	277110	277361	3.3528
chr11	280213	282103	6.05686
chr11	283942	284033	2.10588
chr11	285640	285788	3.47863
chr11	287167	287316	3.80952
chr11	289853	290145	4.51728
chr11	290602	290642	2.03857
chr11	292024	292141	2.19162
chr11	292740	292974	4.9393
chr11	295012	295893	5.97932
chr11	297199	297599	3.58785
chr11	300683	301080	4.13796
chr11	302217	302648	3.14707
chr11	302970	303566	3.28221
chr11	304429	305248	4.11135
chr11	305678	306197	2.60643
chr11	307056	307520	5.52645
chr11	310303	310769	6.73591
chr11	311755	313414	6.3807
chr11	313805	314187	7.98855
chr11	316321	316365	2.42301
chr11	319211	319259	2.02756
chr11	319700	320566	4.43674
chr11	324135	324389	5.03638
chr11	326661	326821	3.08493
chr11	328769	329398	4.90968
chr11	329873	330455	4.34155
chr11	330849	330881	2.18126
chr11	332981	333029	2.54463
chr11	335396	335965	4.83409
chr11	336303	337384	10.094
chr11	337879	338246	5.79696
chr11	339516	339864	4.20381
chr11	341207	341830	4.69803
chr11	343562	344535	5.89068
chr11	344895	345122	3.2717
chr11	345712	346314	4.83482
chr11	347094	347911	4.55185
chr11	348291	349047	3.98774
chr11	349840	349929	2.2915
chr11	351164	351690	3.35648
chr11	352033	352251	3.45363
chr11	354119	354253	3.2528
chr11	356399	356999	4.03814
chr11	357341	357538	2.55039
chr11	359812	360428	2.80192
chr11	362778	364114	4.89445
chr11	365932	365964	2.1161
chr11	367406	367896	3.77937
chr11	369597	369651	3.28152
chr11	370183	370938	4.40727
chr11	371398	371726	3.44472
chr11	372247	372905	3.68698
chr11	373211	373882	5.09929
chr11	374543	374695	2.41005
chr11	375604	375825	2.40826
chr11	377313	377682	2.79655
chr11	378207	378243	1.88928
chr11	379127	380707	9.44627
chr11	381015	381708	7.75774
chr11	382075	382232	4.16422
chr11	383211	383588	2.82199
chr11	383955	384594	5.10676
chr11	385540	386518	5.41516
chr11	387508	387901	5.86948
chr11	390305	390800	4.63887
chr11	391267	391831	4.50292
chr11	392786	393751	5.32219
chr11	394253	394772	7.05781
chr11	395413	396923	8.44541
chr11	397560	398557	5.83113
chr11	399095	399669	6.6716
chr11	400362	401158	6.82223
chr11	401535	402225	3.90312
chr11	403543	403642	2.75353
chr11	404062	404327	3.34764
chr11	405833	405875	2.55712
chr11	406687	406996	2.94764
chr11	407466	407641	4.11204
chr11	407991	408364	3.56815
chr11	409055	409948	4.1874
chr11	410284	410349	2.38201
chr11	412211	413077	3.45155
chr11	414038	414419	4.02721
chr11	416196	416256	2.24608
chr11	417355	417478	3.39972
chr11	418401	419158	2.93949
chr11	421259	422118	4.22021
chr11	422610	422850	4.05631
chr11	423788	424163	4.05975
chr11	424538	424802	4.65072
chr11	425168	425528	5.7603
chr11	426433	426648	3.3973
chr11	430282	430488	3.72994
chr11	431609	432395	7.7831
chr11	433031	433458	5.99491
chr11	433935	434477	7.48225
chr11	435706	436592	6.66343
chr11	440711	440951	4.4713
chr11	441375	441471	1.88019
chr11	443221	443369	3.40084
chr11	443672	444421	4.17644
chr11	445465	445763	3.07282
chr11	446283	446369	2.49505
chr11	447321	447531	2.76896
chr11	449040	449133	2.04994
chr11	449960	450593	4.06855
chr11	453624	454115	2.22269
chr11	454522	454855	4.90286
chr11	457709	458476	12.2063
chr11	458787	459128	6.02847
chr11	459538	459830	3.38571
chr11	460736	461205	2.66509
chr11	462092	462729	2.87428
chr11	464120	464676	4.63891
chr11	466024	466076	2.21718
chr11	466905	467376	4.95431
chr11	467872	469115	7.8815
chr11	470744	471002	3.717
chr11	471339	471783	7.0482
chr11	472141	472507	2.34606
chr11	473713	474105	3.53917
chr11	474756	475048	2.69964
chr11	476296	478073	7.75657
chr11	479576	479955	6.77123
chr11	480313	481783	4.92998
chr11	482121	482905	4.48346
chr11	484375	484588	2.32862
chr11	485371	486919	5.86865
chr11	488474	489363	4.87585
chr11	491792	492127	3.86362
chr11	495015	496039	6.37261
chr11	497000	497049	2.37862
chr11	497909	499328	5.61239
chr11	500278	500325	2.05186
chr11	501156	501434	5.45732
chr11	502228	502852	4.19509
chr11	503408	504148	4.51117
chr11	504549	505167	4.11661
chr11	505682	506148	4.63322
chr11	506795	507216	2.81906
chr11	507890	509579	5.58035
chr11	510139	510275	3.89898
chr11	511291	512213	5.96317
chr11	512592	513137	2.77784
chr11	515075	516377	7.34564
chr11	517026	517682	13.6744
chr11	519578	524196	12.1808
chr11	525495	525686	4.48081
chr11	526304	526413	2.7413
chr11	526730	527194	3.96096
chr11	527632	527890	5.34589
chr11	528906	530026	4.60042
chr11	531346	532133	5.79963
chr11	534586	534861	2.98796
chr11	536032	537095	4.45502
chr11	538064	538949	4.41655
chr11	539762	540414	3.99949
chr11	544048	544397	2.83546
chr11	545319	545582	4.41057
chr11	546271	546618	3.75591
chr11	548273	548672	2.54368
chr11	549744	550603	4.08067
chr11	550918	550987	2.22126
chr11	554623	555106	5.04077
chr11	555488	555843	5.84715
chr11	557626	557935	2.64941
chr11	558494	558694	4.05236
chr11	560237	561020	4.77093
chr11	561324	561879	6.41838
chr11	563265	563357	3.06724
chr11	563974	564144	2.45578
chr11	565362	566072	4.12774
chr11	566434	566538	2.03633
chr11	567517	568231	4.18206
chr11	569346	569736	4.138
chr11	570216	570420	3.66912
chr11	572894	573041	2.66608
chr11	574564	575608	4.50435
chr11	576240	577717	7.71635
chr11	578453	578712	5.40727
chr11	582877	582910	2.19018
chr11	584027	584304	2.27095
chr11	586151	586268	2.32715
chr11	586805	587320	4.76777
chr11	587716	587827	2.81656
chr11	588336	588611	2.73875
chr11	591446	591703	2.98607
chr11	592103	592202	1.94809
chr11	595836	595923	3.3425
chr11	597603	597980	6.2822
chr11	598487	598571	2.91977
chr11	600198	600358	2.41239
chr11	600697	600773	2.57854
chr11	602975	603540	4.4737
chr11	605142	606028	7.9751
chr11	606587	607152	7.50397
chr11	609554	609730	3.49795
chr11	610221	610696	5.99836
chr11	612481	612986	5.54599
chr11	613296	613550	3.25448
chr11	615967	617242	4.83897
chr11	619287	619471	4.5396
chr11	623086	623220	2.41337
chr11	626208	626328	2.97339
chr11	626904	627352	4.92589
chr11	627676	627863	2.34426
chr11	629215	629631	4.57638
chr11	630418	630528	3.21365
chr11	631224	631356	2.33104
chr11	632826	632943	5.15374
chr11	633568	633811	2.81822
chr11	634174	634410	3.37552
chr11	637165	637711	3.6126
chr11	638549	638666	2.2784
chr11	640774	640828	3.10661
chr11	641551	642254	6.59544
chr11	643339	644283	5.4659
chr11	646054	646343	5.05722
chr11	646858	647905	6.85805
chr11	648309	648825	3.05435
chr11	650380	651137	6.56429
chr11	652192	652686	2.89142
chr11	652989	653212	2.55149
chr11	655182	655306	2.68833
chr11	656013	656632	3.93811
chr11	658132	658175	1.8618
chr11	659167	660056	4.63777
chr11	661052	664313	10.2246
chr11	664658	666429	18.3716
chr12	32	11182	18.2353
chr12	11517	15965	18.7906
chr12	16402	16540	3.3453
chr12	17456	17805	2.1942
chr12	18401	20006	5.9761
chr12	20469	20918	3.95669
chr12	21545	21813	4.73924
chr12	22221	22847	4.93709
chr12	24620	25218	4.97526
chr12	27494	27780	3.5946
chr12	28895	29000	2.76326
chr12	29363	29590	3.84442
chr12	30675	30938	4.82073
chr12	33136	33478	5.02973
chr12	36400	36559	4.03254
chr12	37390	38587	6.39104
chr12	41880	42206	2.19423
chr12	43495	43575	2.70512
chr12	44921	45186	4.25902
chr12	46969	47069	3.11423
chr12	48323	48533	4.18663
chr12	50723	52436	6.03137
chr12	53078	53800	5.04227
chr12	55075	55504	5.31503
chr12	56487	56717	2.89021
chr12	57417	58126	5.64907
chr12	59994	60898	5.95729
chr12	61400	62049	4.28759
chr12	62927	63669	4.13129
chr12	65952	68515	8.73524
chr12	68829	69555	4.01476
chr12	69936	70421	5.30767
chr12	71003	72715	5.52696
chr12	73137	73329	2.75621
chr12	74344	75537	6.36602
chr12	76049	76564	5.03973
chr12	77653	78320	2.39206
chr12	78890	79476	6.92526
chr12	82478	82564	2.30994
chr12	82905	83270	6.35088
chr12	85171	85828	7.39167
chr12	86150	86376	3.19841
chr12	87927	88264	5.60177
chr12	88604	88655	2.24901
chr12	89139	91317	5.88873
chr12	92120	92606	5.3472
chr12	94736	95159	4.25225
chr12	95703	96384	4.15275
chr12	96696	97428	7.99167
chr12	98763	98929	3.1026
chr12	100314	100494	3.16433
chr12	103944	104213	4.00846
chr12	105095	105521	5.41028
chr12	106353	108074	6.38488
chr12	108698	109041	5.80682
chr12	110193	110561	4.24695
chr12	112505	113018	4.79261
chr12	115581	115741	2.22398
chr12	116146	116440	4.82781
chr12	117226	117446	3.89044
chr12	117752	118007	2.75347
chr12	118371	118465	2.74779
chr12	119554	119752	2.21149
chr12	120439	121071	2.95282
chr12	121772	121848	2.16302
chr12	123302	124426	3.89104
chr12	124760	124918	2.68663
chr12	125368	125499	3.76485
chr12	126362	127177	3.80119
chr12	128248	128816	4.18221
chr12	129311	130727	6.98918
chr12	131355	131565	2.86712
chr12	132150	133164	5.6699
chr12	134570	135226	3.49603
chr12	136428	136583	2.649
chr12	137360	138054	4.96793
chr12	139213	139269	2.85426
chr12	140356	140523	3.17345
chr12	145979	146263	3.30685
chr12	146955	147281	3.50533
chr12	148373	148665	3.72004
chr12	149254	149483	4.51312
chr12	150303	150573	3.64272
chr12	151732	152050	4.9149
chr12	152473	153085	4.16205
chr12	153764	154002	3.41807
chr12	154597	154781	3.66655
chr12	155722	156161	2.66139
chr12	157599	157842	4.94774
chr12	160083	160147	2.03123
chr12	160987	161241	2.91703
chr12	161740	163955	6.61321
chr12	164959	165433	3.84439
chr12	165971	166269	4.23585
chr12	166631	166765	2.54047
chr12	168073	168153	2.83898
chr12	169535	169622	2.22962
chr12	169946	170128	3.22451
chr12	170443	170651	2.87803
chr12	172066	172196	2.38181
chr12	173185	173687	3.13497
chr12	174053	174699	4.73433
chr12	176046	176266	1.96067
chr12	177209	177507	3.92752
chr12	178341	178767	3.92134
chr12	179184	179644	2.75531
chr12	180677	181989	5.3408
chr12	183097	183257	3.248
chr12	183976	184076	2.73175
chr12	184525	184809	3.73849
chr12	185548	185604	2.50503
chr12	185933	186061	3.50185
chr12	186413	186630	2.95918
chr12	187844	188115	3.2794
chr12	188660	190037	6.38352
chr12	190647	190993	4.37691
chr12	191561	192345	5.84481
chr12	193279	193339	2.77675
chr12	193846	198226	6.34775
chr12	198534	199484	10.1551
chr12	199872	200247	6.32513
chr12	200733	201025	3.36772
chr12	202390	202750	4.01854
chr12	203207	203290	2.6519
chr12	206131	206840	5.02907
chr12	208863	209359	3.30041
chr12	210345	211640	5.00385
chr12	212260	212814	5.74484
chr12	215015	221063	22.7533
chr12	221965	222136	2.7125
chr12	222615	222982	5.8454
chr12	224391	224736	4.08215
chr12	226277	226356	2.44446
chr12	226774	226988	3.99793
chr12	228340	228620	3.18413
chr12	229002	229493	6.3872
chr12	230224	230463	2.94598
chr12	230855	231125	2.85329
chr12	232758	234065	8.48979
chr12	234695	234986	5.18505
chr12	235365	237577	7.12201
chr12	238460	239071	3.17464
chr12	239614	240506	4.46397
chr12	242493	243343	3.98918
chr12	245114	245380	2.56666
chr12	246475	246599	2.44957
chr12	248032	248132	2.06441
chr12	249331	249959	4.40042
chr12	250829	250942	3.27873
chr12	251503	251559	2.63316
chr12	252157	252233	2.89267
chr12	254320	254893	4.54998
chr12	256459	256668	3.80271
chr12	257764	257973	2.38314
chr12	258663	258925	4.08008
chr12	259827	260607	3.90137
chr12	261888	262161	3.7814
chr12	262562	262869	4.86882
chr12	264556	264840	4.18548
chr12	265675	266618	5.1666
chr12	268814	270611	6.2005
chr12	272126	273145	3.9887
chr12	273568	273672	2.21994
chr12	274160	274220	2.35515
chr12	274884	276051	6.88135
chr12	276743	277485	5.33555
chr12	278353	278413	2.14582
chr12	279099	279381	2.46947
chr12	280039	280238	2.52766
chr12	282260	282594	5.71921
chr12	283180	283702	4.21771
chr12	284299	285430	5.23087
chr12	290459	290851	1.97636
chr12	291326	291586	2.68958
chr12	294261	294293	2.01913
chr12	295512	295849	4.98044
chr12	296937	297224	2.7615
chr12	297928	298149	3.56219
chr12	298507	299301	5.92466
chr12	299708	300320	3.34158
chr12	301995	302104	2.17968
chr12	304353	304895	3.36301
chr12	306207	307266	4.91667
chr12	307639	308869	5.132
chr12	310113	310779	5.39666
chr12	311402	311709	5.09567
chr12	312193	313239	7.02205
chr12	313686	314634	5.14823
chr12	315038	315197	2.13369
chr12	316587	317255	5.50417
chr12	317826	318461	4.43
chr12	318797	319372	6.07879
chr12	319725	320315	4.56616
chr12	320675	320936	3.78033
chr12	321585	322157	3.25027
chr12	323408	325379	6.81016
chr12	326926	327289	4.20144
chr12	327641	327935	5.01444
chr12	328272	329247	3.98124
chr12	329655	330882	10.0021
chr12	331551	331920	6.66973
chr12	334441	334671	2.86005
chr12	335084	336064	5.77331
chr12	337811	339030	4.86168
chr12	339716	340674	6.54068
chr12	341711	341739	2.08964
chr12	342065	342437	4.49982
chr12	343274	343914	5.84594
chr12	344380	344792	2.36087
chr12	347229	347676	4.27906
chr12	348103	348217	2.98484
chr12	349735	350393	5.35674
chr12	351094	351469	6.03207
chr12	352156	352438	2.93454
chr12	353062	353243	3.17198
chr12	354829	355475	4.62462
chr12	355900	356135	3.65341
chr12	356627	356659	2.77966
chr12	357097	357383	3.71712
chr12	359310	359442	2.68413
chr12	360112	361372	5.38017
chr12	361978	362625	4.62476
chr12	363218	363446	2.24948
chr12	365925	365971	2.19311
chr12	367585	368280	3.94049
chr12	368886	370154	6.66318
chr12	372032	372944	6.94447
chr12	374019	374377	10.6492
chr12	375162	376215	4.86321
chr12	376775	376811	2.05704
chr12	377182	377349	2.20976
chr12	379488	380487	4.77792
chr12	381100	381523	2.80605
chr12	382139	383309	7.88146
chr12	384050	384660	7.01497
chr12	385185	385528	3.74187
chr12	386626	386878	2.56207
chr12	388079	388340	3.84864
chr12	389532	390390	4.22794
chr12	391716	392095	4.62813
chr12	392558	393856	2.62062
chr12	395298	395532	3.82002
chr12	396141	397284	5.51198
chr12	398058	398332	3.68963
chr12	400018	402380	4.66888
chr12	402755	402975	3.52891
chr12	404046	405910	6.04741
chr12	406489	406896	4.74115
chr12	407310	408190	6.50217
chr12	409346	409645	3.29296
chr12	410803	411283	8.99468
chr12	412010	412463	3.33181
chr12	415373	415470	1.98847
chr12	416338	416629	3.40898
chr12	418631	420635	4.95134
chr12	421508	423563	7.27508
chr12	425028	425072	2.21088
chr12	426255	426427	4.11552
chr12	427615	427799	2.33408
chr12	429691	430436	4.60305
chr12	431065	431143	2.26362
chr12	432005	432591	3.97688
chr12	433589	433670	2.68875
chr12	433995	434490	4.89857
chr12	437599	438222	5.36509
chr12	438544	439156	3.70574
chr12	439537	439899	4.17032
chr12	441763	442070	5.77157
chr12	443645	444186	6.77699
chr12	447128	447393	4.61307
chr12	448251	449988	5.39872
chr12	450836	489499	27.3656
chr12	489803	491423	16.2749
chr12	491815	493291	4.5749
chr12	494981	495656	4.85457
chr12	496189	496503	3.94643
chr12	499620	500323	7.1133
chr12	500786	502114	5.66108
chr12	502719	502975	3.99825
chr12	503365	503768	6.75812
chr12	504322	504842	4.45946
chr12	505618	505990	3.73729
chr12	506481	507221	7.3955
chr12	508482	509335	4.46575
chr12	509764	510170	6.33749
chr12	512358	513123	6.59712
chr12	513786	513854	2.65842
chr12	514536	514827	3.5914
chr12	516044	516344	4.92367
chr12	516823	517253	5.70826
chr12	520709	521353	3.52551
chr12	522630	522794	3.08732
chr12	523836	523977	3.08005
chr12	525078	525194	2.52898
chr12	527772	528046	3.82163
chr12	528912	530697	6.09653
chr12	531692	532541	6.52049
chr12	532844	533110	3.99195
chr12	533556	533701	2.57643
chr12	537643	537741	2.97582
chr12	539077	539792	6.23231
chr12	540962	541536	2.9601
chr12	542483	542841	6.42957
chr12	544243	544714	3.25241
chr12	545229	545964	5.10727
chr12	546773	547041	2.28743
chr12	547357	547478	2.87516
chr12	548012	548275	3.39092
chr12	548964	549076	2.31282
chr12	550750	550789	3.25394
chr12	551133	551377	4.01462
chr12	553091	553232	3.2173
chr12	553724	553756	2.52049
chr12	557965	558125	2.41137
chr12	558532	559097	5.34384
chr12	559981	560369	6.85995
chr12	561617	561996	2.26265
chr12	563321	563594	3.63056
chr12	564536	564680	3.08629
chr12	565255	565431	2.2115
chr12	567057	567645	4.39038
chr12	567946	567998	2.50456
chr12	568299	568886	3.98447
chr12	569487	569763	3.16866
chr12	570490	572026	6.46543
chr12	572752	572800	2.22321
chr12	575389	575502	2.75358
chr12	576481	578788	6.06596
chr12	579358	579809	3.58015
chr12	580626	581690	3.92284
chr12	582413	582890	4.45918
chr12	583399	585590	6.76233
chr12	586617	587620	4.35016
chr12	588021	588914	5.32005
chr12	590536	590995	2.33282
chr12	592347	592652	4.40599
chr12	593165	599105	18.5635
chr12	599573	599911	4.53083
chr12	600585	602212	5.50081
chr12	604586	604920	3.94597
chr12	605925	606193	4.82105
chr12	606617	606716	2.21402
chr12	607645	608439	4.06621
chr12	609992	610276	3.8052
chr12	612454	614157	8.11865
chr12	616076	617559	5.42692
chr12	619625	621120	6.54508
chr12	621677	622882	6.19965
chr12	624382	624800	5.72619
chr12	625421	626014	3.74844
chr12	626674	627042	3.11847
chr12	627796	629269	6.96453
chr12	629608	629870	3.21808
chr12	630723	632663	6.25282
chr12	635084	635201	2.22017
chr12	635576	635656	3.20834
chr12	637555	638222	6.10169
chr12	638544	639942	5.58945
chr12	642914	645209	4.73487
chr12	646405	646453	2.05874
chr12	647091	648523	5.02723
chr12	649163	656813	18.3186
chr12	657245	657401	3.05203
chr12	657972	658204	3.48592
chr12	658639	658673	2.32162
chr12	659471	659507	2.28898
chr12	660996	662523	5.06118
chr12	662830	663609	6.26143
chr12	663953	664343	3.67522
chr12	665247	665330	2.38579
chr12	666790	667126	4.60997
chr12	667731	668642	5.98462
chr12	669068	669174	2.9964
chr12	672256	672288	2.16166
chr12	674329	674419	2.51721
chr12	674764	674808	2.76054
chr12	675444	675520	2.96491
chr12	677303	677516	4.35552
chr12	677977	678611	5.46609
chr12	682061	682773	4.35407
chr12	683089	684507	4.33043
chr12	685458	686437	4.3681
chr12	686960	687160	3.14278
chr12	687784	688041	4.97807
chr12	690163	690338	3.16673
chr12	692086	692287	2.09852
chr12	692627	693223	4.70177
chr12	694468	694584	2.05138
chr12	695769	695975	3.52313
chr12	697606	698448	4.253
chr12	698829	699075	3.60873
chr12	700500	701160	6.85511
chr12	702256	703620	6.68775
chr12	706736	707832	5.59294
chr12	708134	710217	7.84727
chr12	713086	713176	2.39781
chr12	713926	714625	5.1928
chr12	716553	716813	2.74118
chr12	719575	719708	3.24983
chr12	721676	721822	2.79822
chr12	722317	722373	2.35775
chr12	724219	725190	4.8469
chr12	725925	727472	6.00388
chr12	729492	730427	8.17466
chr12	730808	730994	2.74107
chr12	731633	732299	8.96825
chr12	732601	732747	2.79903
chr12	734639	734949	4.52926
chr12	738368	738629	3.18401
chr12	739726	739822	2.3245
chr12	740153	740583	3.72318
chr12	740977	741350	6.26928
chr12	741993	742285	3.44233
chr12	742896	743017	2.65463
chr12	744687	744875	2.8209
chr12	746848	746984	2.6692
chr12	748049	748283	4.21927
chr12	749672	749733	2.48976
chr12	750812	751368	4.21862
chr12	752535	753862	5.51672
chr12	756013	756952	5.38428
chr12	757331	757566	3.89256
chr12	760450	760965	3.48061
chr12	761928	762190	3.62194
chr12	763107	763334	2.83716
chr12	763645	764710	2.89959
chr12	769429	769860	5.14267
chr12	771022	771277	3.09262
chr12	771748	771796	2.44781
chr12	772297	772325	2.38533
chr12	772803	773396	6.05545
chr12	774917	775810	4.29908
chr12	776524	777865	5.28346
chr12	778324	780198	5.46002
chr12	781222	781446	2.66291
chr12	781907	782672	4.81124
chr12	782995	783479	3.78833
chr12	784087	784334	4.02573
chr12	785627	786193	6.56989
chr12	786543	786585	2.66423
chr12	787179	787251	2.16021
chr12	788958	789312	6.4673
chr12	792553	792611	2.06005
chr12	794896	795110	4.52248
chr12	796134	796207	3.15466
chr12	796527	796648	2.61341
chr12	797083	797261	3.10312
chr12	798240	798361	2.25721
chr12	799059	799533	2.69042
chr12	800115	800364	2.3142
chr12	800776	801099	4.61854
chr12	801579	801697	2.87855
chr12	802238	802513	5.57174
chr12	802949	803729	6.31924
chr12	804032	804210	2.49056
chr12	805482	805715	3.15722
chr12	806441	806487	2.75723
chr12	806807	807102	3.7307
chr12	808042	808187	2.90632
chr12	810224	812416	8.23287
chr12	813518	815949	11.6097
chr12	816268	818396	9.08804
chr12	818841	819384	2.52717
chr12	823327	824565	6.05419
chr12	824872	825264	6.01835
chr12	825757	826473	2.98643
chr12	827945	827993	2.62349
chr12	828436	828540	2.47178
chr12	829422	829895	3.46727
chr12	830560	830845	3.51485
chr12	831828	832463	3.83848
chr12	833057	833626	4.04015
chr12	834989	835058	3.00732
chr12	835969	836267	5.86978
chr12	838813	839386	4.68284
chr12	843433	843656	3.3301
chr12	844663	844896	4.79384
chr12	845273	845310	1.95931
chr12	847157	847344	2.39345
chr12	847719	847882	2.24818
chr12	848582	848626	2.20547
chr12	848949	849082	3.28343
chr12	850776	850987	2.74927
chr12	851394	851451	1.953
chr12	856709	857387	5.10815
chr12	858261	858462	2.90715
chr12	858841	859015	4.0362
chr12	861021	861335	4.38067
chr12	863020	863164	2.57702
chr12	863489	864055	3.99182
chr12	864678	864710	2.43269
chr12	865102	865930	5.00702
chr12	866451	866818	6.82956
chr12	867628	867667	2.03525
chr12	867988	869532	9.25091
chr12	870654	871296	4.22255
chr12	872585	873625	8.36364
chr12	875284	875529	3.92866
chr12	876313	876390	2.59015
chr12	879704	880069	3.54554
chr12	880454	882982	6.14516
chr12	883867	884856	4.80366
chr12	885909	886052	2.4391
chr12	888383	888560	3.00233
chr12	889830	890569	4.37741
chr12	891530	891792	2.55248
chr12	892413	892682	5.49966
chr12	893001	893544	6.57838
chr12	894038	894557	4.53449
chr12	895032	895200	4.34956
chr12	895521	895953	4.12915
chr12	896681	896867	4.05164
chr12	898175	898210	2.21872
chr12	898858	900361	8.07106
chr12	900846	901093	4.41936
chr12	901720	901849	2.85254
chr12	903959	905754	7.01714
chr12	907890	908191	5.4033
chr12	908776	910750	4.15254
chr12	911379	911533	2.46323
chr12	911956	912076	2.55515
chr12	912716	914419	6.65882
chr12	914727	914823	2.41442
chr12	915147	916545	4.65085
chr12	917858	919116	9.14749
chr12	919728	921138	7.01691
chr12	921441	921611	3.95928
chr12	922104	922272	2.25733
chr12	922816	923853	5.47877
chr12	924176	924521	4.25451
chr12	925049	925571	4.06141
chr12	926191	927904	6.92385
chr12	930010	930992	5.64802
chr12	934719	936218	3.71252
chr12	936589	937127	8.04024
chr12	939755	939903	3.03539
chr12	940217	940682	3.3542
chr12	941183	947198	19.2342
chr12	947714	948049	5.55427
chr12	948932	949417	2.74688
chr12	949967	950233	3.3356
chr12	951295	953846	11.1283
chr12	954584	954793	4.93192
chr12	955489	956051	3.94763
chr12	956635	956953	4.53686
chr12	957526	958183	6.36611
chr12	959664	959937	4.54142
chr12	960540	960636	2.60288
chr12	961540	961821	3.81032
chr12	962146	963185	4.81254
chr12	965923	966449	6.21121
chr12	967428	967796	4.06634
chr12	969283	969546	3.17908
chr12	970894	971165	2.86964
chr12	971956	972010	2.11545
chr12	974886	975155	3.59511
chr12	975993	982014	23.3244
chr12	983826	985126	5.25307
chr12	985886	986407	3.60406
chr12	986947	987269	4.45366
chr12	987658	988243	5.02341
chr12	989054	990469	6.86708
chr12	994692	994768	2.21549
chr12	995326	995793	4.73525
chr12	996724	997075	4.00429
chr12	997407	998123	3.4381
chr12	998444	998537	2.40622
chr12	998870	999153	3.03216
chr12	1000595	1000655	2.90965
chr12	1001306	1001537	3.56738
chr12	1002582	1002843	3.40585
chr12	1003269	1005198	9.79854
chr12	1005710	1005947	3.61196
chr12	1007689	1008255	4.31263
chr12	1009159	1009438	2.86482
chr12	1010135	1011462	4.95799
chr12	1011919	1012039	4.14113
chr12	1013104	1013501	3.66826
chr12	1013924	1014339	4.20549
chr12	1015745	1016533	8.44067
chr12	1017738	1018004	2.03327
chr12	1019730	1020553	4.12756
chr12	1023394	1023924	5.12461
chr12	1025191	1025571	4.21697
chr12	1029288	1029563	4.63633
chr12	1030202	1030371	2.36934
chr12	1031842	1032103	5.30951
chr12	1032720	1032994	4.69027
chr12	1033647	1033797	2.46447
chr12	1034492	1035209	4.24972
chr12	1035524	1035893	5.81546
chr12	1036789	1038676	5.99177
chr12	1039139	1039242	2.40652
chr12	1040108	1040660	3.58837
chr12	1041017	1041247	2.68809
chr12	1042811	1042991	4.38409
chr12	1046581	1046944	3.95525
chr12	1048334	1049025	6.12061
chr12	1049357	1049675	4.12643
chr12	1050860	1050941	3.27889
chr12	1051250	1051391	5.20255
chr12	1051950	1052184	3.81318
chr12	1053043	1053091	2.18486
chr12	1054379	1054436	2.87101
chr12	1056299	1056690	3.7894
chr12	1059540	1059608	2.91598
chr12	1060124	1060157	2.19752
chr12	1060744	1078149	21.2145
chr13	41	9696	20.4211
chr13	10799	11216	5.16821
chr13	12002	13221	5.15353
chr13	13724	14033	4.21418
chr13	15864	16206	4.27178
chr13	16603	16650	2.63367
chr13	17810	18873	4.671
chr13	19328	19607	4.22589
chr13	21506	21847	3.97799
chr13	22372	23289	4.36988
chr13	24079	24231	2.96311
chr13	25068	25192	2.51815
chr13	25893	26037	2.20329
chr13	26359	26645	4.58054
chr13	27190	27610	3.57808
chr13	28692	28901	4.24876
chr13	30817	31249	5.43015
chr13	32095	32192	2.92276
chr13	32787	33025	3.0209
chr13	35139	35766	4.07269
chr13	36102	37291	6.86227
chr13	37675	38235	6.56945
chr13	38995	39882	8.69387
chr13	40379	41133	5.13138
chr13	42079	42601	6.54203
chr13	42950	43330	2.92021
chr13	44687	44937	3.31597
chr13	46263	46442	3.20822
chr13	47348	49114	4.43846
chr13	49768	50050	4.77114
chr13	50413	50936	3.56316
chr13	52098	52159	2.1271
chr13	52526	52785	3.90695
chr13	54061	54527	3.12712
chr13	55347	55475	2.4474
chr13	57028	57394	5.15744
chr13	59533	59712	2.53116
chr13	60531	60788	2.83545
chr13	61247	61469	4.42404
chr13	63251	63551	3.84964
chr13	65898	66062	2.84777
chr13	66435	66877	7.13513
chr13	68604	69313	5.53597
chr13	71001	71071	2.40411
chr13	71481	72434	4.11761
chr13	73248	73848	4.82828
chr13	74433	76982	6.07872
chr13	78272	79183	5.11545
chr13	79520	79748	3.00202
chr13	80154	80773	5.71393
chr13	81216	82351	4.21959
chr13	84662	84899	2.69117
chr13	85530	86871	4.42009
chr13	88917	89071	2.3556
chr13	90093	90821	6.75896
chr13	91536	92288	3.22298
chr13	93252	93458	3.73627
chr13	93910	94276	5.96381
chr13	94615	95141	3.39445
chr13	96169	96597	7.02108
chr13	97645	98472	3.88838
chr13	99770	100376	2.32913
chr13	100729	101227	6.39827
chr13	101678	101878	2.99599
chr13	103229	104032	7.27146
chr13	105896	105967	2.28442
chr13	106931	107465	3.35288
chr13	108131	108612	5.51094
chr13	109010	109789	3.66947
chr13	111193	111778	4.13912
chr13	112511	113059	7.66662
chr13	113385	113872	4.87129
chr13	114526	115364	6.70276
chr13	115898	116103	2.25139
chr13	116522	116782	3.12966
chr13	118608	118812	2.18108
chr13	119441	119599	2.95387
chr13	120285	121107	5.69697
chr13	121443	122322	4.76834
chr13	122638	122789	3.08963
chr13	123807	124185	4.31069
chr13	126282	126531	3.84855
chr13	130218	130392	2.5603
chr13	130737	131485	6.45214
chr13	131882	133106	3.93548
chr13	133760	133906	2.69447
chr13	134525	135203	3.96616
chr13	135768	136018	4.05222
chr13	138707	139539	4.43853
chr13	141458	141960	3.80053
chr13	143750	143819	3.0526
chr13	144121	144436	4.48238
chr13	145248	145942	5.95336
chr13	147696	147740	1.95624
chr13	149153	149255	2.62886
chr13	150116	150438	5.96345
chr13	151105	151581	2.64881
chr13	154376	154560	2.55564
chr13	155199	155389	2.77214
chr13	155792	157024	5.49103
chr13	159357	159531	3.81634
chr13	159903	161643	5.46112
chr13	166978	167942	4.39857
chr13	168326	169614	10.1797
chr13	170300	170992	5.43646
chr13	171311	172347	7.00094
chr13	172706	173221	3.81418
chr13	173831	174058	2.75542
chr13	174472	175482	4.71528
chr13	176388	176852	6.18936
chr13	177198	177446	3.7326
chr13	178946	179712	5.41242
chr13	180630	180748	2.93388
chr13	181398	182061	4.2312
chr13	182996	183215	3.76651
chr13	184109	190773	18.3823
chr13	191604	192375	4.01557
chr13	193132	193181	2.35167
chr13	193784	193845	2.31774
chr13	194481	194538	2.2105
chr13	195667	202191	18.4323
chr13	203392	203453	2.43962
chr13	203944	204093	3.06791
chr13	204479	205424	4.67027
chr13	206403	206841	5.12714
chr13	207167	207259	2.33565
chr13	207983	209045	5.31532
chr13	209742	209859	3.60335
chr13	210913	211267	7.51925
chr13	212425	213238	8.35406
chr13	213596	213864	6.03791
chr13	214587	214910	5.69262
chr13	218416	218609	3.2864
chr13	219553	219622	2.99889
chr13	220504	220820	3.21531
chr13	223118	223247	3.16726
chr13	223676	223842	4.45465
chr13	224474	224744	3.33807
chr13	225086	225321	4.32199
chr13	227782	228090	4.80234
chr13	228804	229066	4.37266
chr13	229563	230895	6.29228
chr13	232433	233145	4.63561
chr13	234855	234935	2.93319
chr13	237578	237709	2.40435
chr13	238170	239130	5.66918
chr13	239773	240233	2.98221
chr13	240641	241390	8.39726
chr13	242768	243059	3.83173
chr13	243521	243601	2.69455
chr13	244142	244190	2.06197
chr13	244569	244710	2.23237
chr13	245092	245204	2.29614
chr13	245977	246449	6.34701
chr13	246800	246948	3.44909
chr13	247331	247508	3.27165
chr13	249214	249254	1.89236
chr13	249823	250160	3.41612
chr13	250628	251015	4.35029
chr13	251753	253079	6.66297
chr13	253734	253857	2.33221
chr13	254903	255126	4.65823
chr13	256545	257997	7.4325
chr13	259017	259152	2.88248
chr13	259958	260246	3.24133
chr13	260608	261241	4.81305
chr13	262936	263084	2.67915
chr13	267237	267538	4.383
chr13	269748	270413	6.62315
chr13	270928	271281	5.10388
chr13	275464	275611	2.75904
chr13	277269	277327	2.01621
chr13	277894	278187	5.23881
chr13	278614	279227	4.92699
chr13	280180	280258	2.96324
chr13	280577	281519	8.75464
chr13	283289	283796	3.57201
chr13	285297	285554	4.53235
chr13	285883	286047	2.92395
chr13	286650	287155	3.78489
chr13	288078	289653	9.84395
chr13	293121	293202	2.09279
chr13	294103	294608	3.68304
chr13	295503	295701	3.72693
chr13	296187	296361	2.45924
chr13	303210	303846	5.42035
chr13	304343	305729	8.78079
chr13	307266	307470	3.33667
chr13	308382	308473	2.62198
chr13	309204	309330	2.88752
chr13	310417	310858	5.03054
chr13	312557	312827	5.05224
chr13	314668	315041	5.15985
chr13	315365	315517	3.30533
chr13	316793	317365	4.84778
chr13	317784	318405	5.07428
chr13	318833	320107	5.59926
chr13	320761	321335	4.3732
chr13	322836	322933	2.53337
chr13	324062	324106	1.91796
chr13	325223	325512	3.33665
chr13	326209	326433	2.92058
chr13	327541	327586	1.99317
chr13	329937	330504	5.86721
chr13	331164	331266	2.33949
chr13	331919	332091	2.83691
chr13	332523	333518	8.08434
chr13	334297	334339	2.61836
chr13	334646	334769	2.77106
chr13	335777	336114	3.27317
chr13	337018	337426	3.19387
chr13	338926	339456	5.72025
chr13	341832	342847	8.53227
chr13	344401	345614	5.41541
chr13	345997	346497	4.60784
chr13	347664	348441	4.46725
chr13	348860	349541	5.35782
chr13	351171	351411	2.25811
chr13	353408	353568	4.24781
chr13	354938	355514	4.66547
chr13	356918	363216	22.3434
chr13	363905	365004	4.44193
chr13	365339	365464	2.44965
chr13	366641	366983	4.62382
chr13	367709	368487	5.28975
chr13	369431	370081	4.82058
chr13	372258	378625	24.3011
chr13	379447	379680	2.92667
chr13	381224	381793	2.99644
chr13	382310	386349	10.7184
chr13	386876	387157	2.90471
chr13	389617	389879	3.92566
chr13	390454	390893	6.12163
chr13	392530	392572	2.61519
chr13	395901	395973	2.60848
chr13	397023	397886	6.13986
chr13	398835	399343	3.47487
chr13	401076	401225	2.98713
chr13	402537	402722	2.92815
chr13	404517	404665	2.63844
chr13	405425	405617	4.336
chr13	406421	407168	5.25611
chr13	410267	410319	3.66341
chr13	410638	410849	2.6412
chr13	412201	412290	2.40928
chr13	412861	412965	3.44817
chr13	415517	415594	3.66851
chr13	416342	417082	4.99071
chr13	417424	417511	2.54878
chr13	420399	420641	5.08494
chr13	422026	423176	4.86069
chr13	424251	424907	6.07532
chr13	425564	425726	3.44262
chr13	427349	429803	4.669
chr13	430579	431016	5.35697
chr13	432960	432991	2.45216
chr13	435046	435859	6.03411
chr13	437493	437635	2.15264
chr13	438047	438306	4.54366
chr13	438715	438825	2.02773
chr13	441169	441310	2.22306
chr13	441676	444199	5.08531
chr13	445979	446135	2.6345
chr13	446463	446741	3.67331
chr13	447112	447912	3.9827
chr13	449112	449661	4.50642
chr13	450483	451458	5.42203
chr13	454699	455475	3.61215
chr13	456137	456578	2.75837
chr13	458358	459603	4.13128
chr13	459942	459993	2.04085
chr13	460461	460640	3.93951
chr13	461095	461363	2.49937
chr13	462499	462575	2.42154
chr13	463164	463727	5.37986
chr13	466724	466801	2.14297
chr13	467688	468143	2.82709
chr13	469658	470762	4.77559
chr13	471942	472528	3.53833
chr13	473762	474314	7.14466
chr13	474886	474922	2.49018
chr13	477403	477468	2.14214
chr13	478337	478910	3.60667
chr13	479583	479757	3.45339
chr13	484586	484754	2.0771
chr13	485589	486001	5.71195
chr13	487555	487660	2.03207
chr13	488293	489160	4.63715
chr13	489951	490217	2.96538
chr13	490554	490830	3.56496
chr13	492351	492655	5.13635
chr13	493498	493798	5.44858
chr13	494707	494773	1.93244
chr13	496138	496206	2.6075
chr13	496853	497157	5.53863
chr13	497512	497638	2.45426
chr13	501491	501799	3.49899
chr13	502132	502176	2.4542
chr13	503704	504180	17.2272
chr13	504799	505092	6.64407
chr13	506833	508093	7.13045
chr13	508536	508854	4.06583
chr13	509909	510573	5.09039
chr13	511361	511688	4.15855
chr13	515022	515204	2.95494
chr13	516317	516956	4.98363
chr13	517969	518105	2.29327
chr13	525039	525284	4.69911
chr13	526939	527143	2.75944
chr13	527984	528487	2.46989
chr13	529062	529925	5.92356
chr13	531035	531514	4.02522
chr13	532230	532364	2.11381
chr13	533260	533855	6.1262
chr13	534356	534633	4.31508
chr13	535147	535638	5.70414
chr13	536218	536787	4.0034
chr13	537314	537482	2.41222
chr13	538905	538997	2.89139
chr13	539546	539690	2.5957
chr13	540975	541044	2.1456
chr13	541381	541750	3.8589
chr13	542269	543362	5.28299
chr13	543853	544020	2.90199
chr13	544552	544768	4.63111
chr13	545409	545646	2.98498
chr13	549820	550427	4.35566
chr13	550857	551157	2.22899
chr13	551929	552005	2.09726
chr13	553559	553879	4.04637
chr13	555552	555989	5.05584
chr13	556506	556580	2.49263
chr13	557353	558398	6.10686
chr13	560756	561144	2.74976
chr13	561603	561858	4.61989
chr13	562409	562790	3.22267
chr13	563420	563821	6.60495
chr13	564760	564830	2.43775
chr13	565254	565460	2.23206
chr13	566978	567615	3.6509
chr13	569854	570253	4.43256
chr13	570732	571058	3.83748
chr13	575408	576486	4.69384
chr13	578299	578390	2.92239
chr13	578858	579219	4.23054
chr13	579755	579791	2.3658
chr13	580524	581461	6.6738
chr13	581841	583365	6.02317
chr13	586190	586749	3.73572
chr13	587707	588872	10.1764
chr13	589406	589549	3.96812
chr13	590182	592589	7.66112
chr13	593429	593814	5.7218
chr13	594278	594649	5.01403
chr13	595700	595993	4.47296
chr13	596309	597294	3.03919
chr13	598492	599962	6.25114
chr13	601746	602188	6.49101
chr13	603951	605348	6.08538
chr13	607317	607495	2.28994
chr13	608624	610712	11.1265
chr13	611808	611850	2.13188
chr13	612664	613153	2.7779
chr13	616973	617269	3.50508
chr13	617726	617810	2.03874
chr13	620071	620818	4.28305
chr13	621720	622095	3.81285
chr13	622885	623230	4.14137
chr13	623612	625364	8.74015
chr13	625735	626550	4.65955
chr13	627405	627865	5.6906
chr13	630189	630364	3.91547
chr13	631595	631839	3.64187
chr13	632723	632892	3.95283
chr13	633385	633809	3.33938
chr13	636742	636852	2.33965
chr13	637401	637598	3.30405
chr13	638247	638906	5.28654
chr13	639579	640098	8.11289
chr13	640444	640627	2.75412
chr13	641073	641489	6.5156
chr13	642085	645343	6.14111
chr13	646006	646105	3.18601
chr13	646696	646742	2.30297
chr13	648057	648810	5.40805
chr13	650451	650540	2.99193
chr13	651703	651871	2.73411
chr13	652308	652536	4.82562
chr13	654383	654809	4.29559
chr13	655179	655465	6.41413
chr13	656041	659361	8.30497
chr13	659994	660222	3.50751
chr13	661637	661764	3.33934
chr13	662586	662698	2.40611
chr13	663192	664180	5.35573
chr13	664901	665302	4.05482
chr13	666355	666988	5.29788
chr13	667927	667963	2.05665
chr13	668640	670873	8.34057
chr13	673214	673683	5.31215
chr13	674265	674581	4.4391
chr13	675652	676213	3.47042
chr13	677283	677643	3.26915
chr13	678113	678725	4.32065
chr13	679522	679834	4.14772
chr13	681673	681781	2.19969
chr13	682128	682252	2.55952
chr13	682675	683134	6.06158
chr13	683507	683865	3.13995
chr13	684424	685838	3.279
chr13	686290	686967	4.29389
chr13	688150	688758	4.6509
chr13	689461	690148	4.37482
chr13	690732	691861	5.12282
chr13	693259	693421	4.07858
chr13	695386	696479	4.57046
chr13	696975	698207	4.11453
chr13	699065	701317	6.59474
chr13	701732	702604	4.55414
chr13	703148	703363	3.74472
chr13	703800	704019	4.12178
chr13	704374	705404	6.07989
chr13	705833	706203	4.11492
chr13	711454	713181	4.96366
chr13	713517	714912	4.62773
chr13	717456	717981	2.76276
chr13	718811	718918	2.61703
chr13	719653	720790	5.79926
chr13	721768	723039	5.20728
chr13	723440	724055	3.19854
chr13	725456	725508	2.02624
chr13	726365	726452	2.18939
chr13	728249	728355	2.67667
chr13	729515	729603	2.59659
chr13	731587	731993	3.77143
chr13	732432	732489	2.11431
chr13	734349	734508	3.49989
chr13	735803	736021	2.37888
chr13	741245	741532	3.13238
chr13	744419	745983	5.81721
chr13	746837	747876	9.08862
chr13	748787	749176	2.29989
chr13	750028	750892	4.31538
chr13	752059	752250	3.14522
chr13	752588	752827	2.61784
chr13	756014	756175	3.06984
chr13	756698	757081	3.18971
chr13	758272	758300	2.43989
chr13	758643	759066	3.98306
chr13	760078	762517	8.16396
chr13	762850	763489	3.92295
chr13	764897	765233	3.52749
[truncated: 4,791 more rows]
