# Supplementary material for: Genome-Wide Profiling of Yeast DNA:RNA Hybrid Prone Sites with DRIP-Chip
Source: PLoS Genet. 2014 Apr 17;10(4):e1004288. doi: 10.1371/journal.pgen.1004288 (PMC3990523; doi:10.1371/journal.pgen.1004288)
Supplement: Dataset S6 — hpr1Δ replicate 2 enriched region coordinates. (XLSX) [file pgen.1004288.s006.xlsx]

## Sheet: hpr1∆ replicate 2
Chromosome number	Start coordinates	End coordinates	Score
chr1	307	2803	17.4566
chr1	4850	4958	2.04471
chr1	5328	5948	2.47495
chr1	7917	8162	3.22733
chr1	11497	14439	16.705
chr1	14757	14889	2.6985
chr1	15459	15842	7.5004
chr1	16156	16850	3.87999
chr1	17674	20923	9.35049
chr1	21294	22135	5.82206
chr1	22465	23035	3.06216
chr1	24160	27725	13.2176
chr1	28105	28388	3.67103
chr1	28783	29029	2.85739
chr1	31837	32372	5.53713
chr1	33165	33320	3.02669
chr1	33766	34380	5.33285
chr1	35599	35751	4.19157
chr1	37008	37100	2.30146
chr1	37900	38188	6.38229
chr1	40140	40610	4.84804
chr1	41704	42739	4.34712
chr1	44915	45217	3.37408
chr1	45747	45831	1.88684
chr1	46337	47841	5.08238
chr1	48915	49063	2.97333
chr1	49428	49552	2.23139
chr1	50360	51745	6.3326
chr1	52426	52587	2.92083
chr1	53106	54055	4.8293
chr1	58340	60724	9.56166
chr1	61517	61957	7.21507
chr1	62424	62834	4.04631
chr1	64020	64239	3.39841
chr1	65411	66384	9.86195
chr1	67157	67262	2.20443
chr1	67568	67850	3.40971
chr1	69057	69970	4.46495
chr1	70296	70591	2.68676
chr1	71863	73400	12.2848
chr1	74372	74649	4.31137
chr1	76724	77628	5.21323
chr1	78505	78923	6.16987
chr1	79325	79559	3.12886
chr1	80450	80604	3.07301
chr1	80909	81376	7.87059
chr1	84041	86182	9.60418
chr1	88707	89755	4.55511
chr1	90669	91603	5.25221
chr1	92003	92348	1.96717
chr1	93209	93720	2.41965
chr1	95801	96765	4.87367
chr1	97166	97724	7.59299
chr1	98494	98599	2.59487
chr1	99249	99636	3.74391
chr1	100084	100913	7.92248
chr1	102139	104186	9.03982
chr1	104861	105251	7.45112
chr1	105756	106205	3.07564
chr1	106977	107750	6.46914
chr1	108223	108683	3.61321
chr1	109317	109666	3.23579
chr1	110559	113429	9.55917
chr1	114406	114780	4.89786
chr1	115267	115588	2.66941
chr1	116027	117105	4.42673
chr1	117488	117557	3.39157
chr1	120809	121112	3.9794
chr1	121915	122489	4.43138
chr1	124164	124467	3.24573
chr1	125007	125362	3.84398
chr1	125751	126019	4.54359
chr1	126321	127595	7.8458
chr1	127916	128164	2.71337
chr1	128481	129185	6.62845
chr1	129814	129938	2.32448
chr1	130663	132028	5.2516
chr1	132679	132893	2.42267
chr1	133411	133534	2.50125
chr1	135357	135757	3.80525
chr1	136753	136792	1.96096
chr1	139013	141281	6.18579
chr1	142309	143132	3.01441
chr1	144910	145139	2.85421
chr1	145480	145625	2.53528
chr1	147432	151016	6.15152
chr1	152472	153279	7.93993
chr1	153713	154322	4.99933
chr1	155839	156250	4.66416
chr1	156951	157239	5.24673
chr1	157776	157965	3.01854
chr1	158610	158767	4.48553
chr1	159165	166188	28.7206
chr1	167037	168812	6.60267
chr1	170479	170591	2.43042
chr1	170911	171205	4.25753
chr1	172417	172495	2.34506
chr1	173321	173547	2.17603
chr1	174175	175200	6.12161
chr1	175972	176200	3.10619
chr1	176593	177034	4.76595
chr1	177505	178232	5.3629
chr1	178602	178830	2.48692
chr1	180996	181348	6.39935
chr1	182154	183451	13.5714
chr1	185229	185431	2.41689
chr1	186807	187122	2.93143
chr1	187460	188487	4.96518
chr1	189228	189696	9.38671
chr1	192092	192228	3.98514
chr1	193736	194092	6.92908
chr1	197120	197410	1.73686
chr1	201157	201444	3.95897
chr1	203595	208197	7.71804
chr1	209230	215191	9.48239
chr1	215515	215768	2.30313
chr1	216307	224996	10.7483
chr1	225451	225532	3.61894
chr1	225952	227098	5.47705
chr1	227570	229308	11.2332
chr1	229614	230182	10.7488
chr10	24	10920	21.4122
chr10	11554	13641	4.98742
chr10	14032	15179	7.32083
chr10	15485	15794	5.44027
chr10	16601	21218	11.7389
chr10	21584	21620	2.34306
chr10	22009	22082	1.88046
chr10	22429	22581	2.46742
chr10	27321	27930	9.75049
chr10	28450	28543	3.12974
chr10	30070	30683	3.27895
chr10	32289	32588	5.01146
chr10	33970	34518	4.27152
chr10	36113	36242	2.11064
chr10	37256	37871	4.90861
chr10	38231	38897	2.7778
chr10	39413	40171	3.84126
chr10	42419	42519	2.2935
chr10	43221	43458	3.84875
chr10	43985	44652	4.62048
chr10	46842	47247	7.18198
chr10	49722	50133	5.79996
chr10	50484	51186	4.91294
chr10	52237	52477	2.10362
chr10	53597	53713	2.06918
chr10	55497	55813	2.77934
chr10	57005	57389	2.63544
chr10	61840	63357	9.58328
chr10	65369	65784	2.24526
chr10	66287	66346	2.10551
chr10	67044	67427	5.91197
chr10	70876	71040	3.5843
chr10	72332	72712	4.4487
chr10	74443	74780	3.82509
chr10	75913	76054	2.32054
chr10	76439	76479	1.85905
chr10	76793	77747	5.13314
chr10	78128	78593	3.07453
chr10	79119	79526	5.81764
chr10	81145	81450	3.98523
chr10	81815	82001	3.82939
chr10	83793	83989	3.17646
chr10	84835	85147	3.87186
chr10	87592	87911	3.91375
chr10	88581	88673	2.58044
chr10	89549	89773	2.12222
chr10	91118	92084	5.32985
chr10	93266	94668	6.99176
chr10	96769	97110	3.96094
chr10	98852	99161	5.06827
chr10	101705	101910	3.51112
chr10	102488	104018	6.76737
chr10	105557	105982	4.04194
chr10	107087	107242	2.37083
chr10	107701	108909	6.32036
chr10	109375	109510	2.44655
chr10	110721	111195	5.21609
chr10	112752	113307	8.40547
chr10	114381	114434	1.74991
chr10	114746	115046	5.6196
chr10	116355	117342	3.61294
chr10	118051	118299	2.9175
chr10	120379	121589	17.2257
chr10	122478	122659	2.87718
chr10	124111	124499	2.49497
chr10	124925	125433	4.59175
chr10	125955	126243	3.85325
chr10	127051	127814	5.47928
chr10	128668	128765	2.40208
chr10	129418	130251	4.83804
chr10	132306	132755	2.89499
chr10	133279	133791	5.21922
chr10	135909	136187	3.45782
chr10	136542	136686	4.34495
chr10	137871	139240	6.8643
chr10	140878	141472	5.5905
chr10	143058	143398	3.59101
chr10	144435	144906	4.413
chr10	146336	146428	3.18676
chr10	146995	148417	6.90503
chr10	148719	148807	2.72437
chr10	149150	149260	2.53023
chr10	149660	150467	8.30859
chr10	150769	151008	4.67201
chr10	151618	152702	5.48395
chr10	153082	154335	4.1445
chr10	158419	159426	8.49887
chr10	159880	160041	3.34917
chr10	164318	165278	4.51988
chr10	166497	167120	4.83563
chr10	167559	167890	5.6181
chr10	168843	169138	4.06438
chr10	170716	171242	2.80601
chr10	171666	171839	2.09677
chr10	172288	173007	3.97639
chr10	173557	174302	5.5682
chr10	174936	174987	1.76917
chr10	175348	177216	13.8477
chr10	177720	179809	9.2322
chr10	181153	181508	3.49153
chr10	182312	183246	12.4069
chr10	183557	184443	5.94264
chr10	185473	186285	5.45411
chr10	186785	187510	3.78001
chr10	187922	189494	7.3529
chr10	190302	191252	4.11955
chr10	192383	193232	3.79118
chr10	193542	193724	3.88003
chr10	195545	198068	12.4758
chr10	198536	198693	2.17233
chr10	199494	201126	8.41067
chr10	201588	202632	6.09772
chr10	203148	204309	15.7894
chr10	204718	205066	4.37655
chr10	206542	206719	3.25786
chr10	207257	207541	2.83766
chr10	208283	209289	3.15094
chr10	210176	211522	6.55243
chr10	212656	212758	2.15406
chr10	214440	214562	2.68068
chr10	215771	216153	6.83216
chr10	216798	216921	3.41728
chr10	219612	219884	4.18804
chr10	220797	221248	3.42647
chr10	222596	222882	5.65169
chr10	224594	224942	2.56292
chr10	225311	225387	2.20063
chr10	229235	229402	1.80721
chr10	229715	230121	4.74678
chr10	230458	230781	3.90612
chr10	231182	231286	3.01978
chr10	231707	231973	3.28607
chr10	233157	233285	2.22086
chr10	234008	234203	3.76245
chr10	234921	235212	3.2772
chr10	235939	236310	4.62572
chr10	238366	238555	2.36238
chr10	238922	238972	2.20771
chr10	240045	240756	3.21024
chr10	242918	243210	3.47464
chr10	244965	245589	3.16081
chr10	249671	249893	3.46678
chr10	250629	251474	4.88801
chr10	252541	253265	6.12028
chr10	253640	253814	2.4432
chr10	254212	254348	2.58337
chr10	255471	256221	2.89391
chr10	258599	259892	4.17673
chr10	260433	260564	2.18241
chr10	262385	264455	4.06323
chr10	265606	265766	3.23991
chr10	266866	266916	2.71734
chr10	267569	267680	2.00124
chr10	269124	269433	3.89298
chr10	270229	270285	2.12075
chr10	271916	272319	6.57903
chr10	275249	277193	5.75414
chr10	279341	279446	2.84446
chr10	280302	280599	3.77981
chr10	282458	284151	5.80231
chr10	285002	285164	2.15859
chr10	286161	286934	5.82203
chr10	290136	290878	6.0547
chr10	291325	293196	14.6795
chr10	297910	298750	6.64702
chr10	305725	305857	2.45512
chr10	306565	306713	2.48575
chr10	307979	308015	1.76887
chr10	308348	308614	2.3588
chr10	309549	310045	2.53364
chr10	311742	311906	3.21005
chr10	312625	312783	2.74643
chr10	313826	316369	5.95414
chr10	317661	318017	2.82523
chr10	318406	319834	8.70668
chr10	321188	321752	3.31063
chr10	325109	325263	3.1806
chr10	325889	327279	3.7405
chr10	327774	327877	2.86262
chr10	328331	329449	7.82177
chr10	330799	331178	4.33657
chr10	331584	332548	4.53489
chr10	333262	333918	5.28744
chr10	336461	336877	4.57859
chr10	338502	339182	10.7079
chr10	342038	342310	4.4359
chr10	343214	343542	4.15696
chr10	343915	344152	2.2353
chr10	344872	345127	2.45987
chr10	347011	347237	4.07914
chr10	348486	348676	2.25204
chr10	349481	350064	2.66593
chr10	353281	353464	2.43665
chr10	354366	355073	12.808
chr10	356186	357350	4.23346
chr10	357816	358735	5.90675
chr10	362248	363172	3.60824
chr10	364003	364614	4.65047
chr10	365030	365433	7.47471
chr10	365872	366813	4.19739
chr10	367306	367425	2.28259
chr10	367793	368241	2.47233
chr10	369231	369962	3.63972
chr10	372195	372536	4.08335
chr10	372923	373140	2.09568
chr10	374145	374437	3.56784
chr10	375296	375757	7.91973
chr10	376430	376474	2.2167
chr10	377012	377505	3.98005
chr10	378180	378397	2.95577
chr10	379796	380070	3.53206
chr10	380437	380711	4.18909
chr10	381475	381571	1.96724
chr10	381899	382370	5.95187
chr10	382942	383413	2.66134
chr10	384192	384534	4.31018
chr10	384851	384895	1.88839
chr10	388453	388723	3.97281
chr10	389118	389802	2.98267
chr10	390252	390513	3.14254
chr10	392123	392464	2.67305
chr10	394690	394864	2.59351
chr10	396031	396158	1.97328
chr10	396470	396566	2.89287
chr10	397470	397745	3.40725
chr10	398833	402205	13.1069
chr10	402938	403056	1.95686
chr10	405599	405908	4.20227
chr10	406239	407204	3.74891
chr10	408021	408567	5.10445
chr10	409676	409971	4.54124
chr10	410812	411782	4.58094
chr10	413346	413585	3.34913
chr10	414749	414793	2.64478
chr10	415393	415494	2.28695
chr10	416543	416762	2.30919
chr10	417651	418406	7.16709
chr10	419190	419471	3.27696
chr10	420495	420833	3.82678
chr10	421471	421773	3.25086
chr10	422288	422730	4.7619
chr10	424342	424737	4.70382
chr10	426553	426845	3.58184
chr10	428605	428936	4.22437
chr10	429425	429992	3.92299
chr10	430348	430929	5.70233
chr10	435450	436032	3.85791
chr10	437169	438992	6.86649
chr10	439406	439558	2.93352
chr10	440522	441044	2.4902
chr10	442144	442388	4.25626
chr10	443109	444294	8.49036
chr10	447906	448895	6.35678
chr10	449881	450181	4.65395
chr10	451022	451090	2.44327
chr10	451718	453095	4.61251
chr10	453945	454570	4.02835
chr10	456112	456381	4.3202
chr10	457405	457567	1.6677
chr10	459526	459691	2.96478
chr10	463000	464606	7.82448
chr10	466581	467007	7.60281
chr10	467347	467603	3.05576
chr10	468333	469584	6.93777
chr10	472043	483941	21.5167
chr10	484265	484637	3.0622
chr10	484953	485085	1.73587
chr10	487402	487789	2.6627
chr10	488277	488337	2.25635
chr10	489431	490018	3.41014
chr10	491525	492140	4.90951
chr10	492654	492938	3.00913
chr10	493274	493893	5.40786
chr10	494402	495460	3.07212
chr10	496443	496517	2.80238
chr10	497041	497167	2.99502
chr10	498290	498585	3.51867
chr10	499416	500178	5.04732
chr10	500629	500659	2.05763
chr10	501057	501174	2.52257
chr10	501705	502061	3.68348
chr10	502911	503392	4.26218
chr10	505243	505413	2.29515
chr10	506196	506485	4.23067
chr10	508334	508713	4.28792
chr10	509125	509858	3.67311
chr10	510413	510621	2.95633
chr10	511236	511350	2.70742
chr10	511666	512000	4.98163
chr10	515719	517275	8.81473
chr10	518484	519743	4.195
chr10	521092	521120	2.13559
chr10	521989	522488	5.09633
chr10	523630	523698	2.00493
chr10	526988	527863	3.80687
chr10	530793	531935	6.21115
chr10	532580	532701	3.40236
chr10	533038	533415	3.09352
chr10	534502	535051	2.28296
chr10	536494	537229	4.76358
chr10	537965	538318	13.7623
chr10	538765	538905	3.26281
chr10	539370	540263	4.05217
chr10	540650	542241	15.3846
chr10	542874	543124	6.29002
chr10	544812	544884	2.34253
chr10	545979	546120	3.69915
chr10	546438	546554	2.78426
chr10	547144	547474	4.20021
chr10	549704	549876	3.54676
chr10	550260	551038	4.41512
chr10	552988	553412	3.56367
chr10	553770	554568	4.16151
chr10	556510	557358	5.9457
chr10	559743	559798	2.11074
chr10	560232	560392	3.23565
chr10	560696	561447	3.67498
chr10	561753	562324	5.78926
chr10	562874	563109	2.51337
chr10	564662	564743	2.18423
chr10	566622	567443	4.01077
chr10	567777	567862	2.66754
chr10	568386	568529	2.52499
chr10	569927	570422	5.37132
chr10	570904	572170	6.20478
chr10	575447	576317	8.33981
chr10	579916	580414	3.4895
chr10	580813	580887	1.97045
chr10	581194	581353	3.09402
chr10	582817	583670	8.90894
chr10	589014	589050	1.68228
chr10	590088	590162	1.78393
chr10	590759	591333	4.1462
chr10	591920	592268	5.10145
chr10	592869	594431	7.54209
chr10	594758	598374	7.34152
chr10	599070	599323	3.51223
chr10	599659	599879	3.84487
chr10	600350	600574	3.23636
chr10	601241	601307	2.11802
chr10	602126	602919	4.65003
chr10	603259	603840	2.15463
chr10	604682	604948	3.86829
chr10	605553	605995	2.98987
chr10	606353	606519	2.11871
chr10	606955	607337	5.77638
chr10	607729	607930	4.74931
chr10	608246	608867	7.2387
chr10	609762	610227	4.94791
chr10	611555	611746	2.43843
chr10	612458	612844	4.32185
chr10	614619	615070	5.35974
chr10	617015	617987	3.82452
chr10	621146	621522	4.33884
chr10	621857	622402	5.41498
chr10	623853	624078	2.07552
chr10	624426	625334	2.99498
chr10	626001	626098	2.26365
chr10	626607	626849	2.56834
chr10	627323	628736	5.92891
chr10	629122	629351	3.39491
chr10	630400	631063	5.04307
chr10	631982	632925	4.10018
chr10	633473	633911	3.14714
chr10	635288	636165	5.94057
chr10	636531	636819	3.11265
chr10	637949	638241	4.07849
chr10	638594	639092	3.84624
chr10	639782	640027	3.05413
chr10	640989	641593	4.70362
chr10	642310	643484	7.09524
chr10	645731	646027	3.97638
chr10	646342	646699	4.45918
chr10	647478	648308	5.44613
chr10	648666	649019	4.19018
chr10	652281	653040	3.72831
chr10	653477	653602	2.79204
chr10	654073	654117	2.29465
chr10	654934	656226	5.85069
chr10	656727	657447	3.02089
chr10	658753	662732	8.05478
chr10	663913	664850	5.67457
chr10	667753	669164	5.24567
chr10	669539	669683	2.82255
chr10	670467	670958	6.45884
chr10	671768	671937	2.69963
chr10	673954	675196	7.20622
chr10	680205	680305	1.92604
chr10	680965	681216	4.01925
chr10	683701	683893	3.22615
chr10	685136	685204	2.06107
chr10	686100	686530	4.1254
chr10	687355	687604	3.37762
chr10	688089	688333	3.38699
chr10	689562	689753	2.05957
chr10	691865	691997	3.31992
chr10	692797	693811	3.93105
chr10	694520	694926	4.62616
chr10	695623	695752	3.56096
chr10	697569	697678	2.67291
chr10	698602	698670	2.00368
chr10	701270	702041	4.13982
chr10	702708	702980	4.20414
chr10	704424	705408	4.06303
chr10	706236	706306	2.38146
chr10	706895	708236	4.63038
chr10	709615	709692	2.73807
chr10	710752	710892	3.25064
chr10	712716	712941	2.51288
chr10	713967	715651	16.5984
chr10	716363	716439	1.97808
chr10	717334	717450	2.57914
chr10	718505	718787	4.45011
chr10	719928	720235	4.68399
chr10	723181	723311	2.30199
chr10	726140	726264	2.57781
chr10	727529	727951	4.82873
chr10	728620	736997	14.8739
chr10	737655	740228	7.50142
chr10	741493	745639	19.3981
chr11	223	2934	13.1533
chr11	4656	5645	9.47966
chr11	6676	7137	4.52167
chr11	9523	9733	2.28669
chr11	15188	15611	4.51184
chr11	16570	17305	4.0745
chr11	18105	18368	3.79936
chr11	20864	21334	4.3271
chr11	22078	24761	4.28113
chr11	25474	26312	6.41365
chr11	26833	28042	8.54737
chr11	28358	28657	2.73025
chr11	29012	30297	5.03729
chr11	32251	33636	6.11822
chr11	35897	36119	3.26362
chr11	37841	37877	2.51639
chr11	39058	39120	1.73105
chr11	40072	40108	1.72231
chr11	40680	41359	6.33744
chr11	41883	42050	2.19427
chr11	42996	43521	4.21506
chr11	44106	44624	8.79414
chr11	44934	46498	5.11531
chr11	48822	48866	2.35796
chr11	50636	50692	1.76308
chr11	52766	53033	4.04064
chr11	54292	54864	4.19604
chr11	56215	57322	4.70999
chr11	57751	58091	3.20432
chr11	59015	59719	6.66528
chr11	62079	62296	2.69259
chr11	63103	64419	3.74751
chr11	65405	65580	2.78772
chr11	66676	66875	3.53643
chr11	68570	68711	3.22733
chr11	69868	70403	9.58138
chr11	70870	71996	8.13378
chr11	72854	72890	2.32389
chr11	73266	73420	2.79509
chr11	75259	75303	2.559
chr11	77064	77321	3.6564
chr11	80017	80398	4.06336
chr11	82941	84108	4.62436
chr11	85727	86406	4.631
chr11	86746	86885	1.94819
chr11	87288	87839	3.17619
chr11	88416	88599	2.66431
chr11	89981	90329	4.0314
chr11	90754	91605	4.0916
chr11	92301	92446	2.59277
chr11	92907	93497	5.18123
chr11	94530	94764	4.13675
chr11	96583	96616	1.72452
chr11	97635	98326	5.98695
chr11	100424	100573	2.22073
chr11	101485	102008	4.0135
chr11	102566	103084	5.87
chr11	104428	104475	1.98604
chr11	105380	105715	4.28674
chr11	107623	108630	6.41253
chr11	109987	110294	4.40366
chr11	111386	112148	4.3887
chr11	113663	113993	3.74331
chr11	114542	114713	3.44766
chr11	116284	117072	4.81212
chr11	117712	117748	2.14919
chr11	118814	119111	5.21993
chr11	119648	120246	4.98511
chr11	123954	124200	2.78839
chr11	125964	126230	3.16894
chr11	127905	128043	2.69554
chr11	129766	130041	1.62848
chr11	131434	132972	5.10772
chr11	133277	133429	3.67831
chr11	133979	135105	5.12901
chr11	138021	138585	4.82518
chr11	140813	141148	5.5592
chr11	142242	142635	2.8487
chr11	144476	145332	13.1098
chr11	146201	146658	5.45884
chr11	147270	148517	4.04992
chr11	151315	152553	6.52549
chr11	153791	154508	4.31075
chr11	156327	156902	5.61835
chr11	159792	160050	3.05702
chr11	160406	160751	3.16551
chr11	162859	162895	1.81053
chr11	163398	163522	4.17
chr11	165127	166132	5.6624
chr11	168783	169114	4.20094
chr11	172639	173944	7.51077
chr11	174622	175779	7.50178
chr11	184143	185219	8.996
chr11	187349	188449	5.233
chr11	189304	189624	4.14336
chr11	189990	190676	4.34124
chr11	191509	191800	4.88133
chr11	195578	195726	3.22632
chr11	196455	199907	8.73372
chr11	200833	201229	4.75763
chr11	202170	202645	15.2032
chr11	204641	204742	2.44873
chr11	205557	205835	2.07126
chr11	206274	206378	2.83643
chr11	206949	206985	2.44642
chr11	207310	207489	2.7069
chr11	208671	209949	5.6207
chr11	212095	212360	4.20178
chr11	212902	213183	3.59703
chr11	215069	215119	1.85361
chr11	215607	215821	1.68333
chr11	217052	217864	3.83724
chr11	220296	220990	7.51405
chr11	221966	222539	4.57256
chr11	223058	223669	3.60448
chr11	224776	225863	4.75081
chr11	227531	228260	4.48954
chr11	232098	232799	5.21859
chr11	234767	235070	4.92303
chr11	235542	235647	2.98622
chr11	238248	238599	5.99111
chr11	239073	242444	9.25791
chr11	243056	243328	3.26577
chr11	243886	244207	3.29791
chr11	245053	245201	2.97406
chr11	246004	246340	3.37517
chr11	246738	247377	3.78915
chr11	249527	249990	3.1078
chr11	250367	250563	2.18141
chr11	251004	251637	3.06967
chr11	252693	252965	2.45844
chr11	253522	253749	2.94523
chr11	254113	254863	3.15049
chr11	255452	255871	1.8573
chr11	257097	257332	2.51287
chr11	258782	259857	11.8374
chr11	261422	261860	3.62694
chr11	262186	262430	4.5103
chr11	263023	264003	5.7021
chr11	265163	266122	3.55893
chr11	266553	266712	2.41669
chr11	267023	267215	3.26853
chr11	269164	269271	1.98234
chr11	270127	270542	2.98892
chr11	275350	275590	4.11771
chr11	276017	276654	7.72476
chr11	276995	277339	3.91274
chr11	279573	279849	3.37577
chr11	280332	282168	8.32539
chr11	283818	284061	3.55241
chr11	285640	285780	2.96535
chr11	287059	287284	3.02248
chr11	289357	289542	2.77364
chr11	289845	290181	5.28479
chr11	291954	292109	2.12493
chr11	292724	293151	5.28322
chr11	294960	295946	8.93936
chr11	297308	297531	2.58892
chr11	299217	299341	1.71991
chr11	300760	301084	1.93377
chr11	302017	302294	3.29084
chr11	302970	303062	2.16953
chr11	304429	305202	3.45443
chr11	305528	305711	2.48787
chr11	306037	306428	3.33036
chr11	307235	307404	3.06983
chr11	310293	310946	8.74092
chr11	311634	312729	5.47751
chr11	313127	313425	3.39491
chr11	313745	314153	10.1777
chr11	316143	316478	4.38368
chr11	319047	319239	2.26064
chr11	319733	320612	4.18944
chr11	324131	324389	4.41716
chr11	325078	325153	2.05811
chr11	326564	327283	3.55588
chr11	328192	329552	5.2139
chr11	330240	330455	3.31881
chr11	330849	330877	2.13806
chr11	335515	338278	16.6809
chr11	339132	339944	5.98309
chr11	341263	341705	4.59283
chr11	342709	345130	8.90815
chr11	345680	346322	5.99225
chr11	347020	348899	4.37322
chr11	349896	349925	1.94751
chr11	351076	352339	3.53706
chr11	354155	354245	2.30062
chr11	356190	357550	5.56964
chr11	359754	360597	3.41423
chr11	362738	364114	5.35836
chr11	365748	366008	2.61583
chr11	366401	366485	2.48736
chr11	367410	367760	3.78004
chr11	369585	369659	3.41818
chr11	370059	371635	5.54631
chr11	372227	373855	7.77521
chr11	377349	377750	5.24161
chr11	378072	378741	2.98974
chr11	379213	382232	12.5362
chr11	382779	382957	2.03971
chr11	383344	383588	2.09855
chr11	383959	384393	3.00057
chr11	385548	385652	3.03633
chr11	386086	386692	10.4516
chr11	387580	387837	3.28351
chr11	390229	390800	4.487
chr11	391339	391371	1.89357
chr11	392798	393056	4.15299
chr11	393929	394797	9.44047
chr11	395774	396937	6.57592
chr11	397431	398549	6.96307
chr11	399128	399876	5.32702
chr11	400362	401831	6.62281
chr11	403499	403681	3.49822
chr11	404062	404315	2.45292
chr11	405008	405303	3.25396
chr11	406683	406804	2.56517
chr11	407557	407605	2.12204
chr11	408693	408749	2.05003
chr11	409071	409713	2.67713
chr11	410240	410361	2.21296
chr11	412163	412679	4.67779
chr11	414054	414463	4.56947
chr11	417363	417450	1.90753
chr11	418186	418349	3.80662
chr11	418668	418811	2.42664
chr11	419674	419836	2.19593
chr11	420871	420923	2.25729
chr11	421859	422126	4.49231
chr11	422590	423072	4.98049
chr11	423752	424199	5.27952
chr11	424546	425578	7.65606
chr11	426421	426952	3.52651
chr11	431629	432407	10.052
chr11	432987	433502	7.35974
chr11	433881	434588	9.95367
chr11	435469	436648	9.34774
chr11	440707	440951	3.85999
chr11	441335	441513	2.95418
chr11	443141	443361	3.89163
chr11	443676	444535	3.81681
chr11	445457	445859	3.87294
chr11	447341	447535	3.3765
chr11	448844	449531	4.04565
chr11	449878	450823	4.15918
chr11	452790	453002	2.6798
chr11	453592	454043	3.58295
chr11	454518	454875	4.54415
chr11	456441	456871	3.05587
chr11	457697	459162	17.8718
chr11	459546	459826	2.59057
chr11	460303	460388	2.63685
chr11	460720	461205	2.63976
chr11	462056	462335	4.20567
chr11	462713	462785	2.2641
chr11	464016	465477	3.5294
chr11	466813	469087	7.33895
chr11	471339	471805	4.21264
chr11	472238	472543	2.43331
chr11	473757	474153	3.78712
chr11	474792	475081	3.21258
chr11	476256	478126	7.78017
chr11	479632	479955	5.82609
chr11	480357	482865	6.11192
chr11	483774	483887	3.98001
chr11	485435	487051	5.21734
chr11	488314	489419	7.69251
chr11	491836	492094	3.03958
chr11	493214	493334	2.24359
chr11	494491	494635	2.22223
chr11	494971	496075	5.7694
chr11	496944	497073	2.36031
chr11	497485	497565	2.67262
chr11	497885	499380	8.85308
chr11	500700	501434	6.11564
chr11	502048	502952	4.293
chr11	503412	504192	5.31992
chr11	504549	505211	3.60746
chr11	505587	506236	6.26415
chr11	506609	507264	3.12596
chr11	508321	509692	7.55585
chr11	510147	510255	3.28157
chr11	511201	512632	5.59266
chr11	515047	516357	9.16516
chr11	517026	517682	17.8501
chr11	519366	521391	8.56735
chr11	522029	522409	3.2498
chr11	522921	524184	10.7078
chr11	525203	527162	4.10254
chr11	527636	527928	5.25738
chr11	528850	529594	4.21608
chr11	529895	530008	1.78822
chr11	531402	532133	5.17652
chr11	535912	536327	3.50862
chr11	536742	537103	4.72661
chr11	537669	538807	7.39904
chr11	539758	540418	5.31743
chr11	542144	542427	2.44257
chr11	543956	544437	3.72338
chr11	545359	545582	2.24564
chr11	546118	546662	6.05531
chr11	548237	548672	2.89149
chr11	549752	549831	2.30883
chr11	550240	550607	2.72043
chr11	550918	551035	2.42768
chr11	553812	553913	2.13233
chr11	554619	555799	4.4544
chr11	557872	557931	2.02569
chr11	560556	561841	5.63016
chr11	565374	566654	4.36375
chr11	567278	568222	3.56667
chr11	569551	569894	3.5365
chr11	570220	570367	2.40312
chr11	572819	573041	3.7595
chr11	574686	575096	3.99954
chr11	576077	577892	8.67016
chr11	578505	578675	2.83977
chr11	583478	584296	3.89541
chr11	586134	586475	3.14056
chr11	586856	587069	4.14841
chr11	587730	587815	1.67495
chr11	589027	589131	2.32976
chr11	591071	591510	4.32597
chr11	592039	592286	3.60427
chr11	594817	594898	2.10672
chr11	596990	597099	1.99211
chr11	597519	598571	6.17731
chr11	600110	600258	1.85061
chr11	600574	600737	2.87718
chr11	603143	603488	3.16329
chr11	605097	606246	8.43389
chr11	606609	607786	6.50931
chr11	609636	609710	2.04471
chr11	610221	610656	5.82645
chr11	612453	613572	7.83789
chr11	615061	615174	1.82127
chr11	615859	617254	6.5153
chr11	619295	619487	3.91757
chr11	622391	622443	2.00945
chr11	623069	623406	4.04647
chr11	624160	624188	1.81751
chr11	624887	625043	2.73931
chr11	626058	626320	3.11695
chr11	626928	627396	6.40539
chr11	627724	627939	2.58822
chr11	628376	628486	2.08303
chr11	629077	629506	3.63893
chr11	630418	630607	3.37005
chr11	631184	631397	2.96509
chr11	631931	632007	1.63372
chr11	632686	632943	5.68072
chr11	633365	633799	2.85544
chr11	634115	634575	6.25992
chr11	635128	635371	2.51932
chr11	638456	638686	2.56373
chr11	639345	639535	2.65588
chr11	641547	642111	7.22656
chr11	643303	644275	4.73332
chr11	646030	646319	4.38922
chr11	646788	648885	8.05477
chr11	649437	649497	2.43528
chr11	650520	650971	6.30434
chr11	651666	651725	2.24948
chr11	652116	652254	2.35417
chr11	653120	653286	2.20085
chr11	655198	655306	1.77206
chr11	656029	656681	4.08648
chr11	659312	660004	4.34621
chr11	660947	664321	11.9766
chr11	664666	666429	19.875
chr12	0	15024	20.2402
chr12	15352	15937	4.68225
chr12	17388	17856	3.4907
chr12	18317	20010	7.95624
chr12	20473	20947	2.75591
chr12	21537	21829	4.18883
chr12	22197	22658	6.03139
chr12	24015	25218	5.55275
chr12	27454	27804	3.94542
chr12	28128	28345	2.16446
chr12	28767	29606	4.77457
chr12	30663	31396	6.86224
chr12	33164	33482	4.61411
chr12	36417	36498	1.67618
chr12	37395	37655	2.76812
chr12	37956	38575	5.45995
chr12	41852	42334	3.9093
chr12	44933	45194	3.96267
chr12	46875	47134	4.2902
chr12	47811	48537	5.35353
chr12	49481	49738	2.41262
chr12	50650	52276	8.24165
chr12	53103	53800	3.88315
chr12	55075	55439	5.08089
chr12	56221	56865	5.0941
chr12	57381	58018	6.31497
chr12	58495	59041	3.18667
chr12	59978	60906	7.39764
chr12	61439	63495	4.12795
chr12	65748	67875	8.66458
chr12	68204	68460	2.47584
chr12	68906	68976	2.19041
chr12	69327	70494	4.97699
chr12	71011	71732	5.12023
chr12	72079	73205	5.40557
chr12	74220	75537	6.5971
chr12	76162	77045	5.21144
chr12	77584	77816	3.38777
chr12	78131	78517	2.05023
chr12	78905	79613	7.82424
chr12	80949	81094	2.02332
chr12	82478	82560	2.21239
chr12	82901	83218	6.00712
chr12	85115	86521	11.3492
chr12	87991	88647	3.5474
chr12	89131	89374	3.29057
chr12	89682	91293	4.88347
chr12	92116	92514	6.8871
chr12	93053	93162	1.86139
chr12	94677	95192	5.77727
chr12	95683	97372	7.04312
chr12	97802	97858	1.79151
chr12	98856	99495	4.89383
chr12	102818	103042	2.53294
chr12	104074	104369	2.21879
chr12	104702	105555	7.63785
chr12	106353	108155	8.23032
chr12	108679	109140	7.52681
chr12	110067	111767	4.52787
chr12	112562	113018	4.92628
chr12	114027	114224	2.10766
chr12	114564	114619	1.97432
chr12	115601	116564	6.20784
chr12	117199	117486	5.16486
chr12	117999	118200	2.25165
chr12	121744	121983	4.75313
chr12	123248	124942	7.78388
chr12	125376	125434	2.50312
chr12	126537	127193	6.04744
chr12	128279	128905	4.37068
chr12	129351	130711	11.3599
chr12	131255	131547	3.06953
chr12	132142	133168	7.51806
chr12	133561	133847	2.98034
chr12	134960	135037	2.23396
chr12	136392	136642	4.00086
chr12	137131	138395	4.98841
chr12	140372	140515	2.15691
chr12	144632	144881	2.37542
chr12	147133	147225	2.42768
chr12	148350	148617	2.77394
chr12	149168	149442	4.34389
chr12	150303	150587	2.9752
chr12	151633	152093	5.88613
chr12	152759	153069	2.73497
chr12	154635	154765	2.85157
chr12	155446	156415	5.37816
chr12	157545	157954	3.92144
chr12	160111	160167	2.03913
chr12	161802	164283	8.2323
chr12	165046	165232	3.54917
chr12	165987	167158	4.55802
chr12	168935	169051	2.89807
chr12	169974	170663	3.77583
chr12	172034	172339	4.19106
chr12	173157	173460	3.62531
chr12	174053	174703	5.53818
chr12	175481	175613	2.07961
chr12	177141	177507	3.24207
chr12	178412	179640	3.81259
chr12	180521	181989	5.76415
chr12	183073	183317	4.58126
chr12	184537	184784	2.18101
chr12	185528	186582	4.36783
chr12	187982	188067	2.49075
chr12	188402	188554	2.53629
chr12	188868	190069	6.9246
chr12	190535	191039	4.97622
chr12	191601	192393	5.25386
chr12	193743	196719	8.89349
chr12	197114	199484	13.5167
chr12	199808	200247	7.41171
chr12	200909	200997	2.24137
chr12	202394	202561	2.43708
chr12	203139	203482	3.94308
chr12	206139	206844	6.4087
chr12	208377	208508	2.14334
chr12	208811	208988	3.96654
chr12	210313	210570	2.68256
chr12	210923	211450	3.70563
chr12	212277	213480	7.24144
chr12	215027	221071	26.011
chr12	221949	222284	2.89563
chr12	222630	223034	5.39886
chr12	224060	224621	3.56058
chr12	225831	225970	2.90808
chr12	226277	226988	6.30339
chr12	227338	227396	1.77417
chr12	228352	228620	3.08123
chr12	229010	229476	4.83293
chr12	231082	231145	2.41121
chr12	233043	233102	1.77567
chr12	233471	234085	4.708
chr12	234699	237548	7.89313
chr12	238639	238983	3.78703
chr12	239382	240147	5.56875
chr12	242952	243315	4.05811
chr12	245016	245238	2.54408
chr12	246086	246647	4.87439
chr12	247361	247585	3.42772
chr12	248032	248144	1.98033
chr12	249327	249978	5.07951
chr12	250809	250942	2.63143
chr12	251511	251555	1.85138
chr12	252153	252360	2.87585
chr12	252713	253067	6.62387
chr12	254385	254893	5.49638
chr12	256443	256676	3.29514
chr12	257101	257295	2.75227
chr12	257768	258005	2.63637
chr12	259807	260599	4.44543
chr12	261900	262865	3.97846
chr12	263634	264167	3.43224
chr12	264556	264844	3.56388
chr12	265675	266594	4.70608
chr12	268794	270595	6.13967
chr12	271119	271385	4.67445
chr12	272101	273201	4.22838
chr12	273560	273688	2.39862
chr12	274160	274224	2.25865
chr12	274868	276100	6.88797
chr12	276758	277489	6.82871
chr12	278341	278623	3.44405
chr12	279043	279393	3.5138
chr12	280039	280275	3.08075
chr12	280852	280917	2.01799
chr12	282170	282620	6.94807
chr12	283148	283574	6.58052
chr12	284636	284991	4.04901
chr12	286562	286598	2.34165
chr12	287036	287442	2.77264
chr12	290427	290771	3.2268
chr12	291302	291688	4.48043
chr12	292972	293036	2.86787
chr12	294190	294397	3.95495
chr12	295469	295929	5.32268
chr12	296933	296986	2.28168
chr12	297916	298210	4.01479
chr12	298603	299301	4.03717
chr12	299772	300477	2.6754
chr12	301773	302039	1.96203
chr12	304736	305067	3.91194
chr12	306275	307237	4.24651
chr12	308152	308853	3.18863
chr12	310087	310815	4.72606
chr12	311478	311777	3.66614
chr12	312233	313271	6.2646
chr12	313702	313924	3.45283
chr12	314246	314748	4.9207
chr12	316447	317360	5.46026
chr12	317826	318440	6.0241
chr12	318841	319436	4.58789
chr12	319753	320165	3.33915
chr12	320695	320792	2.76288
chr12	321599	322062	2.57457
chr12	323408	323557	2.73764
chr12	323914	324334	4.98135
chr12	324638	325247	4.04819
chr12	326315	326604	3.92187
chr12	327001	327150	2.80796
chr12	327629	327959	6.57303
chr12	328264	329259	4.67448
chr12	329625	331048	13.4576
chr12	331575	332242	7.48842
chr12	333719	333873	1.66546
chr12	334437	334685	3.28624
chr12	335237	335858	4.43451
chr12	337166	337352	2.64489
chr12	337861	338496	3.38451
chr12	338804	339106	6.22017
chr12	339764	340686	5.07017
chr12	341695	342381	3.47668
chr12	343238	344023	7.27525
chr12	344396	344820	3.33792
chr12	345199	345542	3.63006
chr12	346541	346745	1.97519
chr12	347253	348205	5.13228
chr12	349722	351685	10.407
chr12	352140	352450	3.60755
chr12	353062	353407	4.62356
chr12	354837	356139	4.94699
chr12	356578	356785	3.39267
chr12	357121	357290	3.1683
chr12	359223	359478	3.89842
chr12	360203	361489	5.07146
chr12	361978	362685	6.50998
chr12	364986	365030	2.01044
chr12	367556	368272	3.16119
chr12	368878	369322	3.69499
chr12	369850	370149	4.95844
chr12	371960	372908	7.34222
chr12	374011	374345	11.8775
chr12	375037	376304	8.72475
chr12	376728	377357	2.15956
chr12	378742	378790	1.92081
chr12	379476	380487	5.48064
chr12	381100	381527	2.55458
chr12	382102	383352	7.57955
chr12	383816	384651	7.45526
chr12	385104	385532	3.81265
chr12	388087	388479	2.92136
chr12	389524	390399	3.91899
chr12	391724	391943	3.49315
chr12	393270	393888	5.35363
chr12	395366	395606	4.5208
chr12	396129	397288	6.20912
chr12	398058	398319	2.46905
chr12	400006	402416	7.21293
chr12	402779	402863	2.4484
chr12	404086	404171	2.22061
chr12	404543	406030	6.53602
chr12	406457	407023	3.71061
chr12	407372	408202	5.4428
chr12	409350	409931	2.95288
chr12	410608	411492	10.207
chr12	412014	412463	3.05066
chr12	416384	416917	3.10494
chr12	418861	420627	5.94552
chr12	421468	423575	8.78796
chr12	426283	426423	2.33754
chr12	429691	430210	3.29656
chr12	432005	432233	3.90068
chr12	433601	434567	4.84531
chr12	435939	436040	2.92491
chr12	437503	438728	4.79122
chr12	439104	439136	1.76339
chr12	439605	439992	3.99691
chr12	441719	442123	7.52156
chr12	443657	444190	6.03854
chr12	447084	447377	5.1473
chr12	448492	450002	4.60932
chr12	450790	490966	35.936
chr12	491767	493219	5.76545
chr12	494227	494318	3.25469
chr12	495023	495712	4.70618
chr12	496058	496438	3.16819
chr12	499247	501675	6.09053
chr12	502715	503740	5.93628
chr12	504318	504592	4.45653
chr12	505858	505941	1.76119
chr12	506537	507554	6.2151
chr12	508599	510219	6.85729
chr12	512537	513116	5.16453
chr12	513698	513912	4.31849
chr12	514568	514656	2.1392
chr12	515956	516378	7.76412
chr12	516736	517771	9.79538
chr12	518791	518990	2.71418
chr12	519636	519812	3.3375
chr12	520693	520725	1.95577
chr12	521043	521393	4.9707
chr12	526640	526921	2.42133
chr12	527648	528001	6.32076
chr12	528964	530689	4.5711
chr12	531425	532062	7.192
chr12	532379	533118	4.26398
chr12	533468	533705	2.71719
chr12	537659	537707	2.3458
chr12	538716	539792	6.68138
chr12	540173	540287	3.04792
chr12	540627	540655	2.50384
chr12	541022	541545	3.79245
chr12	542479	542853	5.70316
chr12	544078	544742	3.4402
chr12	545353	545887	4.91911
chr12	546921	547616	4.31822
chr12	548147	548280	2.84179
chr12	548964	549148	1.99122
chr12	550708	550799	3.13854
chr12	551235	551357	2.7089
chr12	552416	552508	3.21905
chr12	552961	553220	4.11859
chr12	555248	555353	2.86501
chr12	556217	556479	2.65457
chr12	558528	559141	5.08429
chr12	559875	560544	5.98271
chr12	561699	562017	2.36207
chr12	563321	563635	4.72089
chr12	564548	564660	1.95632
chr12	565187	565423	2.41673
chr12	567057	567982	5.62181
chr12	568721	568874	2.39259
chr12	570490	571695	7.08449
chr12	572710	572795	2.03311
chr12	573590	573882	4.08413
chr12	575389	575498	2.34141
chr12	576481	579999	8.87804
chr12	580622	581524	3.90047
chr12	582401	583059	7.35083
chr12	583416	585689	11.1011
chr12	586613	588982	5.58579
chr12	590463	590649	2.69094
chr12	592359	599145	20.4197
chr12	599631	600939	3.7671
chr12	601242	602547	7.30814
chr12	604718	604948	3.28881
chr12	605925	606197	3.90074
chr12	607537	608439	5.19182
chr12	610000	610192	2.56826
chr12	612492	614097	10.7625
chr12	615815	617252	5.29432
chr12	619671	620919	6.22028
chr12	621959	622695	3.59452
chr12	624382	624714	4.63512
chr12	625799	626010	3.52801
chr12	626855	626983	2.06968
chr12	627471	629770	5.01407
chr12	630648	631496	5.28815
chr12	631832	632643	6.53976
chr12	637120	637161	2.19554
chr12	637527	638229	5.57886
chr12	638731	639942	7.42927
chr12	642974	643074	1.99927
chr12	643446	643482	2.04636
chr12	644473	645109	5.85836
chr12	647026	648073	5.11331
chr12	649926	650442	5.78859
chr12	650833	656799	18.6737
chr12	657174	657397	2.58347
chr12	658639	658689	2.56655
chr12	661078	661150	2.28749
chr12	661964	662047	2.02783
chr12	662878	663182	5.62959
chr12	663553	663593	1.6663
chr12	663934	664470	4.73611
chr12	666858	667365	3.51673
chr12	667743	668666	5.30802
chr12	672157	672740	3.17883
chr12	674764	674808	2.6784
chr12	675368	675536	3.60398
chr12	677343	678433	4.24924
chr12	679041	679089	2.60613
chr12	682105	684694	5.99204
chr12	685419	686437	4.93573
chr12	687851	688001	2.85162
chr12	689270	689512	2.15389
chr12	690218	690410	2.34478
chr12	692611	693387	3.68108
chr12	694460	694751	3.83055
chr12	695357	695975	6.09804
chr12	697570	698448	5.23816
chr12	698829	699075	3.11402
chr12	699454	699490	2.36619
chr12	700596	701554	7.87747
chr12	702421	703734	5.90942
chr12	705201	705323	3.11542
chr12	706671	707167	5.00907
chr12	707484	709421	7.80791
chr12	709749	710212	5.25584
chr12	713914	714661	5.99037
chr12	716549	716906	4.19626
chr12	718751	719114	3.18403
chr12	719555	719863	3.47057
chr12	721818	721902	3.31608
chr12	724273	725274	4.62158
chr12	725603	726209	4.21494
chr12	726573	727456	4.61027
chr12	729508	730493	7.51582
chr12	731619	732255	11.9426
chr12	732626	732747	2.65508
chr12	734937	735113	2.98
chr12	738472	738702	3.99319
chr12	739726	739810	1.98299
chr12	740977	741449	5.50155
chr12	741865	742273	4.10387
chr12	742783	743021	3.79603
chr12	748045	748315	4.50375
chr12	749632	749800	3.94984
chr12	750265	751530	7.05831
chr12	752511	753926	6.14042
chr12	755929	757000	6.17681
chr12	757326	757566	3.99977
chr12	760334	760973	3.01471
chr12	761912	762198	3.94881
chr12	762559	764741	4.18839
chr12	769231	769971	6.83486
chr12	771022	771277	3.95361
chr12	771748	771848	3.1548
chr12	772656	773392	4.8117
chr12	773995	774281	4.17496
chr12	774925	775814	4.31419
chr12	776467	777886	6.77983
chr12	778284	779914	4.52592
chr12	782841	783393	2.60913
chr12	783978	784330	4.37075
chr12	785619	786585	6.35696
chr12	788709	789328	6.58297
chr12	790960	791242	3.0238
chr12	794911	794996	2.46364
chr12	796026	796232	3.71832
chr12	799043	799123	2.53004
chr12	800103	800342	2.74888
chr12	800689	804614	8.14525
chr12	806373	807008	4.48666
chr12	810260	812407	9.01748
chr12	813514	815727	10.0306
chr12	816324	818420	10.665
chr12	823335	824492	9.15784
chr12	824884	825256	5.62828
chr12	825741	825990	3.13138
chr12	827917	828001	2.34021
chr12	828488	828540	2.17499
chr12	830349	830829	2.92011
chr12	831852	831961	2.41815
chr12	832317	832459	2.93696
chr12	834993	835045	2.29103
chr12	836025	836234	4.27882
chr12	838833	838945	2.26148
chr12	843429	843769	3.5623
chr12	844683	844896	3.18064
chr12	847129	847324	3.0792
chr12	847759	847882	2.20974
chr12	849811	849944	1.64584
chr12	850784	851541	2.60015
chr12	852204	852376	2.59332
chr12	853563	853660	1.67866
chr12	856733	856931	3.53533
chr12	860334	860429	1.97891
chr12	861021	861323	3.81692
chr12	863116	863164	2.04689
chr12	863558	863630	2.94173
chr12	865583	865915	2.64421
chr12	866455	866883	4.40393
chr12	868114	868608	3.90796
chr12	869010	869576	10.0275
chr12	870790	871597	8.12625
chr12	872663	873657	9.20757
chr12	875951	876403	2.58011
chr12	877274	877482	2.49323
chr12	879645	880081	4.22
chr12	880394	881502	3.40246
chr12	881849	882978	6.17716
chr12	883875	884852	5.70647
chr12	885808	886780	4.16684
chr12	887474	887708	1.82131
chr12	889758	890624	5.42465
chr12	891662	891800	2.99441
chr12	892393	892670	4.34838
chr12	893238	893536	3.77903
chr12	894110	894577	3.64144
chr12	898842	899094	2.7075
chr12	899750	900353	5.55195
chr12	900902	901033	3.11204
chr12	903851	905687	8.13758
chr12	907902	908183	4.65994
chr12	908812	909545	3.17172
chr12	910131	910332	2.86149
chr12	911500	911537	2.09625
chr12	912910	913551	3.64807
chr12	913882	914370	6.20277
chr12	914815	915830	4.13307
chr12	916173	916628	4.80446
chr12	917245	918666	10.222
chr12	919243	919279	1.65135
chr12	919610	921587	7.97463
chr12	922707	924525	6.81259
chr12	924959	925567	4.3001
chr12	926034	928136	7.86518
chr12	930137	931052	4.5174
chr12	934695	935247	6.26595
chr12	935801	936277	2.88726
chr12	936676	937103	5.93734
chr12	939692	939915	4.5099
chr12	940264	940598	2.60452
chr12	941151	947214	19.5868
chr12	947773	948044	4.74363
chr12	951331	953637	8.32018
chr12	954556	954777	4.49995
chr12	955509	955985	2.64651
chr12	956736	956903	3.35814
chr12	957534	958183	6.67404
chr12	959610	960390	4.82914
chr12	961561	963165	4.75885
chr12	965004	965239	2.01128
chr12	965927	966445	4.81446
chr12	967428	967892	4.76037
chr12	971908	972443	4.1115
chr12	974886	975119	2.30241
chr12	976033	982090	22.5927
chr12	984058	984225	2.83627
chr12	984595	985086	4.45917
chr12	985898	986395	3.30235
chr12	986995	987147	2.14431
chr12	988003	988075	2.35957
chr12	989151	989705	6.24
chr12	990041	990401	4.41036
chr12	991377	991405	2.1056
chr12	994013	994122	2.84817
chr12	994756	995108	2.52916
chr12	995425	995789	4.71763
chr12	996583	997050	4.65007
chr12	997485	998063	3.49978
chr12	998635	999300	4.44042
chr12	1000591	1000659	2.47374
chr12	1001306	1001915	4.0888
chr12	1002582	1002832	3.30467
chr12	1003277	1004102	10.1101
chr12	1004419	1005198	5.94335
chr12	1005757	1005819	1.97965
chr12	1006768	1006966	2.9404
chr12	1007645	1008174	3.90191
chr12	1008691	1010856	4.81923
chr12	1011281	1011462	2.94035
chr12	1011847	1012113	6.65371
chr12	1013032	1014728	6.02438
chr12	1015693	1016553	8.13919
chr12	1019670	1020548	5.4158
chr12	1020861	1021818	3.94074
chr12	1023382	1023768	6.11752
chr12	1029134	1029563	4.01333
chr12	1031418	1032095	6.36153
chr12	1032724	1032986	4.00976
chr12	1033563	1033723	1.96013
chr12	1034885	1035172	3.42335
chr12	1035520	1035916	5.12113
chr12	1036813	1037330	5.30321
chr12	1037964	1038305	7.45006
chr12	1040120	1040660	2.99251
chr12	1042611	1043267	4.18934
chr12	1046581	1046892	3.58616
chr12	1048354	1049917	6.74533
chr12	1050860	1051421	4.26857
chr12	1053051	1053091	1.95971
chr12	1054239	1054862	2.36126
chr12	1055935	1056702	5.84984
chr12	1058111	1058270	1.96947
chr12	1060044	1060215	2.66888
chr12	1060736	1061023	3.93533
chr12	1061348	1078149	19.873
chr13	16	8494	22.2163
chr13	8951	9736	6.12821
chr13	10584	11072	3.87938
chr13	11405	11445	2.35784
chr13	12002	12722	4.39857
chr13	13504	13993	3.55011
chr13	15884	16709	5.33864
chr13	17913	18784	5.19615
chr13	19328	19436	2.36902
chr13	21570	21762	2.2723
chr13	22249	22660	4.40928
chr13	22993	23297	4.8347
chr13	24949	25196	2.47184
chr13	26359	26645	4.27911
chr13	27859	28133	4.53892
chr13	28696	29033	4.46708
chr13	30789	31261	4.7127
chr13	31927	32200	3.23961
chr13	35167	35597	2.79078
chr13	36210	37191	5.90017
chr13	37701	38310	5.53648
chr13	38666	39829	9.21184
chr13	40379	41101	4.79141
chr13	41652	41748	2.34846
chr13	42079	43275	8.36201
chr13	44635	44912	4.51748
chr13	46782	46810	1.99205
chr13	47392	47532	2.15992
chr13	47984	49279	6.18277
chr13	49768	49962	3.5798
chr13	50517	50705	2.80697
chr13	52131	52167	1.68293
chr13	52526	52749	2.80469
chr13	54487	54531	1.8446
chr13	57032	57972	4.94332
chr13	58376	58408	2.14418
chr13	59140	59898	4.17673
chr13	61188	61586	6.38628
chr13	61956	62025	2.25821
chr13	62527	62716	2.71878
chr13	63348	63492	2.70351
chr13	65769	66869	4.85168
chr13	68532	69006	7.64517
chr13	70964	71107	2.96592
chr13	71497	71695	2.50366
chr13	72155	72420	2.54071
chr13	73732	73816	2.39152
chr13	74334	76741	5.78986
chr13	78272	79167	4.19662
chr13	79520	79764	3.7406
chr13	80178	80733	2.92019
chr13	81752	82410	3.99209
chr13	83413	83557	2.23259
chr13	84372	86244	5.0063
chr13	86590	86823	2.36912
chr13	88913	89084	3.46717
chr13	90093	90821	8.50685
chr13	91465	92194	4.34873
chr13	92976	95000	6.28398
chr13	95844	95918	2.29956
chr13	96231	96571	7.31291
chr13	97487	98459	4.88471
chr13	99779	101283	6.62902
chr13	101639	102206	2.33039
chr13	102748	103924	7.51297
chr13	105884	106087	3.24651
chr13	106943	107516	3.10885
chr13	108107	108586	4.02722
chr13	109102	109337	3.68169
chr13	111167	111371	3.07107
chr13	112477	113033	9.59033
chr13	113365	114120	3.6729
chr13	114526	115364	6.41066
chr13	115918	116795	3.55806
chr13	118720	118895	2.48768
chr13	119489	119560	2.04452
chr13	120165	122302	8.07581
chr13	122626	123172	4.03579
chr13	123791	124185	3.70593
chr13	125296	125548	3.71638
chr13	126270	126746	6.68142
chr13	127226	127595	3.99812
chr13	130031	131493	8.14394
chr13	132300	133000	3.14223
chr13	133724	133922	3.45081
chr13	134589	135152	2.93766
chr13	135823	136106	4.03171
chr13	138707	139136	4.16542
chr13	141483	141685	4.66855
chr13	143726	143819	3.04669
chr13	144152	144496	6.76324
chr13	145236	145946	7.28296
chr13	147141	147978	5.33876
chr13	149124	149542	5.25715
chr13	149923	150372	5.83677
chr13	151109	151261	2.12447
chr13	152819	153043	3.36219
chr13	154376	154612	3.14441
chr13	155137	157020	5.55684
chr13	159285	159539	4.64964
chr13	159859	161563	4.64183
chr13	167449	167958	5.05997
chr13	168291	168919	15.7198
chr13	169228	169720	6.58083
chr13	170630	172173	6.91966
chr13	172706	173129	3.07256
chr13	173995	174058	2.71165
chr13	174404	175948	7.56569
chr13	176400	176844	6.05444
chr13	178902	179823	5.76749
chr13	180239	180267	2.48859
chr13	180602	181619	4.79958
chr13	181997	182045	2.26353
chr13	183011	183099	2.13972
chr13	183612	183660	2.73845
chr13	184109	190454	20.5421
chr13	191463	192706	6.51306
chr13	193132	193193	1.89089
chr13	194457	194562	2.52339
chr13	195567	195743	2.32091
chr13	196194	202213	18.7855
chr13	202544	202636	2.33121
chr13	204403	205800	6.32234
chr13	206411	206821	4.83946
chr13	207227	207263	1.9582
chr13	207991	208231	3.74256
chr13	208593	209139	4.36928
chr13	209704	210014	6.25982
chr13	210896	211395	6.2387
chr13	211900	211962	2.684
chr13	212361	213896	10.655
chr13	214587	214910	4.50176
chr13	216574	217095	2.85237
chr13	218432	218597	1.67409
chr13	220355	220556	2.80702
chr13	223122	223374	2.3145
chr13	224530	225343	6.30423
chr13	227830	228050	2.92695
chr13	229559	229643	3.07577
chr13	230081	230887	4.34515
chr13	232110	233145	4.96342
chr13	234637	234939	3.15529
chr13	236672	236927	3.8889
chr13	238156	239378	7.84292
chr13	239709	239925	2.23236
chr13	240653	241382	9.73262
chr13	242658	243059	5.86742
chr13	243962	244186	2.45389
chr13	245835	246928	7.69939
chr13	247375	247508	2.60884
chr13	247876	248663	4.59788
chr13	249870	250057	2.0912
chr13	250484	250985	7.86222
chr13	252076	253130	7.71685
chr13	253734	253890	2.87476
chr13	254883	255175	5.00914
chr13	256519	258329	9.25092
chr13	259038	259075	1.82135
chr13	259954	260233	4.02804
chr13	260608	261350	4.55413
chr13	262828	263084	3.24505
chr13	267269	267462	2.3726
chr13	269700	270482	7.33504
chr13	270870	271309	7.23775
chr13	271993	272062	1.76398
chr13	274788	274834	2.07104
chr13	275571	275732	2.07353
chr13	277902	278147	3.15577
chr13	279113	279205	2.71479
chr13	280617	281455	9.8757
chr13	283550	283748	2.1267
chr13	284104	284364	2.55524
chr13	285297	286002	4.4036
chr13	286849	287133	3.14602
chr13	288050	288738	6.43316
chr13	289067	289724	12.8108
chr13	294159	294563	2.70846
chr13	295503	295661	2.95981
chr13	296073	296609	3.62384
chr13	303168	305825	9.62192
chr13	307261	307482	3.09154
chr13	308301	308473	2.60227
chr13	309607	309741	2.19712
chr13	310417	310866	3.46151
chr13	312521	312819	5.21259
chr13	314635	314979	4.24475
chr13	315365	315495	2.8736
chr13	316917	317365	4.74602
chr13	317864	318337	3.52001
chr13	318873	320067	6.12345
chr13	321153	321192	1.92162
chr13	323536	324106	3.44617
chr13	325199	325504	3.96593
chr13	326171	326437	3.19389
chr13	327311	327378	2.40043
chr13	329792	330361	6.40739
chr13	331140	331326	2.84513
chr13	331919	333603	10.9726
chr13	334261	334821	3.3662
chr13	335749	336231	3.90296
chr13	337030	337367	2.85595
chr13	338802	339456	5.79839
chr13	341773	342232	8.87365
chr13	342560	343026	4.0211
chr13	344013	344731	5.99271
chr13	345124	345606	6.59126
chr13	346131	346437	4.04185
chr13	347676	347850	1.98604
chr13	348796	350240	8.31051
chr13	350764	351403	2.60265
chr13	353408	353568	4.08944
chr13	354109	355466	5.20241
chr13	356914	363220	25.9961
chr13	363624	365954	6.96846
chr13	366625	366931	4.166
chr13	367701	368821	5.07792
chr13	369423	370253	5.92555
chr13	372185	378653	27.1902
chr13	379031	379074	2.01402
chr13	380635	380767	2.03861
chr13	381306	383645	6.2247
chr13	384083	386097	9.19201
chr13	386892	387225	4.18632
chr13	389781	389851	2.06711
chr13	390424	390909	4.43518
chr13	395901	395973	2.24231
chr13	396751	397201	3.20009
chr13	397570	397811	5.22069
chr13	401008	401141	1.66977
chr13	402505	402806	3.88347
chr13	404513	404816	3.30541
chr13	405445	405650	2.72232
chr13	406617	406789	2.00926
chr13	409047	409656	3.25749
chr13	410082	410670	4.95985
chr13	411141	411403	2.97018
chr13	415517	415606	5.39567
chr13	416223	417786	6.93134
chr13	418706	418924	2.46713
chr13	420442	420592	2.35301
chr13	421998	423143	4.61002
chr13	424146	424966	6.75961
chr13	425515	425734	4.58223
chr13	427361	428153	3.86109
chr13	428568	429807	5.0416
chr13	430723	431373	4.09301
chr13	432970	433002	2.29408
chr13	435046	436106	6.60206
chr13	436519	436604	2.26432
chr13	437493	437622	1.68657
chr13	438051	438719	3.9005
chr13	442193	442455	4.44666
chr13	443555	444081	3.63443
chr13	445955	448005	6.23972
chr13	449254	449463	2.77232
chr13	450786	451462	7.84671
chr13	454526	455586	4.02339
chr13	456878	456973	2.61934
chr13	458271	460078	5.74838
chr13	460488	460644	3.978
chr13	461190	461955	2.6979
chr13	462431	462591	2.43899
chr13	463154	463709	4.91393
chr13	465186	465255	1.79696
chr13	466657	466958	3.28592
chr13	467610	468198	5.69825
chr13	469968	470906	5.01231
chr13	472012	472532	3.76601
chr13	473750	475045	6.9644
chr13	476632	476680	2.66516
chr13	477423	477468	2.03605
chr13	478290	478922	5.03661
chr13	479547	479843	4.81658
chr13	484578	484762	2.71107
chr13	485553	486016	7.19189
chr13	488281	488956	2.21343
chr13	489955	490762	4.59701
chr13	492331	492739	7.36836
chr13	493136	493810	5.77283
chr13	496070	497443	6.42215
chr13	501456	502569	7.22774
chr13	503672	505092	14.8595
chr13	505592	505749	3.43557
chr13	506789	508117	9.12456
chr13	508611	508791	2.54936
chr13	509873	510513	3.79644
chr13	511255	511732	5.59844
chr13	515062	515594	2.81245
chr13	516078	517013	4.26821
chr13	517925	518105	2.1468
chr13	524014	524185	3.81824
chr13	525067	525280	4.08119
chr13	526225	526505	3.13861
chr13	526927	527147	3.43853
chr13	528069	528571	2.99238
chr13	528994	529961	5.82991
chr13	531027	531552	2.68761
chr13	532826	533811	5.25723
chr13	534332	534645	5.26633
chr13	535121	535431	4.63642
chr13	536210	536771	2.59738
chr13	538889	539017	3.87538
chr13	539368	540111	4.7555
chr13	540955	541774	6.09279
chr13	542211	544844	7.21407
chr13	545368	545566	3.16962
chr13	548179	548472	4.31139
chr13	549899	550427	3.50154
chr13	553348	553943	5.27976
chr13	554461	554611	3.0342
chr13	555572	555969	4.15778
chr13	556486	556703	3.57833
chr13	557882	558317	2.65096
chr13	559529	559954	2.9401
chr13	561059	561152	1.81675
chr13	561567	561858	5.52965
chr13	562586	562830	2.75687
chr13	563479	563857	6.02619
chr13	565337	565599	2.61667
chr13	566817	567588	3.6949
chr13	569663	570249	4.4663
chr13	570927	571090	2.41754
chr13	573782	573822	2.03826
chr13	574923	574988	2.23172
chr13	576047	576459	2.83745
chr13	578207	578425	3.98943
chr13	578814	579532	4.5008
chr13	580524	581404	9.58015
chr13	581841	583485	6.50592
chr13	586146	586880	2.49303
chr13	587235	587309	1.75771
chr13	587715	588951	14.2739
chr13	590046	592267	8.25146
chr13	593475	593822	7.43615
chr13	594147	594633	5.29849
chr13	595708	595981	3.39665
chr13	598560	599954	4.95814
chr13	601716	602172	4.85126
chr13	603871	605348	7.06965
chr13	607285	607554	3.19103
chr13	608841	610712	11.4353
chr13	612660	612950	2.45864
chr13	615384	615488	2.17091
chr13	617005	617289	3.67612
chr13	617621	617740	2.02563
chr13	618341	618575	3.20447
chr13	620087	620768	4.54464
chr13	621772	622083	3.11991
chr13	622954	623002	2.17959
chr13	623420	625608	8.7203
chr13	625992	626724	4.25416
chr13	627030	627841	8.14441
chr13	630219	630400	3.10866
chr13	632593	633837	4.78479
chr13	636194	636239	1.74413
chr13	636641	636986	4.31348
chr13	638247	638861	4.09128
chr13	639591	640082	5.88637
chr13	640945	641457	6.24408
chr13	641986	642624	4.89816
chr13	642946	645378	8.09232
chr13	646010	646093	2.33568
chr13	647887	648762	3.89865
chr13	649207	649416	1.90611
chr13	650425	650664	5.23315
chr13	651132	651193	2.02267
chr13	652304	652548	5.03691
chr13	654415	654845	4.16596
chr13	655187	655465	5.5002
chr13	656144	656336	3.0133
chr13	656717	656864	2.10952
chr13	657724	658296	2.86913
chr13	658710	659349	6.39361
chr13	659980	660263	4.03417
chr13	663192	664050	3.54641
chr13	665864	666944	6.05264
chr13	668580	668852	4.0449
chr13	669166	670801	9.1727
chr13	673202	673627	5.08876
chr13	674261	674984	4.48637
chr13	675580	676656	3.24704
chr13	677152	677647	4.0883
chr13	678102	678829	4.87806
chr13	679367	680190	5.09044
chr13	681632	681781	2.10965
chr13	682128	682268	2.77095
chr13	682591	685755	8.37833
chr13	686294	687056	4.40761
chr13	688403	688605	2.10821
chr13	689445	690140	5.41403
chr13	690753	692029	5.56395
chr13	693263	693397	2.2216
chr13	693892	694635	3.65926
chr13	695689	696447	4.6725
chr13	696991	697444	2.16265
chr13	697810	698207	2.38308
chr13	699224	701317	7.43396
chr13	701740	702624	4.04397
chr13	703148	703433	4.77134
chr13	703767	704047	5.55495
chr13	704442	706231	9.04361
chr13	706634	707060	3.16352
chr13	707852	708056	3.42418
chr13	709807	709873	2.24653
chr13	711357	712528	4.72102
chr13	712858	713113	4.28375
chr13	713910	714136	2.5809
chr13	714466	714908	5.68435
chr13	717444	717774	2.54777
chr13	718672	719220	3.34562
chr13	719653	720251	4.39986
chr13	721772	724444	7.47811
chr13	726179	726887	3.61
chr13	728117	728367	3.14065
chr13	730355	730505	2.37992
chr13	731523	732005	4.7169
chr13	732404	732663	2.95554
chr13	734413	734488	1.97013
chr13	735956	735984	1.81243
chr13	736902	736958	1.73059
chr13	739980	740058	1.94839
chr13	741237	741594	3.78129
chr13	743833	743875	1.87338
chr13	744484	745358	5.8149
chr13	745812	745904	2.2499
chr13	746817	747842	10.238
chr13	748779	749251	4.65923
chr13	749906	751185	5.67834
chr13	752064	752352	3.42984
chr13	755754	755917	2.37374
chr13	756714	757150	3.85068
chr13	758225	759074	4.67715
chr13	759428	759671	3.88746
chr13	760849	762513	8.19925
chr13	762820	763389	3.92122
chr13	764945	765245	2.43515
chr13	765791	766027	4.40303
chr13	768452	769134	14.6203
chr13	770078	770662	3.2545
chr13	771799	771943	2.46834
chr13	772624	772725	2.41261
chr13	775594	775664	2.77038
chr13	778209	778288	2.24675
chr13	779735	780095	6.63747
chr13	780843	781126	3.11645
chr13	782431	782795	5.37686
chr13	783283	783329	1.77923
chr13	786310	786530	3.50528
chr13	786852	787012	4.15978
chr13	790121	790282	2.46407
chr13	790683	790888	2.08495
chr13	792077	792112	2.02206
chr13	793196	793991	2.38471
chr13	796135	796420	3.55651
chr13	796747	797290	6.6845
chr13	797706	797940	4.65087
chr13	798814	801477	6.3817
chr13	802713	802995	5.31822
chr13	803559	803696	2.66652
chr13	804098	804378	3.88098
chr13	804822	805193	5.14306
chr13	805561	806248	4.67563
chr13	807948	808169	2.22959
chr13	808475	808933	15.147
chr13	809335	809467	2.63458
chr13	810555	810804	2.26836
chr13	811172	813784	9.65773
chr13	814695	814880	2.57647
chr13	816272	818208	5.11963
chr13	819408	819901	3.0134
chr13	822494	822568	2.04125
chr13	824624	825193	5.94396
chr13	825798	826513	7.36759
chr13	828114	829242	6.37385
chr13	830738	831009	2.12764
chr13	832067	833451	5.09905
chr13	833816	833860	2.30855
chr13	836505	837036	2.25317
chr13	837478	837872	3.96808
chr13	840285	841037	5.35494
chr13	841425	841882	4.26406
chr13	843117	843189	1.87025
chr13	843630	844114	3.14719
chr13	846280	846904	8.51605
chr13	847540	847658	2.2226
chr13	848398	848594	3.86265
chr13	849556	850015	4.22724
chr13	850620	851235	7.43187
chr13	852964	853864	3.4835
chr13	854372	855313	4.87949
chr13	857120	857204	3.12554
chr13	858058	858295	3.56211
chr13	858665	859047	4.97558
chr13	859410	859626	2.63404
chr13	860163	860191	2.06296
chr13	860520	861078	6.752
chr13	862462	863006	5.26916
chr13	864303	864598	5.43063
chr13	864997	865095	2.29065
chr13	865899	866191	3.80878
chr13	868615	869098	4.66566
chr13	869477	869666	3.61473
chr13	870287	872001	6.88332
chr13	872669	872883	2.44183
chr13	873962	874129	2.45153
chr13	876198	876738	5.73912
chr13	877502	877595	2.45799
chr13	878834	878929	1.9406
chr13	879778	879867	2.15814
chr13	880327	880419	1.94863
chr13	881208	881980	3.51978
chr13	882391	883162	8.6668
chr13	883777	883980	2.45627
chr13	884315	885437	5.72391
chr13	885758	885919	2.8768
chr13	888442	888835	5.26901
chr13	889153	890160	4.82691
chr13	890606	891481	5.69308
[truncated: 4,662 more rows]
