# Supplementary material for: Genome-Wide Profiling of Yeast DNA:RNA Hybrid Prone Sites with DRIP-Chip
Source: PLoS Genet. 2014 Apr 17;10(4):e1004288. doi: 10.1371/journal.pgen.1004288 (PMC3990523; doi:10.1371/journal.pgen.1004288)
Supplement: Dataset S7 — rnh1Δ rnh201Δ replicate 1 enriched region coordinates. (XLSX) [file pgen.1004288.s007.xlsx]

## Sheet: rnh1∆ rnh201∆ replicate 1
Chromosome number	Start coordinates	End coordinates	Score
chr1	387	2795	16.0937
chr1	5471	5738	2.36328
chr1	7985	8170	3.43755
chr1	11538	14439	10.5112
chr1	14785	14821	1.99724
chr1	15495	15842	5.99584
chr1	16180	16440	3.68901
chr1	16802	16850	1.86779
chr1	17889	17942	1.89483
chr1	18253	20944	8.80212
chr1	21318	23272	4.90563
chr1	24119	25110	6.68854
chr1	25490	27741	8.95822
chr1	28113	28396	3.5126
chr1	28759	29041	3.32943
chr1	31929	32308	3.04802
chr1	33875	33996	2.6689
chr1	35672	35733	2.53012
chr1	37880	38188	6.50163
chr1	40148	40445	3.48034
chr1	41796	42204	2.85512
chr1	45168	45205	1.83734
chr1	45658	45883	3.28187
chr1	46206	47279	4.2281
chr1	47591	47825	3.59604
chr1	48906	49059	2.82906
chr1	50252	50647	4.67235
chr1	51395	52036	4.9871
chr1	52418	52671	3.7613
chr1	53102	54051	4.90486
chr1	58393	58633	5.80561
chr1	59276	60744	7.05416
chr1	62472	62702	2.97362
chr1	64089	64239	2.73153
chr1	65503	66343	6.81386
chr1	67169	67233	1.98263
chr1	67696	67850	2.77292
chr1	69446	69942	3.06581
chr1	70288	70382	2.90542
chr1	70746	70774	1.79654
chr1	71863	73400	13.5009
chr1	74461	74653	3.8273
chr1	76919	76959	1.97482
chr1	78537	79559	4.81863
chr1	81029	81360	6.20282
chr1	81917	82021	2.08338
chr1	84080	84490	8.75045
chr1	85220	85297	2.32558
chr1	85638	85947	5.22318
chr1	87654	87690	2.11937
chr1	88341	88538	3.00029
chr1	89243	89336	2.53028
chr1	90669	91633	5.39209
chr1	91983	92250	3.21276
chr1	95851	96761	4.72357
chr1	97206	97688	4.72697
chr1	98446	98562	2.12128
chr1	99249	99728	4.33643
chr1	100095	100564	5.04099
chr1	102215	103762	7.53329
chr1	104877	105239	7.80524
chr1	107141	107698	3.84847
chr1	108447	108673	2.66221
chr1	110567	111407	4.26578
chr1	111748	113317	7.63908
chr1	114542	114666	2.43703
chr1	116839	116961	2.05844
chr1	117426	117545	2.67437
chr1	117922	118195	2.52915
chr1	120809	121096	3.56962
chr1	121931	123162	4.57867
chr1	124172	124475	2.73468
chr1	125007	125366	4.13208
chr1	125747	127920	5.81093
chr1	128521	129088	5.36708
chr1	130623	130813	3.06895
chr1	131477	132028	5.19537
chr1	134856	134974	2.69297
chr1	135385	135772	3.39963
chr1	136749	136792	2.06198
chr1	138691	141281	6.86689
chr1	142524	143048	3.04715
chr1	144959	145095	2.27721
chr1	145468	145757	3.18861
chr1	147348	150956	7.68952
chr1	152642	153178	6.56577
chr1	153737	154334	4.92235
chr1	155961	156234	1.9195
chr1	156975	157119	2.71079
chr1	157780	157945	2.80453
chr1	158693	168965	33.6163
chr1	170761	171205	5.84204
chr1	174191	175132	4.92416
chr1	175968	176196	2.05898
chr1	176593	176918	4.47427
chr1	177501	178838	5.38182
chr1	180770	181467	9.74948
chr1	182088	183535	11.412
chr1	184132	184230	2.15085
chr1	185149	185439	3.84918
chr1	186836	186965	1.80565
chr1	187381	188483	4.25053
chr1	189291	189696	7.06324
chr1	193872	194028	2.93324
chr1	196204	196435	2.29812
chr1	201372	201416	2.31825
chr1	203611	203811	3.58121
chr1	205266	205330	2.17342
chr1	206731	207629	5.03171
chr1	207941	208229	5.34374
chr1	209261	209409	2.06427
chr1	209721	212681	7.79399
chr1	213020	213410	2.832
chr1	213719	215635	5.71753
chr1	216295	217165	6.12111
chr1	217534	220093	7.31915
chr1	220532	223617	7.01689
chr1	223928	224975	4.72469
chr1	225952	227094	4.6058
chr1	227586	229304	8.64821
chr1	229769	230182	6.27604
chr10	24	13584	19.0531
chr10	14068	15145	5.51457
chr10	15485	15774	5.14497
chr10	16697	19819	9.16229
chr10	20192	21182	6.47429
chr10	21530	21829	3.24094
chr10	22363	22545	2.3836
chr10	27337	27914	8.42429
chr10	28391	29243	4.11674
chr10	30447	30672	2.98102
chr10	32289	32705	3.30829
chr10	33605	33654	2.11356
chr10	34114	34558	4.5811
chr10	37479	37785	3.44148
chr10	38267	38479	2.99518
chr10	39385	40490	3.76556
chr10	43201	43454	3.35827
chr10	43998	44803	4.73634
chr10	46965	47259	4.61988
chr10	47937	48129	2.81496
chr10	49694	51295	7.03401
chr10	52237	52279	2.2976
chr10	53521	54049	3.27729
chr10	55709	55753	1.97973
chr10	57377	57428	2.3051
chr10	57849	58678	3.28877
chr10	59013	59273	5.36427
chr10	60290	60484	2.25441
chr10	62271	63530	7.81439
chr10	64065	64249	2.41779
chr10	65369	65867	2.82702
chr10	66227	66303	2.48371
chr10	67020	67401	5.60997
chr10	70205	70337	2.70609
chr10	70872	71365	3.31465
chr10	72432	72592	2.52984
chr10	73242	73361	2.81165
chr10	74274	74826	3.6638
chr10	76054	78593	4.57447
chr10	79149	79675	6.30911
chr10	81145	81450	4.75929
chr10	81819	81984	3.06646
chr10	84827	85143	4.02244
chr10	85843	86069	2.23158
chr10	87686	87970	4.79339
chr10	89939	90145	2.44636
chr10	91134	92076	5.65917
chr10	93254	94515	5.29523
chr10	96773	97139	5.13917
chr10	98132	98456	2.77717
chr10	98804	99541	4.65457
chr10	101721	101979	3.87876
chr10	102516	103994	4.30562
chr10	104328	104399	2.65046
chr10	105581	105913	4.18687
chr10	106413	106567	1.71681
chr10	107063	107242	2.90236
chr10	107636	108881	4.80652
chr10	109391	109494	2.26526
chr10	110865	111211	3.31743
chr10	112812	113331	8.70864
chr10	114817	115046	4.64648
chr10	115458	117362	5.80501
chr10	119145	119201	2.27287
chr10	120590	121569	15.5779
chr10	122506	122631	2.1963
chr10	124010	124515	4.04931
chr10	125117	125408	3.11992
chr10	125934	126370	4.87802
chr10	127080	127941	3.74082
chr10	128672	128769	2.2687
chr10	129414	129693	4.85522
chr10	130018	130259	3.56505
chr10	131193	131559	2.9328
chr10	133265	134061	6.24244
chr10	136002	136168	2.7426
chr10	136558	136851	3.20435
chr10	137875	138566	3.68281
chr10	138871	139794	5.82961
chr10	140928	141608	2.93985
chr10	143178	143318	3.8214
chr10	144051	144918	5.22009
chr10	147110	148338	5.18103
chr10	148715	148787	3.41627
chr10	149664	150491	5.76764
chr10	151588	152690	4.43465
chr10	153155	153643	4.34278
chr10	153979	154408	3.64654
chr10	154914	154984	1.9953
chr10	156728	156768	2.47905
chr10	158640	159360	7.43942
chr10	159949	160017	2.9691
chr10	160992	161124	1.97964
chr10	163527	163751	2.30422
chr10	164447	164660	2.51268
chr10	165023	165266	3.80159
chr10	166581	167120	3.97244
chr10	167559	167965	6.23642
chr10	168827	169255	4.65875
chr10	169581	169664	2.42433
chr10	170724	171262	2.76889
chr10	171612	171871	3.54212
chr10	172296	172995	3.64004
chr10	173593	174314	5.06976
chr10	174932	177184	12.4935
chr10	177724	179030	8.4357
chr10	179343	179749	5.68817
chr10	181153	181476	3.67156
chr10	182580	183214	8.27146
chr10	183637	184459	4.32899
chr10	185076	185172	2.25208
chr10	185701	186341	3.18141
chr10	187076	187550	4.2891
chr10	188039	188817	6.13339
chr10	189191	189506	3.26135
chr10	190206	191359	4.26198
chr10	192399	193208	4.0198
chr10	195533	195915	4.30133
chr10	196574	198693	11.4133
chr10	199494	201138	7.72793
chr10	201792	202603	3.41378
chr10	203140	204217	11.2607
chr10	204648	205114	6.939
chr10	206445	206830	4.51364
chr10	207349	207676	3.82534
chr10	208263	209297	3.72516
chr10	210180	211342	5.79089
chr10	212718	212762	2.25867
chr10	215621	216212	6.17195
chr10	216681	216917	4.35727
chr10	219708	219892	3.4105
chr10	220682	221228	2.859
chr10	222600	222886	6.32469
chr10	223733	223820	2.6301
chr10	224603	224946	2.45581
chr10	225359	225781	2.30525
chr10	229215	229410	2.9324
chr10	229727	230117	4.06366
chr10	230434	230781	4.11652
chr10	231796	232059	2.866
chr10	233153	233273	2.638
chr10	233912	234203	4.88632
chr10	234929	235186	2.77563
chr10	235927	236294	4.50972
chr10	237814	237922	2.68514
chr10	240025	240752	3.84566
chr10	242986	243254	4.1525
chr10	245097	245577	3.60636
chr10	246164	246253	2.68673
chr10	250670	250935	3.19592
chr10	252497	253310	5.69108
chr10	254124	254468	5.04064
chr10	256101	256221	2.22484
chr10	258595	259819	3.57532
chr10	260355	260469	2.33408
chr10	261621	261689	2.34507
chr10	263410	263691	3.35608
chr10	264067	264203	2.20926
chr10	266786	266936	4.13597
chr10	269116	269468	5.54498
chr10	271980	272319	4.17203
chr10	275306	275507	3.59795
chr10	275944	276193	3.09826
chr10	276526	277152	5.98421
chr10	279382	279422	2.2876
chr10	280302	280599	3.40871
chr10	282506	282829	5.86277
chr10	283135	283316	2.35733
chr10	283788	284054	3.63762
chr10	284998	285048	2.27727
chr10	286545	286909	5.53996
chr10	290770	290838	2.78896
chr10	291413	292769	10.4126
chr10	294830	295055	2.61441
chr10	295405	295633	3.06001
chr10	297995	298782	4.8681
chr10	303009	303380	3.94788
chr10	305667	305978	4.42807
chr10	306577	306653	2.14322
chr10	308352	308614	2.67285
chr10	309584	309666	2.04191
chr10	311822	311914	3.0642
chr10	312577	312787	3.48577
chr10	313846	314214	2.67311
chr10	314613	315478	6.37504
chr10	315900	316353	3.54967
chr10	317753	318049	3.6635
chr10	318483	319384	6.53009
chr10	320217	320389	2.47944
chr10	321095	321756	4.03305
chr10	325147	325243	3.18694
chr10	326019	326467	4.20338
chr10	326791	327362	4.40803
chr10	327774	327877	2.72805
chr10	328331	329422	8.63857
chr10	329992	330171	3.34689
chr10	330807	332187	4.21313
chr10	333485	333930	3.44176
chr10	335820	335976	2.21755
chr10	336457	336873	5.96787
chr10	338330	339190	8.81491
chr10	341934	342210	4.137
chr10	343230	343522	5.25538
chr10	343915	344204	3.26824
chr10	348386	348668	3.7283
chr10	349039	349596	2.84381
chr10	350746	350912	2.31292
chr10	351881	352082	2.05277
chr10	353645	353845	2.41032
chr10	354354	355716	10.4261
chr10	356097	357263	5.06433
chr10	357800	358522	3.81849
chr10	363688	364480	4.54592
chr10	365058	365482	6.72051
chr10	365888	366409	3.14177
chr10	369259	369335	2.80274
chr10	372195	373233	6.01133
chr10	373980	374613	12.1192
chr10	375296	375757	7.64796
chr10	376422	376620	2.74731
chr10	377024	377376	4.44811
chr10	378015	378449	5.82763
chr10	379910	380847	3.81483
chr10	381415	382370	5.74634
chr10	382986	383765	3.11653
chr10	384223	384990	4.11714
chr10	385838	385874	2.12492
chr10	388147	388651	2.87024
chr10	389188	391127	6.2547
chr10	394740	394804	2.151
chr10	395974	396765	5.95747
chr10	397238	397586	2.04913
chr10	398890	399325	4.63805
chr10	399832	400277	3.50791
chr10	400581	402205	7.73642
chr10	404417	404521	2.18423
chr10	405607	405920	4.09777
chr10	406227	406460	2.48843
chr10	406779	407296	3.69683
chr10	408030	408567	3.80503
chr10	409720	409798	2.04395
chr10	410761	411794	5.19422
chr10	413354	413793	3.22111
chr10	414662	414898	6.05537
chr10	415357	416116	9.34906
chr10	416527	416766	3.73905
chr10	417772	418394	3.61929
chr10	419198	419266	2.37797
chr10	420526	421910	4.18031
chr10	422288	423020	5.30113
chr10	423913	424873	15.8506
chr10	426613	426841	2.9777
chr10	428625	430000	4.73394
chr10	430372	430921	2.37862
chr10	434203	434247	2.88681
chr10	435374	436063	4.64722
chr10	436458	436746	3.98332
chr10	437480	438706	6.40253
chr10	439402	439558	3.24655
chr10	441783	442384	4.61821
chr10	443113	444125	5.60823
chr10	446241	446269	2.09969
chr10	447879	448074	3.8172
chr10	448547	448835	3.30084
chr10	449756	450181	5.1532
chr10	451046	451139	2.33562
chr10	451667	453609	6.39624
chr10	453957	454769	6.38711
chr10	456108	457076	5.28256
chr10	457453	457676	2.94493
chr10	459581	459642	2.17011
chr10	460317	460366	2.17535
chr10	463027	464618	6.72343
chr10	465569	465761	3.76297
chr10	466621	467007	6.58971
chr10	468545	469584	5.55549
chr10	472322	483801	16.9477
chr10	484386	484805	2.82379
chr10	487418	487617	3.23731
chr10	489386	490073	3.99869
chr10	491102	491844	4.11739
chr10	492678	492938	3.23198
chr10	493294	493893	4.82094
chr10	494341	494975	3.65451
chr10	495312	495538	3.84474
chr10	495916	496003	2.85675
chr10	496318	496673	5.3731
chr10	497045	497167	3.09301
chr10	498310	498569	3.49899
chr10	499408	500148	3.80764
chr10	500629	500720	2.05706
chr10	501085	501170	1.96345
chr10	501810	502065	2.68814
chr10	503097	503345	2.76989
chr10	504012	504096	2.40649
chr10	506114	506425	2.86829
chr10	508426	508660	2.33928
chr10	509330	509528	3.00308
chr10	510349	510621	3.24435
chr10	511236	511326	2.56873
chr10	511750	511814	3.04825
chr10	515588	517392	5.47313
chr10	517709	517761	2.02093
chr10	518522	519797	5.41801
chr10	520450	520667	2.7187
chr10	521526	521570	1.94978
chr10	522131	522496	4.16492
chr10	523063	523115	1.85457
chr10	523576	524485	4.70786
chr10	527298	527740	3.30406
chr10	530325	530721	2.8257
chr10	531077	532157	6.48944
chr10	532520	533527	5.03123
chr10	533913	534082	2.23753
chr10	534522	534795	2.23094
chr10	536056	537161	4.35812
chr10	537708	538252	6.05841
chr10	538622	538909	3.85517
chr10	539223	539898	3.57655
chr10	540203	540287	3.05591
chr10	540650	543132	11.7338
chr10	544736	544872	2.23093
chr10	545983	546601	3.85733
chr10	547172	547474	3.43778
chr10	550325	551123	4.88307
chr10	553774	554564	4.71629
chr10	555427	555661	3.36474
chr10	556737	557358	4.40406
chr10	559723	561332	4.86729
chr10	561678	562336	4.05761
chr10	563089	563525	2.95304
chr10	564662	564791	2.35563
chr10	566742	566804	1.84885
chr10	567193	567459	2.70156
chr10	567777	567862	2.98392
chr10	568199	568501	2.51036
chr10	569420	569484	1.97862
chr10	569927	570603	5.14609
chr10	570959	571250	4.4979
chr10	571685	572182	3.40676
chr10	575447	576325	7.54238
chr10	576652	576912	2.15336
chr10	580024	580418	2.40394
chr10	581231	581272	1.96756
chr10	582805	583626	6.90722
chr10	584149	584437	3.45402
chr10	588144	588180	2.06964
chr10	588509	588541	1.85734
chr10	589006	589062	2.33084
chr10	590162	590249	2.07036
chr10	590795	591278	2.79817
chr10	591896	592300	5.67876
chr10	592793	594361	5.39189
chr10	594881	598695	5.69236
chr10	599099	599267	3.34221
chr10	599623	599879	4.59607
chr10	601245	601446	2.01245
chr10	602146	602915	3.79712
chr10	604662	604976	3.90434
chr10	605517	605842	5.99742
chr10	606309	606624	3.48873
chr10	606983	607337	5.3567
chr10	607797	607922	3.33246
chr10	608246	608788	6.53296
chr10	609786	610239	5.55227
chr10	611559	611675	2.12459
chr10	612398	612844	2.5907
chr10	613372	613619	4.01743
chr10	614693	615888	5.57241
chr10	617079	618724	7.65876
chr10	621146	621526	4.77848
chr10	621881	622394	4.47507
chr10	624555	624655	1.71545
chr10	627457	628776	5.0677
chr10	629101	629379	4.44983
chr10	630404	630897	3.15405
chr10	631930	632997	4.99217
chr10	633468	633867	3.34368
chr10	635304	636819	4.25093
chr10	637995	638253	3.42144
chr10	638933	639031	2.62318
chr10	639754	639987	3.75111
chr10	641165	641562	2.66703
chr10	642372	642839	5.30098
chr10	643300	643412	2.62537
chr10	645603	646027	3.32131
chr10	646342	646810	5.82093
chr10	647470	648228	5.77013
chr10	648773	649011	4.23499
chr10	652225	653040	4.27083
chr10	654073	654217	2.37883
chr10	654986	656250	4.49205
chr10	656761	657303	3.34812
chr10	658258	658290	2.361
chr10	658821	662756	6.73964
chr10	663965	664882	4.96165
chr10	667733	669993	5.94558
chr10	670467	671009	5.62128
chr10	671446	672006	4.14042
chr10	672633	672750	2.06621
chr10	673966	674779	5.56851
chr10	678637	678729	2.65319
chr10	680965	681212	3.84497
chr10	681773	682141	2.74245
chr10	682554	682665	3.48217
chr10	683527	683798	1.80084
chr10	684970	685247	1.88729
chr10	685978	686344	4.17387
chr10	687375	687636	3.77877
chr10	687989	688397	5.40034
chr10	691865	692061	4.00485
chr10	692604	693873	3.66828
chr10	694685	695068	3.55119
chr10	695595	695744	3.03688
chr10	697464	697730	3.17347
chr10	701302	701481	3.76387
chr10	701880	702065	2.64249
chr10	702530	703008	5.48611
chr10	704384	705206	4.26667
chr10	706274	706476	2.29998
chr10	706834	708200	4.11612
chr10	709631	709712	2.54534
chr10	710719	710965	4.11172
chr10	711753	711874	4.05717
chr10	712854	712933	2.25424
chr10	713327	713379	1.86886
chr10	714116	714463	4.63997
chr10	714997	715161	4.92112
chr10	717261	717450	4.26765
chr10	718509	718621	3.14852
chr10	719190	719230	2.48
chr10	719900	720243	5.40328
chr10	721129	721315	2.60634
chr10	723153	723331	3.01364
chr10	723744	723878	2.4389
chr10	725620	726250	3.71436
chr10	727485	727945	2.93985
chr10	728368	739049	11.8816
chr10	739370	740144	6.29742
chr10	740905	741285	2.69531
chr10	741705	743528	5.91996
chr10	743976	745639	12.7801
chr11	261	2902	11.6197
chr11	4041	4153	2.24958
chr11	4672	5657	8.64384
chr11	6692	7105	3.30943
chr11	9595	9679	2.37759
chr11	13940	14224	3.06352
chr11	15192	15545	2.5094
chr11	16609	17168	3.32017
chr11	18215	18368	2.97573
chr11	20951	21395	2.21556
chr11	22082	22123	2.87752
chr11	22850	22986	2.48347
chr11	23306	24294	4.99434
chr11	24630	24761	2.0479
chr11	25565	26254	5.11856
chr11	26883	27347	6.11994
chr11	27915	28202	2.5331
chr11	29032	29356	3.90288
chr11	29689	30560	3.34001
chr11	32263	33636	5.27515
chr11	35925	36091	3.15477
chr11	38949	39656	4.23484
chr11	40044	40166	2.75884
chr11	40680	41439	6.63337
chr11	41944	42026	2.10907
chr11	43229	43645	3.96391
chr11	44138	44624	7.07306
chr11	44934	46805	6.89252
chr11	50495	50858	4.02395
chr11	52766	53037	4.72948
chr11	54678	54880	2.06747
chr11	56544	58119	4.80783
chr11	59031	59786	4.30749
chr11	60434	60685	2.79098
chr11	62113	62349	2.88765
chr11	63086	63748	5.04888
chr11	65158	65669	3.89836
chr11	66596	66846	3.07594
chr11	67458	67800	1.97562
chr11	69924	70403	7.46263
chr11	70974	71948	6.79346
chr11	72757	72878	2.14187
chr11	73270	73428	2.70087
chr11	74512	75327	4.75486
chr11	76224	76396	2.33835
chr11	77064	77333	3.64394
chr11	78037	78512	2.65587
chr11	80075	80418	5.20361
chr11	81226	81338	2.02488
chr11	82945	83338	4.09063
chr11	83822	84368	6.08419
chr11	85478	86009	5.32668
chr11	87424	87737	1.95047
chr11	88392	88547	2.58577
chr11	89969	90329	5.58869
chr11	90794	91487	3.65725
chr11	92321	92353	2.12706
chr11	92911	93529	3.70536
chr11	94546	94744	2.62273
chr11	96539	96659	2.45545
chr11	97166	97339	2.86489
chr11	97663	98428	5.10625
chr11	100275	100569	2.42452
chr11	101599	103115	5.48215
chr11	104009	104491	3.97935
chr11	105452	105622	3.38831
chr11	107587	108932	6.63198
chr11	109862	110336	6.99667
chr11	111374	111746	3.55976
chr11	114466	114766	4.68012
chr11	116256	117091	4.24601
chr11	117664	117756	3.03838
chr11	118850	119107	4.4265
chr11	119718	120166	3.71393
chr11	123245	123396	2.95329
chr11	124066	124106	2.23627
chr11	125770	126055	3.27944
chr11	127917	128043	2.97175
chr11	131944	133429	5.27684
chr11	134083	135234	2.93706
chr11	136971	137362	2.2659
chr11	138029	138708	4.0226
chr11	139949	140129	2.33697
chr11	140701	141204	7.06826
chr11	143662	143764	2.47813
chr11	144520	145206	9.95466
chr11	146226	146690	4.81394
chr11	147632	148381	5.03706
chr11	149947	150063	2.49167
chr11	151199	151683	2.95626
chr11	152254	152588	6.07796
chr11	154098	154544	4.84362
chr11	156322	156633	5.45061
chr11	157717	157931	1.99796
chr11	158659	158767	2.4706
chr11	160610	160833	4.05622
chr11	161383	161438	2.10431
chr11	162295	162875	5.15184
chr11	163318	163610	5.90099
chr11	163994	164303	4.20433
chr11	165147	166032	4.76272
chr11	166525	166553	2.10126
chr11	168791	169082	3.36338
chr11	172703	173956	5.68312
chr11	174614	175779	6.02814
chr11	178415	178451	2.73927
chr11	184185	185057	5.88674
chr11	185368	185469	2.2373
chr11	187349	188374	5.84138
chr11	189352	190728	5.19239
chr11	191501	191784	4.30435
chr11	193380	193645	2.74114
chr11	194848	195141	2.47361
chr11	195684	195730	2.07612
chr11	196128	196575	2.27661
chr11	197504	198311	4.00808
chr11	198682	199891	8.06351
chr11	200829	201278	4.66436
chr11	201941	203096	13.7062
chr11	204692	204891	2.61253
chr11	205545	205831	3.52104
chr11	208990	209965	4.41179
chr11	212095	212249	2.71996
chr11	212906	213168	3.14191
chr11	215069	215119	2.01185
chr11	216988	217864	3.73491
chr11	218767	218811	1.88018
chr11	219535	219794	2.40674
chr11	220267	221002	6.00549
chr11	221994	222535	3.98104
chr11	225173	226031	4.62526
chr11	227531	228260	4.44459
chr11	232252	232575	1.79723
chr11	234787	234925	2.71795
chr11	235482	235696	2.68047
chr11	238212	238689	4.57972
chr11	239448	239668	4.27191
chr11	240138	242370	6.69223
chr11	242939	243320	3.47729
chr11	243958	244235	2.88078
chr11	245041	245217	2.99004
chr11	246032	246324	2.92751
chr11	246773	247369	3.69461
chr11	249371	250018	3.75421
chr11	250367	250579	2.88313
chr11	251028	251731	3.95765
chr11	254140	254699	3.66283
chr11	257101	257595	3.17157
chr11	258798	259953	10.1619
chr11	261595	262417	3.98167
chr11	263145	264563	5.63109
chr11	265155	265421	2.47388
chr11	265841	266118	3.17824
chr11	267057	267188	2.68854
chr11	269187	269475	3.24251
chr11	270123	270425	2.98431
chr11	276149	276654	3.72711
chr11	276999	277252	2.41762
chr11	279609	279653	2.15433
chr11	280316	282168	6.56244
chr11	283862	284087	3.10356
chr11	284955	285179	2.29189
chr11	285581	285784	3.35542
chr11	287046	287304	3.51056
chr11	289916	290129	3.21665
chr11	292736	293151	4.73572
chr11	295069	295897	5.88151
chr11	297199	297655	3.98108
chr11	300032	300201	1.98914
chr11	300679	301088	3.65065
chr11	302041	303623	6.40315
chr11	304515	305224	4.37312
chr11	305687	306197	2.78972
chr11	306949	307936	6.36267
chr11	309165	309312	3.3822
chr11	310314	310757	7.79501
chr11	311691	313414	7.70993
chr11	313801	314093	4.09028
chr11	316321	316361	2.07368
chr11	317225	317261	1.97706
chr11	317754	317821	2.54823
chr11	319716	320608	3.44186
chr11	321049	321345	2.83267
chr11	324067	324389	5.54418
chr11	326637	326829	3.0811
chr11	328541	329885	6.1533
chr11	330224	330491	3.63663
chr11	330833	331009	2.58255
chr11	335360	335977	4.74751
chr11	336307	337457	11.1328
chr11	337783	338420	7.87008
chr11	339120	340164	5.20016
chr11	341211	341745	4.97615
chr11	342745	342865	2.24544
chr11	343170	344563	6.4537
chr11	344891	345130	3.46616
chr11	345680	346318	6.1354
chr11	347458	347899	3.45169
chr11	348443	348976	4.22763
chr11	349736	349913	2.17768
chr11	352085	352243	2.30963
chr11	354163	354253	3.27004
chr11	356391	356911	2.60565
chr11	359794	359978	2.79663
chr11	360351	360416	2.50451
chr11	362712	364143	3.4146
chr11	365936	365988	2.06958
chr11	367498	367792	3.38882
chr11	369601	369651	2.61701
chr11	370191	370831	4.34103
chr11	371247	371695	3.56509
chr11	372031	373882	5.64044
chr11	374679	374723	2.54955
chr11	375588	375825	2.96453
chr11	377273	377702	3.93328
chr11	378092	378721	2.73313
chr11	379155	380687	11.6965
chr11	381015	381684	7.11283
chr11	382063	382232	4.09957
chr11	383332	383588	2.7252
chr11	383947	384620	4.14634
chr11	385528	386590	5.35855
chr11	387600	387833	3.1525
chr11	390449	391339	4.09388
chr11	392363	392399	2.47817
chr11	392778	393092	4.93324
chr11	394257	394621	6.59698
chr11	395457	395505	2.3424
chr11	395828	396923	5.89419
chr11	397431	398557	6.0814
chr11	399115	399793	5.86438
chr11	400362	401262	6.52295
chr11	401739	402017	3.13197
chr11	403612	403642	2.06737
chr11	404074	404662	3.62283
chr11	405155	405358	2.46776
chr11	405790	405875	2.57419
chr11	406630	406968	3.34701
chr11	407456	408745	3.49169
chr11	409509	409741	4.48928
chr11	412127	412600	5.59617
chr11	414042	414492	4.59732
chr11	417363	417470	2.54701
chr11	418656	418899	3.07638
chr11	420849	420915	2.65964
chr11	421863	422118	2.89136
chr11	422590	423124	4.32193
chr11	423764	425582	6.21102
chr11	426056	426944	5.13144
chr11	430246	430456	2.52871
chr11	431625	432407	8.89455
chr11	432983	433490	5.69661
chr11	433919	436688	7.73933
chr11	440703	440923	2.68212
chr11	443079	443333	2.62827
chr11	443672	444445	4.89426
chr11	445477	445759	3.34617
chr11	447218	447680	2.77475
chr11	449018	449535	2.8348
chr11	449906	450859	4.22638
chr11	452728	454059	3.35216
chr11	454467	454887	6.34428
chr11	456755	461232	13.3793
chr11	462052	462335	4.28028
chr11	462687	462721	2.04379
chr11	465984	466076	2.16006
chr11	466913	467321	3.58217
chr11	467872	469541	6.37665
chr11	470828	471002	2.89534
chr11	471323	471692	4.42001
chr11	472254	472511	2.6962
chr11	473757	474097	3.51989
chr11	474744	475085	2.9794
chr11	476346	477271	6.47261
chr11	478758	478796	2.49328
chr11	479652	479925	4.7669
chr11	480329	481409	3.05691
chr11	482157	482941	4.11562
chr11	485511	486975	4.86923
chr11	488494	489419	5.67688
chr11	490589	491469	3.68645
chr11	491836	492238	3.59761
chr11	493210	493730	3.08416
chr11	494328	494643	2.64441
chr11	495043	495917	4.88665
chr11	496924	497132	4.57964
chr11	497961	499340	5.68032
chr11	500603	501434	6.175
chr11	502072	502968	3.73671
chr11	503312	504140	4.69184
chr11	504540	505167	4.47798
chr11	505547	506160	4.8263
chr11	506791	506997	2.04948
chr11	508366	509584	5.08013
chr11	510011	510275	4.24076
chr11	511205	513157	6.11974
chr11	513572	513668	2.4615
chr11	515043	516369	7.70341
chr11	516984	517682	13.9117
chr11	519494	520376	4.92477
chr11	520689	522196	5.60499
chr11	522950	524148	7.36259
chr11	525472	525794	4.22341
chr11	526218	526417	2.58627
chr11	527644	527792	3.95479
chr11	528934	529075	3.54167
chr11	531402	532129	4.19822
chr11	534677	534740	2.25318
chr11	536012	537019	3.63565
chr11	538060	538949	5.2061
chr11	539730	540410	4.87888
chr11	544032	544326	2.72928
chr11	545343	545479	3.11182
chr11	546311	546626	4.49408
chr11	548153	548709	3.19507
chr11	549768	550563	3.54698
chr11	550914	551027	2.96623
chr11	552524	552588	1.80819
chr11	554619	555847	5.39942
chr11	557868	557931	2.06961
chr11	560625	561051	4.18441
chr11	561530	561761	3.12873
chr11	563233	563381	3.48409
chr11	565462	566038	2.68839
chr11	567718	568186	2.5184
chr11	569439	569728	2.26745
chr11	572861	573049	3.4487
chr11	574694	574872	2.70758
chr11	575483	575575	2.63918
chr11	576248	577888	6.82657
chr11	578421	579136	7.236
chr11	583774	584172	2.48255
chr11	586876	587059	2.53545
chr11	587747	587863	2.50806
chr11	588344	588475	2.20426
chr11	589019	589169	2.58935
chr11	591239	591478	1.91031
chr11	591967	592286	3.48939
chr11	594155	594341	2.64589
chr11	594767	595040	3.40382
chr11	596974	597079	2.16829
chr11	597639	598836	6.7627
chr11	603250	603536	3.33024
chr11	605150	606044	7.26606
chr11	606587	607604	6.28494
chr11	608331	608496	2.16469
chr11	609662	609714	2.53913
chr11	610237	610696	4.3657
chr11	612429	612862	6.57186
chr11	613280	613747	4.55567
chr11	615967	617156	4.31156
chr11	618630	618768	1.78016
chr11	619283	619537	4.35642
chr11	620567	620685	1.98178
chr11	622302	622468	2.46658
chr11	623069	623345	2.97353
chr11	626002	626356	3.50969
chr11	626900	627416	5.14648
chr11	627907	627935	2.21852
chr11	628360	628420	2.07322
chr11	629215	629514	4.18157
chr11	630418	630638	2.91762
chr11	631208	631388	2.82606
chr11	631947	632078	2.037
chr11	632686	632939	5.64441
chr11	633247	633799	2.5855
chr11	634123	634607	4.65075
chr11	635116	635291	2.31824
chr11	637165	637715	3.03139
chr11	638541	638702	2.66941
chr11	639817	640069	2.88778
chr11	641234	642087	6.82455
chr11	642422	642460	2.04314
chr11	643283	643562	4.46372
chr11	643891	644291	4.41951
chr11	646090	646303	3.63526
chr11	646955	647838	5.00687
chr11	648675	648817	2.35642
chr11	650292	651121	5.02196
chr11	651697	651725	2.38256
chr11	652027	652296	3.5256
chr11	654385	654482	2.71272
chr11	655126	655310	2.94641
chr11	656045	656109	3.09781
chr11	656423	656697	4.56376
chr11	659372	659948	2.9917
chr11	660978	661509	5.77593
chr11	662036	662927	8.7427
chr11	663233	664151	7.64388
chr11	664729	666429	14.4641
chr12	0	15016	17.6976
chr12	15409	16065	4.84992
chr12	16410	16532	2.53828
chr12	16909	17856	2.85417
chr12	18445	19342	5.38482
chr12	19758	19998	2.55959
chr12	20365	20959	3.31243
chr12	21669	21797	2.38613
chr12	22253	22674	3.79805
chr12	24620	25019	5.36575
chr12	27542	27780	2.92482
chr12	28806	29016	3.627
chr12	29387	29590	2.79703
chr12	30675	31528	4.88883
chr12	33124	33639	4.41702
chr12	34869	35114	2.67797
chr12	36413	36490	2.29879
chr12	37395	37622	3.24381
chr12	37960	38489	5.96832
chr12	39565	39669	2.40974
chr12	41880	42310	2.98321
chr12	44937	45194	4.88841
chr12	46196	47111	3.97716
chr12	47801	48545	5.14012
chr12	49493	49963	2.80474
chr12	50818	52332	5.8755
chr12	53139	53863	4.5681
chr12	54550	54582	2.07781
chr12	55023	55504	5.23176
chr12	56124	56753	4.58974
chr12	57473	58126	6.20756
chr12	58805	59011	2.33587
chr12	60098	60722	6.71112
chr12	61531	61635	2.20348
chr12	61946	62394	3.38899
chr12	62881	63898	6.96741
chr12	65850	67871	6.69367
chr12	68215	68581	2.9148
chr12	69315	69488	2.64643
chr12	70070	70373	3.43143
chr12	71003	72703	5.51027
chr12	73088	73229	2.43072
chr12	74380	75529	4.24784
chr12	76045	76564	3.95058
chr12	77673	77991	2.15705
chr12	78890	79884	8.02643
chr12	80945	81094	2.24625
chr12	82490	82560	1.73306
chr12	82929	83214	5.42011
chr12	85147	85584	8.63547
chr12	86108	86424	3.55266
chr12	87987	88647	3.53084
chr12	89131	89358	3.21363
chr12	89698	90698	4.68471
chr12	91006	91313	5.12402
chr12	92075	93247	7.80551
chr12	93827	93863	1.80854
chr12	94681	96316	4.5621
chr12	96700	97604	8.53223
chr12	98820	99375	3.84809
chr12	102423	102463	2.23506
chr12	105139	105521	5.25997
chr12	106353	108206	6.63906
chr12	108651	109099	7.81308
chr12	110189	111150	3.8334
chr12	111466	111661	2.69704
chr12	112576	113014	4.03066
chr12	114019	114108	2.29663
chr12	115620	115753	2.3314
chr12	116136	116772	5.38986
chr12	117752	118419	1.92389
chr12	121179	121232	2.2522
chr12	121768	121928	3.11939
chr12	123318	123611	2.72578
chr12	124231	124359	2.25741
chr12	124702	124902	2.58713
chr12	125299	125464	2.94305
chr12	126370	127149	4.37231
chr12	128212	128816	2.88014
chr12	129408	130707	7.77032
chr12	131259	131609	3.10096
chr12	132142	133116	7.28955
chr12	134876	135230	3.49601
chr12	136407	136797	3.6616
chr12	137268	138081	4.62124
chr12	138607	138889	2.83644
chr12	139217	139249	2.14748
chr12	140441	140515	2.12633
chr12	143123	143169	1.7657
chr12	144632	144760	2.25996
chr12	147003	147281	3.10043
chr12	148302	148741	3.75897
chr12	149164	149483	5.20062
chr12	149823	150581	4.5671
chr12	151768	152058	4.19921
chr12	154635	154733	1.79545
chr12	155402	156315	4.02583
chr12	157652	157938	3.59825
chr12	161946	164443	7.50067
chr12	164988	165228	3.5171
chr12	165991	166883	3.97166
chr12	167858	168137	3.05736
chr12	168903	169039	3.41002
chr12	169982	170745	3.9993
chr12	171929	172343	3.40456
chr12	173177	173343	2.97621
chr12	173647	174699	4.13522
chr12	177217	177558	2.78359
chr12	178412	179808	3.27324
chr12	180645	181491	5.22545
chr12	183085	183653	3.74477
chr12	183992	184076	2.70219
chr12	184533	184801	3.32726
chr12	185985	186045	1.92883
chr12	186351	186577	3.9673
chr12	187876	188123	3.75277
chr12	188797	190017	6.72557
chr12	190535	190985	3.85243
chr12	191561	192345	5.93236
chr12	192672	192725	2.14346
chr12	193727	194434	3.21883
chr12	194903	196715	4.50131
chr12	197814	198135	4.62438
chr12	198534	198739	3.75625
chr12	199102	199460	6.26433
chr12	199896	200216	5.90893
chr12	200913	201021	2.61336
chr12	201720	202684	6.54677
chr12	203195	203466	3.15982
chr12	206147	206828	4.50113
chr12	208405	209385	3.83358
chr12	210376	210424	2.11279
chr12	210955	211438	3.59553
chr12	212337	212972	4.66838
chr12	213365	213654	4.04401
chr12	214611	221043	32.085
chr12	221593	222275	2.93417
chr12	222634	222982	4.91367
chr12	224269	224555	3.1685
chr12	226690	226984	5.00408
chr12	228268	228620	4.20594
chr12	229006	229440	4.16577
chr12	230879	231173	3.41517
chr12	232833	234032	6.51881
chr12	234380	235015	7.37542
chr12	235365	237577	7.551
chr12	238460	239232	4.05838
chr12	239792	240147	3.99011
chr12	240452	240518	2.52386
chr12	241254	241291	2.00454
chr12	242638	243240	5.57344
chr12	244435	244555	2.11532
chr12	245004	245480	2.88901
chr12	246393	246603	3.08429
chr12	249754	249886	3.66546
chr12	250801	250986	3.91202
chr12	252157	252269	2.45685
chr12	252929	253053	2.82435
chr12	254389	254885	4.89786
chr12	256447	256664	3.11471
chr12	257712	257776	1.99218
chr12	259815	260535	3.3196
chr12	261817	262093	3.19867
chr12	262666	262861	3.71658
chr12	263585	264986	4.15923
chr12	265675	266606	4.04622
chr12	268818	270309	5.24541
chr12	272363	273133	3.80053
chr12	274136	274224	3.00892
chr12	274884	276051	5.54081
chr12	276698	277473	6.05321
chr12	279191	279280	2.36552
chr12	282260	282647	6.07818
chr12	283144	283690	5.64517
chr12	284331	285023	4.49651
chr12	291286	291618	3.54638
chr12	294220	294463	3.68122
chr12	295512	295841	4.75846
chr12	296941	296986	2.22369
chr12	297952	299324	3.94342
chr12	299744	299840	1.88946
chr12	300166	300664	2.65139
chr12	306323	306440	2.45171
chr12	306750	307233	2.943
chr12	308165	308348	3.32154
chr12	310117	310697	3.99085
chr12	311426	311792	2.8783
chr12	312826	313203	4.32093
chr12	313726	313920	3.59443
chr12	314283	314569	3.42378
chr12	316671	317360	4.10247
chr12	318073	318452	4.38226
chr12	318845	319185	4.67081
chr12	319821	320180	3.5482
chr12	324126	324286	2.22305
chr12	324985	325247	3.2685
chr12	327641	327915	4.76077
chr12	328280	328320	1.88452
chr12	328755	329275	3.62239
chr12	329659	330862	8.46588
chr12	331575	331912	5.78128
chr12	335092	336064	4.24511
chr12	338282	338496	2.79339
chr12	338861	339054	4.68034
chr12	339872	340046	3.18335
chr12	340369	340634	3.10862
chr12	341699	341751	2.51971
chr12	342088	342389	3.20687
chr12	343238	344023	5.69697
chr12	345450	345550	2.33623
chr12	346699	346737	2.10018
chr12	347277	347676	5.24862
chr12	347995	348237	3.37147
chr12	349743	351561	6.19887
chr12	352144	352270	2.49411
chr12	353062	353628	3.0043
chr12	354689	356182	5.89428
chr12	356627	356679	2.3862
chr12	357081	357379	3.52583
chr12	359247	359442	3.17714
chr12	360274	360895	4.09814
chr12	361205	361364	4.08764
chr12	362014	362633	5.22315
chr12	365022	365107	1.93842
chr12	366573	366832	3.20336
chr12	367503	368502	6.16069
chr12	368822	370133	5.35479
chr12	371972	372655	6.4882
chr12	374015	374405	9.32599
chr12	375186	376139	4.14724
chr12	376733	376807	2.18964
chr12	379654	380328	3.39601
chr12	382307	383226	5.34066
chr12	384206	384660	5.12179
chr12	385169	385631	3.46842
chr12	388107	388315	2.80908
chr12	391724	392227	4.61985
chr12	393278	393516	3.06666
chr12	395366	395586	4.56936
chr12	396141	397292	4.99147
chr12	398058	398219	2.3794
chr12	400171	400615	4.48144
chr12	400918	401165	2.19415
chr12	401744	401802	2.61473
chr12	402132	402432	4.6099
chr12	402767	402863	3.10753
chr12	404555	405061	5.09205
chr12	406653	406937	3.8224
chr12	407372	408214	5.05089
chr12	409486	409645	2.60572
chr12	410604	411303	8.91787
chr12	411998	412211	2.47981
chr12	416260	416621	3.63947
chr12	418959	419956	3.65745
chr12	420519	420575	1.84456
chr12	421539	423532	6.31705
chr12	427020	427174	2.26555
chr12	429790	429962	2.42411
chr12	434027	434506	4.80447
chr12	437817	437983	2.3932
chr12	438576	438732	2.015
chr12	439717	439924	2.72677
chr12	440713	440967	3.35395
chr12	441807	442078	4.57091
chr12	443837	444162	5.00492
chr12	447149	447393	4.12388
chr12	448227	449010	10.4283
chr12	449349	450002	4.60086
chr12	451221	491423	32.6513
chr12	491921	491964	2.06307
chr12	492272	492325	2.31997
chr12	495053	495716	3.99743
chr12	496058	496560	3.04196
chr12	500014	500307	4.80412
chr12	500838	501663	3.46755
chr12	502867	502907	2.10063
chr12	503544	503668	2.64177
chr12	504326	504600	3.76861
chr12	506641	507126	5.42383
chr12	508647	509297	3.40281
chr12	509903	510170	4.00244
chr12	512720	513108	4.17565
chr12	513750	513866	2.8455
chr12	514544	514791	2.41831
chr12	516040	516378	5.56806
chr12	516791	517245	6.83582
chr12	521070	521464	2.51222
chr12	523864	523969	2.20252
chr12	525038	525126	2.02509
chr12	528984	529703	4.09887
chr12	530193	530552	3.61324
chr12	531645	531945	4.53332
chr12	532347	532505	2.1938
chr12	532940	533027	2.01232
chr12	533560	533597	2.19139
chr12	539209	539788	4.53827
chr12	540435	540655	2.23947
chr12	541496	541524	2.15926
chr12	542492	542800	4.14382
chr12	544590	544622	1.791
chr12	545213	545984	4.68961
chr12	546781	547001	2.59798
chr12	547385	547603	3.23248
chr12	548191	548280	3.04996
chr12	548825	549148	3.02597
chr12	553111	553200	2.41393
chr12	558551	558731	3.81592
chr12	560005	560389	6.15355
chr12	563345	563594	3.43102
chr12	564548	564756	2.79957
chr12	565175	565415	2.6603
chr12	567153	567628	3.10343
chr12	568375	568960	3.94999
chr12	569558	569591	2.46641
chr12	570505	571741	5.34322
chr12	576513	577118	4.20795
chr12	577551	579021	6.69988
chr12	579358	579794	3.15566
chr12	580698	581588	3.88921
chr12	582449	582811	3.6699
chr12	583390	585598	7.74391
chr12	586565	586759	3.24625
chr12	587246	587636	3.39154
chr12	588017	588929	4.54343
chr12	590471	590605	2.10776
chr12	591965	592937	10.34
chr12	593240	599070	16.6366
chr12	599683	599783	2.7113
chr12	600602	602212	5.14292
chr12	604058	604172	2.0169
chr12	604542	606193	4.88437
chr12	607608	607861	3.10873
chr12	608285	608487	3.78997
chr12	612500	614041	7.42696
chr12	615965	617584	5.2493
chr12	619719	620745	6.24775
chr12	622037	623006	2.61956
chr12	624514	624777	4.41027
chr12	625851	626037	4.38447
chr12	627872	629754	6.32394
chr12	630820	632663	5.81319
chr12	635608	635652	2.64923
chr12	637120	637161	2.3602
chr12	637551	638222	6.73245
chr12	638544	639141	4.48346
chr12	639497	639851	2.30286
chr12	642914	643018	2.55918
chr12	644582	645109	2.47749
chr12	647223	647255	1.85662
chr12	647595	647899	3.28161
chr12	649155	649251	2.11981
chr12	649930	650426	3.82869
chr12	650861	657493	15.7702
chr12	658112	658196	2.54758
chr12	658583	658685	3.09805
chr12	662913	663178	4.26215
chr12	663961	664333	3.00156
chr12	666794	667102	4.38761
chr12	667948	668437	4.72952
chr12	668869	669340	3.91247
chr12	672615	672840	2.77452
chr12	674321	674372	2.72322
chr12	677303	678627	4.50597
chr12	679041	679118	2.58125
chr12	682117	682252	2.85816
chr12	682987	684742	3.9243
chr12	685458	686494	3.39078
chr12	687772	688255	8.43589
chr12	690128	690330	2.8568
chr12	692611	693435	3.61648
chr12	694398	694763	3.8756
chr12	695746	695889	2.33305
chr12	697634	697886	2.50669
chr12	698205	698416	2.54561
chr12	698798	699474	4.06232
chr12	700604	701128	4.83422
chr12	702425	703244	4.37037
chr12	705205	705413	2.56977
chr12	706700	707750	4.02359
chr12	708074	708492	5.29212
chr12	708800	709425	6.8737
chr12	709890	710212	3.77278
chr12	713030	713120	2.14409
chr12	714202	714494	3.73005
chr12	716557	716837	2.47912
chr12	719590	719646	2.33404
chr12	721024	721099	2.1292
chr12	721752	721846	2.22585
chr12	724219	724510	3.29275
chr12	725009	725073	2.82155
chr12	725876	726305	4.31082
chr12	726613	726922	4.33465
chr12	727260	727388	1.86631
chr12	729508	730269	6.62229
chr12	731660	732295	7.93827
chr12	734655	735105	3.05618
chr12	738537	738633	3.32187
chr12	740262	740431	2.60274
chr12	740969	741421	5.23048
chr12	742001	742285	2.89646
chr12	742783	743043	3.77003
chr12	743764	744854	2.61727
chr12	745194	745651	2.46526
chr12	746860	746964	1.83901
chr12	748053	748279	3.60286
chr12	749684	749729	2.19545
chr12	750816	751137	3.46936
chr12	752487	754052	4.78786
chr12	755865	756976	6.75486
chr12	757331	757550	4.45593
chr12	758426	758938	2.66952
chr12	760366	760835	2.92656
chr12	761912	762198	4.33667
chr12	762712	763295	2.65046
chr12	763697	764741	3.71277
chr12	769054	769988	4.85954
chr12	771022	771368	3.85878
chr12	771710	771910	3.13823
chr12	772301	772493	2.01279
chr12	772808	773378	4.3209
chr12	774031	774071	2.31579
chr12	774917	775724	4.14335
chr12	776558	777873	5.37797
chr12	778328	779926	3.92922
chr12	781932	782537	3.11494
chr12	783922	784728	8.13657
chr12	785579	786201	6.97403
chr12	786503	786720	2.56219
chr12	789044	789266	3.24743
chr12	793824	793956	3.08856
chr12	794291	794452	1.90626
chr12	794888	794981	3.07939
chr12	796042	797289	3.95179
chr12	798665	798729	2.11235
chr12	800772	801002	3.29312
chr12	801469	801683	1.73655
chr12	802177	802505	3.792
chr12	803338	803741	5.29364
chr12	805638	805766	2.71504
chr12	806389	807078	3.8425
chr12	808071	808167	2.2794
chr12	810264	811161	4.79165
chr12	811530	812424	7.23615
chr12	813538	815625	8.41195
chr12	816312	816686	2.55518
chr12	817133	818378	8.99933
chr12	819034	819466	3.00813
chr12	823391	824456	4.98563
chr12	825004	825050	2.73131
chr12	825833	825902	2.10551
chr12	826316	826477	2.34509
chr12	830690	830797	2.14407
chr12	831868	831953	2.56046
chr12	832317	832451	2.34175
chr12	833527	833581	2.0301
chr12	836083	836234	2.52107
chr12	836954	837123	2.39887
chr12	837883	837919	2.09406
chr12	843421	843582	2.40606
chr12	844671	844900	3.8722
chr12	847161	847316	2.09302
chr12	851390	851451	1.92671
chr12	856709	856931	3.81692
chr12	857375	857809	2.53641
chr12	858907	858987	2.64796
chr12	861052	861327	3.55651
chr12	863582	863626	2.25433
chr12	865118	865202	2.01278
chr12	865579	865930	2.42474
chr12	866455	866808	4.51849
chr12	868327	868616	4.69603
chr12	868978	869610	9.3547
chr12	870972	871388	4.54429
chr12	872688	873671	6.27905
chr12	874704	874754	1.99897
chr12	875247	875513	4.74443
chr12	875923	875979	2.09247
chr12	878135	878163	1.93395
chr12	879704	879981	3.1413
chr12	880406	882856	4.45914
chr12	883879	884504	5.05586
chr12	885862	886784	3.84212
chr12	889846	890029	3.12152
chr12	890337	890524	2.61971
chr12	892506	892610	2.98042
chr12	892973	893506	4.05077
chr12	894110	894581	3.06183
chr12	899356	899460	1.9473
chr12	899762	900304	4.2781
chr12	900951	901025	2.58369
chr12	903959	905663	5.01077
chr12	907938	908143	3.35621
chr12	909308	909516	2.538
chr12	910131	910328	2.26422
chr12	912977	913551	2.12024
chr12	913998	914370	5.20749
chr12	915280	915518	2.68232
chr12	916318	916505	2.92128
chr12	918042	919091	8.96014
chr12	919764	921603	7.30328
chr12	922764	923188	3.19287
chr12	923577	924525	5.2679
chr12	925049	925559	3.38404
chr12	926050	926271	2.25428
chr12	926596	926632	2.19011
chr12	927003	927354	5.75398
chr12	927734	928008	3.29886
chr12	930331	931152	4.96183
chr12	934531	934890	3.39028
chr12	935561	935619	2.50189
chr12	936014	936250	2.78441
chr12	936676	937103	6.70831
chr12	938972	939018	1.90648
chr12	939696	939919	4.38655
chr12	940578	940682	2.71213
chr12	941159	947110	16.3567
chr12	947726	948040	5.1265
chr12	950039	950265	2.70601
chr12	951447	951889	4.12573
chr12	952292	953401	6.52119
chr12	954624	954709	2.21011
chr12	956753	956903	2.72635
chr12	957586	958183	4.9289
chr12	959644	960243	4.21259
chr12	961605	963181	9.82527
chr12	965947	966238	4.70098
chr12	967296	967969	5.1123
chr12	972153	972334	1.99515
chr12	974871	975103	2.8081
chr12	975672	981958	24.6328
chr12	984079	984205	2.12444
chr12	984527	985082	3.41001
chr12	986778	987237	2.99278
chr12	987990	988187	3.08995
chr12	989159	989709	5.95875
chr12	990193	990309	2.81778
chr12	993377	993571	2.58433
chr12	994082	994118	2.3771
chr12	995294	995805	4.33529
chr12	996772	997018	3.26075
chr12	997607	997875	2.39309
chr12	998720	999191	3.49174
chr12	1001290	1001735	3.60703
chr12	1002574	1002875	4.10899
chr12	1003265	1004256	7.70275
chr12	1004749	1005214	3.92059
chr12	1005682	1006205	4.4084
chr12	1006699	1006931	3.42003
chr12	1007588	1008219	3.91916
chr12	1009381	1009844	2.67766
chr12	1010147	1010852	3.67591
chr12	1011931	1012035	3.06673
chr12	1014032	1014339	3.97588
chr12	1015745	1016758	6.0337
chr12	1019734	1020591	4.03204
chr12	1021125	1021281	3.52479
chr12	1023398	1023800	4.86813
chr12	1025203	1025675	3.83562
chr12	1025990	1026050	1.87365
chr12	1029134	1029615	6.17245
chr12	1030196	1030375	2.45528
chr12	1031842	1032136	4.67036
chr12	1032825	1032865	2.40245
chr12	1034940	1035172	2.71187
chr12	1035520	1035833	4.79853
chr12	1036837	1037290	4.22642
chr12	1037976	1038277	3.88743
chr12	1040144	1040696	2.21703
chr12	1041113	1041272	4.05658
chr12	1042824	1043028	4.40138
chr12	1046489	1047056	4.36242
chr12	1047410	1047454	2.07974
chr12	1048415	1049675	5.24769
chr12	1051270	1051391	3.03454
chr12	1051962	1052224	4.03755
chr12	1054723	1054914	2.41026
chr12	1056271	1056583	3.90026
chr12	1057851	1057963	2.8265
chr12	1058270	1058400	2.07192
chr12	1060825	1061424	3.43003
chr12	1061830	1078149	16.365
chr13	16	9708	19.7955
chr13	10588	11076	4.71966
chr13	12002	12714	4.02897
chr13	13540	14067	3.48639
chr13	15908	16210	3.97198
chr13	17881	18776	6.19404
chr13	19262	19440	3.28263
chr13	21510	24245	5.69524
chr13	25013	25196	2.93298
chr13	25885	26037	2.72878
chr13	26375	26645	3.1706
chr13	27190	27279	2.68618
chr13	27998	28137	2.39816
chr13	28744	28845	2.97266
chr13	30789	31317	5.85133
chr13	31927	32200	3.12232
chr13	32795	33073	2.89231
chr13	35167	35865	3.92631
chr13	36186	36666	4.14635
chr13	37026	37163	2.05377
chr13	37717	38495	4.81679
chr13	39046	39842	6.31437
chr13	40379	41217	4.86421
chr13	41660	41732	2.07508
chr13	42112	43448	6.35523
chr13	44699	44847	2.67341
chr13	46263	46462	3.18014
chr13	46782	46834	2.55368
chr13	47380	47600	2.53873
chr13	47952	48634	4.67035
chr13	48989	49275	3.0069
chr13	49768	50050	4.97628
chr13	50393	50705	3.59507
chr13	51909	52183	3.61252
chr13	52570	52781	2.53935
chr13	55359	55467	1.85598
chr13	57081	57511	3.69074
chr13	57851	57922	2.01242
chr13	59581	59775	2.90302
chr13	60539	60792	3.05249
chr13	61259	61590	3.93665
chr13	61976	62004	2.19507
chr13	62651	62724	2.21286
chr13	63428	63527	1.97943
chr13	65781	66955	6.3418
chr13	68804	68889	2.5681
chr13	71493	71789	4.81098
chr13	72243	72403	2.5404
chr13	74421	76857	5.81258
chr13	78272	79167	4.95381
chr13	79520	79764	3.48133
chr13	80574	80749	3.33906
chr13	81334	81404	1.87753
chr13	81756	82414	4.24788
chr13	85191	86248	5.43983
chr13	88903	89075	2.76099
chr13	90085	90821	6.04216
chr13	91536	92348	4.43394
chr13	93304	93458	2.38473
chr13	93946	95000	4.59749
chr13	95685	96582	6.56234
chr13	97511	98463	4.57657
chr13	99779	99807	2.05678
chr13	100224	101231	4.71546
chr13	101643	101866	2.36616
chr13	102832	102876	1.98345
chr13	103257	103916	7.87676
chr13	104540	104622	1.90557
chr13	105892	106175	2.18027
chr13	106947	107457	4.20575
chr13	108268	108586	3.73671
chr13	109603	109777	3.17463
chr13	110448	110532	2.17633
chr13	111147	111430	3.54948
chr13	112499	113037	8.46874
chr13	113344	114120	5.66144
chr13	114526	115368	4.13352
chr13	116577	116690	2.51406
chr13	118656	119072	2.20014
chr13	119489	119579	2.40193
chr13	120261	121123	5.9838
chr13	121443	122793	4.38017
chr13	123763	124281	5.14884
chr13	125316	125433	2.2863
chr13	126290	126698	4.08816
chr13	130210	133430	8.07205
chr13	133756	133894	2.49548
chr13	135001	135191	3.06752
chr13	135845	135916	2.43074
chr13	138768	139503	3.56115
chr13	141430	141944	4.83608
chr13	143755	143811	2.26977
chr13	144188	144436	4.22692
chr13	145144	145946	6.98115
chr13	147026	147788	4.08002
chr13	149153	149402	3.31138
chr13	150092	150442	6.28144
chr13	151101	151432	3.30035
chr13	152753	153031	2.80689
chr13	154536	154572	2.10123
chr13	155211	157008	4.36665
chr13	157369	157445	1.92252
chr13	159285	159547	5.20721
chr13	159871	161639	5.12301
chr13	167002	167946	5.88163
chr13	168326	169784	10.1121
chr13	170304	172209	5.53574
chr13	172739	172786	2.41794
chr13	173108	173181	1.96782
chr13	173999	174058	2.42713
chr13	174404	174713	6.06648
chr13	175050	175477	3.72547
chr13	176396	176844	6.75767
chr13	177261	177586	2.98717
chr13	179004	179732	5.58843
chr13	180626	180871	5.01306
chr13	181315	182049	5.84115
chr13	182943	183167	3.42784
chr13	183620	190105	15.5737
chr13	191078	192702	6.07546
chr13	193124	193225	2.55052
chr13	195527	202147	15.878
chr13	202568	202652	2.29319
chr13	204033	204093	2.31905
chr13	204435	205428	5.34775
chr13	206559	206861	4.75585
chr13	207223	207364	2.382
chr13	207983	208271	4.23444
chr13	208581	209151	4.46007
chr13	209618	209974	5.04365
chr13	210913	211271	5.47485
chr13	211892	211958	2.55742
chr13	212401	213238	9.05514
chr13	213621	213864	5.20662
chr13	214595	214866	3.11305
chr13	216953	217091	2.7604
chr13	218528	218617	3.18794
chr13	220351	220607	3.19479
chr13	223102	223386	3.4241
chr13	223696	223810	2.63486
chr13	224566	224779	3.14302
chr13	225098	225313	4.15095
chr13	226421	226535	2.32464
chr13	227818	228082	3.94299
chr13	228469	228533	2.22136
chr13	228849	229058	3.96793
chr13	230101	230949	5.22408
chr13	231962	233125	4.58066
chr13	234670	234951	3.63571
chr13	235500	235540	2.0778
chr13	236692	236843	2.33141
chr13	237592	237753	2.81769
chr13	238234	238704	4.35595
chr13	239640	239921	2.68701
chr13	240613	241319	9.22008
chr13	242746	243091	4.86536
chr13	245989	246417	6.38304
chr13	246804	246948	2.86098
chr13	247331	247559	3.28697
chr13	249686	250073	3.1381
chr13	250869	251104	1.94525
chr13	251641	253071	7.56017
chr13	253709	253899	3.55252
chr13	254879	255126	4.26009
chr13	256535	259386	8.6061
chr13	259838	260303	3.84818
chr13	260628	261345	4.54828
chr13	262848	263084	3.8746
chr13	263957	264086	2.76257
chr13	264407	264494	2.26895
chr13	267205	267542	5.11757
chr13	269704	271285	7.96196
chr13	271829	272090	4.03657
chr13	277950	278151	3.99286
chr13	280665	281435	4.19717
chr13	283285	283780	2.79973
chr13	284116	284376	2.62712
chr13	285289	286231	5.51946
chr13	286849	287133	3.51432
chr13	288267	289653	10.4573
chr13	290674	290824	3.32517
chr13	294135	294543	2.93293
chr13	295507	295677	3.45238
chr13	296123	296812	3.91666
chr13	300587	300706	2.51687
chr13	301344	301448	2.36593
chr13	303190	303818	5.59407
chr13	304119	305765	7.96601
chr13	307266	307534	3.32726
chr13	308321	308349	1.96364
chr13	308853	309330	2.68444
chr13	310373	310866	3.31622
chr13	312517	312811	5.56278
chr13	314410	315501	4.22798
chr13	316930	317504	4.00832
chr13	317828	318289	3.36813
chr13	318855	320047	5.62585
chr13	320777	321570	7.09233
chr13	322832	322957	2.3085
chr13	323872	324106	2.71446
chr13	325237	325484	3.03186
chr13	326083	326309	3.26607
chr13	329961	330365	6.31744
chr13	331068	331330	3.66386
chr13	331931	332001	2.42628
chr13	332492	333603	8.31458
chr13	334245	334881	3.17451
chr13	335793	336223	2.69981
chr13	337106	337491	2.37561
chr13	338496	339456	5.33274
chr13	341832	342220	7.74235
chr13	342560	342978	4.6306
chr13	343977	344640	4.87979
chr13	345308	345448	3.44379
chr13	346139	346392	3.21601
chr13	347842	348453	3.97597
chr13	348897	349325	3.74873
chr13	349635	350228	3.86029
chr13	352398	352496	2.46813
chr13	353408	353568	4.45758
chr13	354966	355574	4.15149
chr13	356926	363338	31.0735
chr13	363698	365484	6.15063
chr13	366637	367003	4.72525
chr13	367701	368483	4.60478
chr13	369431	370069	4.89692
chr13	371725	371766	2.00436
chr13	372100	378645	32.5196
chr13	378947	379760	5.95251
chr13	381216	381597	3.28636
chr13	382277	383295	5.82781
chr13	384079	384580	3.04356
chr13	384898	386205	8.35022
chr13	386956	387185	2.67383
chr13	389669	389833	2.73755
chr13	390487	390739	5.25774
chr13	392362	392560	1.93439
chr13	394687	394790	2.49219
chr13	395882	395973	3.2324
chr13	396639	397880	5.05861
chr13	398843	399256	2.69924
chr13	400929	401169	2.975
chr13	402549	402774	3.29954
chr13	404484	404677	2.78629
chr13	405425	405654	3.47408
chr13	409484	409620	2.14816
chr13	410279	410650	2.64486
chr13	412913	412953	1.90102
chr13	415517	415679	6.06172
chr13	416382	417087	4.9348
chr13	417428	417487	2.38481
chr13	418726	418758	2.40766
chr13	420324	420729	8.90966
chr13	422026	423127	4.41216
chr13	424167	424951	6.64265
chr13	425547	425769	4.67034
chr13	427389	428195	4.13366
chr13	428592	429884	4.97077
chr13	430723	430971	3.78359
chr13	432960	433002	2.97933
chr13	435146	436094	5.84339
chr13	436474	436582	2.73517
chr13	438080	438286	2.75457
chr13	442247	442343	2.9803
chr13	443521	444098	4.40536
chr13	446059	446095	1.98603
chr13	446471	446769	3.42631
chr13	447100	448005	4.49291
chr13	449246	449451	2.70047
chr13	450779	451458	5.49298
chr13	454723	454783	1.90151
chr13	455446	455564	3.03551
chr13	456243	456328	2.58967
chr13	458487	459041	2.63404
chr13	459395	459993	4.74153
chr13	460488	460648	3.82356
chr13	462479	462563	2.36907
chr13	463164	463851	4.89259
chr13	465166	465335	2.76045
chr13	466661	466829	2.36706
chr13	467622	468198	3.45251
chr13	468759	468829	2.09924
chr13	469964	470842	3.72927
chr13	471958	472580	3.64709
chr13	473762	474310	5.74538
chr13	478513	478926	3.87966
chr13	479547	480689	6.11772
chr13	481977	482173	2.34569
chr13	485480	485981	5.94996
chr13	488363	488640	3.28259
chr13	490105	490383	3.20336
chr13	492304	492683	4.54098
chr13	493132	493806	5.09612
chr13	496062	496468	4.40162
chr13	496844	497185	5.37245
chr13	497581	497654	2.10033
chr13	501223	501819	4.09635
chr13	502120	502631	3.08589
chr13	503716	505726	13.8038
chr13	506637	507427	7.73484
chr13	507744	508173	3.82763
chr13	508569	508862	4.17396
chr13	509897	510557	4.88022
chr13	511285	511646	4.46425
chr13	515134	515208	2.56718
chr13	516567	517025	4.1996
chr13	517864	518129	4.00789
chr13	521530	521632	2.19887
chr13	525031	525268	3.80882
chr13	526233	526517	3.38353
chr13	526943	526995	2.07396
chr13	527525	527614	2.1428
chr13	527939	528140	2.75587
chr13	528559	528647	1.96916
chr13	528990	529875	5.46687
chr13	530554	530626	2.22402
chr13	531371	531544	2.06578
chr13	532782	532864	2.03772
chr13	533235	533815	5.56544
chr13	534356	534621	3.39402
chr13	535085	535646	5.27902
chr13	536194	536787	4.82878
chr13	537119	537195	2.5983
chr13	539574	540095	2.8593
chr13	540955	541044	2.67705
chr13	541377	541742	4.71441
chr13	542314	542550	4.50918
chr13	542880	543370	5.4059
chr13	543853	544100	2.86261
chr13	544465	544840	4.23488
chr13	545344	545614	3.59693
chr13	547875	548414	3.28755
chr13	549871	551234	4.84401
chr13	552685	553891	3.73799
chr13	554503	554611	3.15142
chr13	555536	555861	4.79886
chr13	556490	556728	3.43683
chr13	557321	558384	4.50759
chr13	559453	559894	1.92284
chr13	560756	560967	3.18433
chr13	561588	561996	5.2279
chr13	562474	562685	1.75491
chr13	563076	563805	5.29829
chr13	566725	567572	3.75914
chr13	569667	570200	3.30099
chr13	570822	571063	2.08007
chr13	572252	572340	2.13619
chr13	572700	573167	6.29457
chr13	574915	574988	3.02982
chr13	575428	575547	2.16086
chr13	575861	576486	3.93062
chr13	578307	578347	2.00046
chr13	578950	579207	2.9161
chr13	580532	581461	8.48763
chr13	581765	583437	4.89856
chr13	586158	586966	7.47606
chr13	587757	588872	10.8776
chr13	589429	589533	2.58925
chr13	590166	592521	6.69181
chr13	593503	593818	5.86545
chr13	594268	594649	4.66538
chr13	595696	595937	3.48174
chr13	596375	596638	2.23926
chr13	598636	598724	2.42517
chr13	599433	599958	4.42479
chr13	601716	602192	4.81958
chr13	603927	605467	6.80895
chr13	608833	610680	8.47721
chr13	611025	611161	2.51964
chr13	611808	611858	2.41782
chr13	612403	612554	2.43489
chr13	612907	613149	1.94528
chr13	613549	613768	3.30687
chr13	614633	614677	2.08812
chr13	617063	617241	2.20776
chr13	617706	617740	1.92936
chr13	618375	618571	2.87844
chr13	620079	620744	3.47535
chr13	621780	622062	2.47669
chr13	622909	624285	6.16473
chr13	624610	625364	5.43467
chr13	625988	626513	3.63431
chr13	627376	627841	6.09234
chr13	628897	628980	2.08309
chr13	629949	630352	3.16521
chr13	631595	631835	3.53674
chr13	632771	633082	3.30907
chr13	633805	634348	2.80568
chr13	636690	636978	3.56834
chr13	638239	638886	5.40155
chr13	639587	640022	5.44066
chr13	640483	640595	2.65412
chr13	641104	641485	5.83925
chr13	642085	644139	4.51415
chr13	644482	645410	6.34799
chr13	646006	646246	3.12498
chr13	648154	648786	5.55513
chr13	649376	649430	2.80543
chr13	650447	650668	3.4818
chr13	651618	651891	3.1531
chr13	652372	652424	2.16656
chr13	654403	654849	4.05412
chr13	655171	655465	5.27106
chr13	656132	656197	2.06824
chr13	657412	657728	2.24882
chr13	658778	659385	3.90408
chr13	660026	660206	2.69633
chr13	663719	664095	4.30422
chr13	665069	665145	2.48341
chr13	666355	666944	4.14985
chr13	668644	668752	3.6807
chr13	669194	670861	8.19418
chr13	673238	673687	5.8475
chr13	674293	674831	4.33471
chr13	675628	676145	3.67462
chr13	677235	677603	2.73466
chr13	678297	678756	3.73063
chr13	679534	680250	4.23715
chr13	682128	682252	2.82031
chr13	682595	683134	7.12649
chr13	683577	683901	3.6216
chr13	684432	684601	2.55409
chr13	684911	685185	3.01363
chr13	685514	685838	3.5554
chr13	686290	686931	2.6763
chr13	688339	688940	2.43107
chr13	689704	690108	4.77932
chr13	691052	691928	5.08445
chr13	693128	693393	2.53386
chr13	694443	694546	2.02711
chr13	696995	697276	2.1707
chr13	697674	697966	2.7631
chr13	699790	701317	7.93304
chr13	701772	702628	4.64918
chr13	703148	703367	3.59777
chr13	703784	704047	4.20183
chr13	704552	705544	6.92768
chr13	705853	706110	2.2299
chr13	706618	706718	2.40406
chr13	707884	707952	1.9103
chr13	711588	713138	4.45674
chr13	714503	714912	5.19727
chr13	717977	718141	2.41923
chr13	719665	720139	3.65436
chr13	720701	720759	2.33849
chr13	721772	723464	4.69666
chr13	723873	724209	2.31676
chr13	729523	729732	2.20635
chr13	731539	732062	3.36263
chr13	732400	732676	3.5932
chr13	735980	736109	2.27116
chr13	741305	741564	5.06667
chr13	743501	743625	2.88857
chr13	744505	745366	5.74689
chr13	745708	745971	3.03911
chr13	746837	747960	7.84538
chr13	749164	749247	2.4142
chr13	749942	750876	3.79203
chr13	752059	752234	2.88711
chr13	753259	753324	2.56726
chr13	755786	756082	2.3175
chr13	756903	757049	2.81622
chr13	758149	759062	4.1584
chr13	759556	759603	2.20815
chr13	760849	762517	7.06574
[truncated: 4,935 more rows]
