# Supplementary material for: Genome-Wide Profiling of Yeast DNA:RNA Hybrid Prone Sites with DRIP-Chip
Source: PLoS Genet. 2014 Apr 17;10(4):e1004288. doi: 10.1371/journal.pgen.1004288 (PMC3990523; doi:10.1371/journal.pgen.1004288)
Supplement: Dataset S8 — rnh1Δ rnh201Δ replicate 2 enriched region coordinates. (XLSX) [file pgen.1004288.s008.xlsx]

## Sheet: rnh1∆ rnh201∆ replicate 2
Chromosome number	Start coordinates	End coordinates	Score
chr1	0	2755	13.5877
chr1	4685	4990	2.24207
chr1	5479	5892	2.63251
chr1	8013	8150	2.32094
chr1	11521	14390	8.2968
chr1	14785	14931	2.34312
chr1	15491	15808	5.1939
chr1	16184	16479	4.05796
chr1	18065	20493	6.41615
chr1	21481	21549	2.10756
chr1	21968	22024	2.62742
chr1	22445	22898	2.56421
chr1	23799	27633	8.06619
chr1	28031	29029	3.07143
chr1	29670	29730	2.40177
chr1	31877	32073	2.67666
chr1	33248	33488	2.775
chr1	33819	34008	3.08857
chr1	35640	35733	2.97383
chr1	37908	38184	4.66263
chr1	41756	41848	1.86235
chr1	42171	42414	2.18814
chr1	42853	42881	1.99214
chr1	44943	45502	2.5986
chr1	46389	46643	2.88371
chr1	46964	47785	3.97204
chr1	48975	49067	2.97692
chr1	50352	50575	2.9195
chr1	51502	51969	3.15373
chr1	52418	52699	3.68796
chr1	53158	53198	1.64286
chr1	53546	53672	3.00435
chr1	56821	56983	2.32992
chr1	58413	58609	3.68511
chr1	59256	60692	7.79136
chr1	61710	61873	2.45836
chr1	62460	62766	3.08937
chr1	64141	64231	1.73606
chr1	65467	66207	4.47956
chr1	67656	67872	3.05359
chr1	69402	69942	3.22316
chr1	70563	70774	1.81372
chr1	71766	73408	18.1002
chr1	74441	74637	1.92584
chr1	76740	77017	2.74279
chr1	77371	77906	3.15881
chr1	78549	79555	3.74289
chr1	79979	80578	2.34372
chr1	81049	81300	3.4249
chr1	82450	82499	1.82649
chr1	84080	84414	7.0951
chr1	85321	85789	2.28463
chr1	88317	88791	3.08443
chr1	89239	89506	3.99319
chr1	90729	91143	2.73239
chr1	91478	91587	2.66191
chr1	91995	92356	2.59729
chr1	93209	93442	1.91692
chr1	94124	94177	2.03384
chr1	96471	96745	3.85635
chr1	97274	97704	4.75353
chr1	99249	99484	2.79513
chr1	100084	100886	7.81311
chr1	102203	103762	7.47708
chr1	104861	105186	5.09863
chr1	106126	106263	3.17143
chr1	106879	107710	4.22808
chr1	108407	108683	2.55221
chr1	110344	110848	3.01995
chr1	111255	111283	1.74433
chr1	111876	113429	6.50341
chr1	114354	114696	5.02625
chr1	115531	115588	1.74296
chr1	117334	117577	3.32835
chr1	118150	118400	2.88918
chr1	120055	120100	1.85144
chr1	120801	121065	2.89609
chr1	121848	122447	4.0002
chr1	124226	125317	3.28276
chr1	125864	126011	2.20271
chr1	126325	128164	4.7563
chr1	128521	129096	4.36381
chr1	130683	132028	5.28483
chr1	132731	133001	2.10554
chr1	133347	133578	3.25996
chr1	135409	135665	2.08599
chr1	136289	136323	1.88856
chr1	136717	136873	3.22401
chr1	139013	141305	6.73256
chr1	141925	143212	5.52135
chr1	144942	145095	2.08995
chr1	145488	145573	1.86173
chr1	147317	151012	7.08556
chr1	152592	153210	7.02309
chr1	153741	154584	3.43938
chr1	155875	156214	2.58396
chr1	157083	157115	1.92688
chr1	158634	158784	4.08161
chr1	159280	159729	3.18862
chr1	160131	168836	30.2635
chr1	170871	171088	3.06547
chr1	172457	172672	2.40523
chr1	174317	175204	4.76735
chr1	175964	176119	2.40478
chr1	176593	177042	2.89365
chr1	177578	178116	3.74388
chr1	178546	178838	2.39852
chr1	180816	181369	7.00303
chr1	182198	183535	12.2855
chr1	184411	184451	2.11724
chr1	185225	185423	2.5845
chr1	186811	187066	2.58579
chr1	187460	188483	2.90639
chr1	189092	189696	10.503
chr1	192096	192232	3.41185
chr1	193796	194028	3.42456
chr1	198077	198159	2.102
chr1	201193	201284	2.14472
chr1	203683	203811	2.81319
chr1	204152	204597	2.97656
chr1	205082	205992	3.69064
chr1	206707	208229	5.97087
chr1	209333	212673	6.95302
chr1	212997	213301	3.68992
chr1	214129	214790	4.93858
chr1	215511	215611	2.25847
chr1	216295	220093	7.02861
chr1	220496	223415	10.5916
chr1	223928	224996	5.74345
chr1	225451	225528	2.73313
chr1	225996	226876	4.74779
chr1	227578	229207	7.0581
chr1	229865	230182	7.26119
chr10	0	10920	21.057
chr10	11239	12934	4.80072
chr10	13491	14408	3.45459
chr10	14764	15145	4.18083
chr10	15551	15770	3.88517
chr10	16774	19650	8.34037
chr10	20252	21211	7.16593
chr10	22419	22577	1.83141
chr10	24038	24075	1.75533
chr10	27349	27930	6.64119
chr10	28442	28899	3.30959
chr10	30505	30598	1.64918
chr10	31312	31358	2.06448
chr10	32261	32576	3.49826
chr10	33613	33654	1.65181
chr10	34110	34472	3.88259
chr10	37493	38487	3.85291
chr10	39802	40368	3.71083
chr10	43201	43450	2.66149
chr10	44086	44648	3.68803
chr10	46870	47235	5.50769
chr10	47966	48034	2.00806
chr10	49714	51186	5.95498
chr10	53597	53721	2.09091
chr10	54171	54203	2.05709
chr10	55461	55821	3.95789
chr10	57156	57436	2.79912
chr10	59013	59297	4.15676
chr10	59900	60661	2.95381
chr10	61116	61295	2.07502
chr10	62271	63349	7.52538
chr10	65704	65962	3.10044
chr10	67068	67369	4.89353
chr10	70197	70365	2.7919
chr10	70792	71002	3.13188
chr10	72525	72672	2.89759
chr10	74278	74586	4.67648
chr10	76267	77140	4.70911
chr10	77543	78494	2.56212
chr10	79086	79626	5.59571
chr10	81185	81450	3.36036
chr10	81823	82070	3.55584
chr10	83805	84291	3.35537
chr10	84835	84979	1.96531
chr10	87749	87899	2.48947
chr10	88309	88673	2.14214
chr10	89398	89577	2.92662
chr10	89901	89959	1.65547
chr10	91040	92016	6.55074
chr10	93313	94742	5.63282
chr10	96866	97110	2.6523
chr10	98868	99462	2.96448
chr10	101297	101404	2.15588
chr10	101717	101897	2.97398
chr10	102423	103379	7.84694
chr10	103744	104399	3.15851
chr10	105536	105877	4.40279
chr10	107809	108893	6.18874
chr10	109306	109546	3.50512
chr10	110889	111183	3.3546
chr10	112780	113371	6.76501
chr10	114368	115006	5.12561
chr10	115819	117410	5.35915
chr10	118958	119329	1.949
chr10	120358	121640	19.2182
chr10	122474	122727	3.25709
chr10	124463	124491	1.79573
chr10	125113	125416	2.74861
chr10	125946	126300	3.93549
chr10	127080	127312	2.47404
chr10	127673	127721	1.68994
chr10	128275	128323	1.52925
chr10	128648	128789	2.88854
chr10	129426	129719	2.97205
chr10	130109	130259	2.62119
chr10	132406	132565	1.76134
chr10	133261	134237	3.72394
chr10	136018	136187	2.79067
chr10	136574	136653	2.38592
chr10	137879	139069	3.96113
chr10	139514	139806	2.49049
chr10	140886	141070	2.30836
chr10	143070	143334	4.0708
chr10	144063	144890	4.82145
chr10	146364	146404	1.85802
chr10	147087	147522	3.48367
chr10	147849	148377	3.82093
chr10	149902	150411	5.43227
chr10	150773	151012	3.8076
chr10	151988	152126	2.39052
chr10	152434	152698	4.57663
chr10	153086	154444	3.33036
chr10	156359	156568	2.1836
chr10	157104	157166	2.60827
chr10	158419	159447	6.42972
chr10	159864	160182	5.58173
chr10	163531	163751	1.89833
chr10	164443	165258	3.50497
chr10	166713	167084	3.73782
chr10	167567	167886	4.33797
chr10	170720	170862	2.21993
chr10	172256	173064	5.06143
chr10	173593	174242	3.45835
chr10	175364	177003	10.7679
chr10	177712	179580	6.02178
chr10	181165	181432	3.16333
chr10	182502	183159	8.14365
chr10	183629	184463	5.00473
chr10	185633	186269	3.45931
chr10	186840	187327	2.62026
chr10	187906	189478	7.97744
chr10	190282	191568	3.43459
chr10	192399	193180	4.07855
chr10	193602	193724	3.13762
chr10	195351	196219	6.17979
chr10	196663	198369	9.52463
chr10	199567	200661	6.51533
chr10	201491	201710	3.57234
chr10	202036	202673	4.21566
chr10	203086	204293	15.2234
chr10	204644	205153	4.61934
chr10	207353	207676	3.30756
chr10	208275	209144	2.60059
chr10	210176	211430	5.72057
chr10	212726	212790	2.67637
chr10	214460	214508	2.09177
chr10	215787	216149	4.18436
chr10	219591	219896	3.95505
chr10	220682	221228	2.94567
chr10	222704	222866	3.96707
chr10	224837	224942	2.21659
chr10	225746	226010	2.2577
chr10	229911	230073	3.33945
chr10	230438	231280	4.49826
chr10	231881	232059	1.53093
chr10	233257	233491	2.31942
chr10	233930	234203	4.65973
chr10	234921	235186	2.92317
chr10	236011	236190	2.82022
chr10	237631	237934	2.73424
chr10	238366	238414	2.16038
chr10	238862	238977	2.69339
chr10	240025	240310	3.18932
chr10	242922	243206	2.97322
chr10	245153	245242	2.01837
chr10	246061	246241	2.55301
chr10	249725	249856	2.25791
chr10	251154	251522	2.10939
chr10	252573	253225	3.08688
chr10	253754	253839	2.51434
chr10	254200	254369	2.45429
chr10	256020	256221	2.91643
chr10	258639	258871	2.45049
chr10	259213	259767	3.18844
chr10	262238	262843	3.08192
chr10	263170	263769	3.53312
chr10	265586	265766	4.73152
chr10	266774	266964	4.10029
chr10	268030	268145	2.38381
chr10	269088	269359	4.69275
chr10	271948	272319	4.056
chr10	272914	272942	1.96953
chr10	275306	275530	3.43274
chr10	275956	276138	2.61916
chr10	276908	277096	2.83514
chr10	279293	279465	3.09197
chr10	280327	280699	2.41928
chr10	282462	282821	4.02245
chr10	283159	284151	4.30881
chr10	285136	285279	1.9137
chr10	285681	285813	1.65049
chr10	286197	286901	4.34817
chr10	290164	290427	1.94747
chr10	291397	292721	9.02889
chr10	294918	295127	2.53499
chr10	295556	295699	2.42767
chr10	296031	296101	1.77404
chr10	297939	298750	4.9224
chr10	303183	303220	1.62254
chr10	304704	304793	3.3678
chr10	305145	305201	1.72987
chr10	305737	305946	2.90497
chr10	306617	306805	2.23722
chr10	309654	310001	2.25944
chr10	311838	311946	2.04647
chr10	312629	312771	2.43348
chr10	313406	313458	1.81682
chr10	313822	316361	5.91345
chr10	317657	317953	2.23836
chr10	318523	319162	3.9336
chr10	321184	321236	1.78221
chr10	321556	321874	3.32699
chr10	324117	324238	2.7324
chr10	324655	324820	2.94227
chr10	325147	325259	2.6676
chr10	325849	326467	2.23782
chr10	326966	327346	3.2781
chr10	328355	329625	5.78141
chr10	331484	332179	2.67306
chr10	333637	333935	2.33294
chr10	336589	336857	3.45422
chr10	338310	339203	16.0368
chr10	341934	342306	5.25591
chr10	343258	343526	2.60155
chr10	343904	344164	2.93293
chr10	344722	345119	2.96781
chr10	346567	346648	2.17741
chr10	346999	347217	4.17583
chr10	348498	348570	1.86111
chr10	348930	349081	1.69691
chr10	349497	349596	1.82557
chr10	350250	350830	2.5672
chr10	351829	352246	2.307
chr10	353285	353460	2.79847
chr10	354342	355664	14.4716
chr10	356583	357302	4.02393
chr10	357635	358494	4.16269
chr10	360932	361140	2.31865
chr10	362256	362541	2.22892
chr10	362968	363047	2.29677
chr10	363999	364415	2.84134
chr10	365046	365425	5.33479
chr10	365852	367474	3.20633
chr10	369910	370215	2.16751
chr10	372211	373148	3.28787
chr10	374021	374581	7.1887
chr10	375318	375753	6.18682
chr10	376462	377271	3.93497
chr10	378164	378417	3.56819
chr10	378899	379149	2.34487
chr10	379745	380070	2.73226
chr10	380437	380707	3.21591
chr10	381375	382370	4.87995
chr10	382789	383361	4.02881
chr10	383734	383847	2.25678
chr10	384364	384466	2.34295
chr10	385154	385209	1.51885
chr10	388127	388703	2.7837
chr10	389622	389814	3.11924
chr10	390179	391119	3.34867
chr10	392042	392212	2.43893
chr10	393223	393337	1.78264
chr10	396238	396765	4.26357
chr10	397486	397667	2.25747
chr10	398890	399281	4.44753
chr10	399832	402185	9.09538
chr10	403832	403970	2.39466
chr10	405599	405908	2.80371
chr10	406779	407296	3.15326
chr10	408030	408317	2.86634
chr10	409684	409979	3.61328
chr10	411118	411794	3.75188
chr10	413430	413573	1.84649
chr10	414668	414915	3.73622
chr10	415430	416060	5.80307
chr10	416543	416758	2.69618
chr10	417731	418334	3.1799
chr10	419190	419482	3.21733
chr10	420514	420853	3.21339
chr10	421275	421922	3.93428
chr10	422320	422908	3.23328
chr10	424005	424873	10.0813
chr10	426613	426893	3.1112
chr10	428645	428907	3.35275
chr10	429352	429992	5.46345
chr10	430456	430925	3.25754
chr10	434183	434239	1.88692
chr10	435482	436067	3.02842
chr10	437504	438107	5.22571
chr10	438500	438605	2.07356
chr10	440826	441052	2.10808
chr10	441840	442372	2.42855
chr10	443113	444238	4.6169
chr10	445802	445948	2.39342
chr10	447906	448791	5.4856
chr10	449942	450177	3.2817
chr10	450591	451179	3.95559
chr10	451667	452503	3.38724
chr10	452926	453079	3.42218
chr10	453414	454570	7.26257
chr10	456128	456357	3.67259
chr10	456660	457064	2.50078
chr10	459538	459759	2.70092
chr10	460309	460374	2.41667
chr10	462085	462113	1.76933
chr10	462789	464172	7.1532
chr10	466569	466955	6.11174
chr10	467519	467563	1.50035
chr10	468495	469584	5.8223
chr10	471447	471499	2.1628
chr10	472043	483941	27.3968
chr10	484265	484694	3.0008
chr10	487581	487813	2.54781
chr10	488933	489070	2.29001
chr10	489706	489843	2.24613
chr10	491170	491250	1.70601
chr10	491573	492140	3.11329
chr10	493266	493767	3.57972
chr10	494799	495345	2.82027
chr10	496455	496513	2.74184
chr10	498431	498585	2.04189
chr10	499432	500178	2.66231
chr10	500629	500732	2.62017
chr10	501089	501170	1.90217
chr10	501810	502053	2.99952
chr10	503085	503333	2.87412
chr10	506262	506590	2.98843
chr10	508524	508607	1.92613
chr10	509407	509439	1.65298
chr10	511236	511362	2.14747
chr10	511738	512038	4.53132
chr10	516047	517070	6.32868
chr10	518522	519785	4.38582
chr10	520531	520667	2.10747
chr10	522151	522608	3.16955
chr10	523588	524477	2.53004
chr10	527274	527712	2.98843
chr10	528246	528391	2.36015
chr10	528867	528895	1.77156
chr10	531073	532099	5.2732
chr10	532576	532705	3.78132
chr10	533110	533439	2.09667
chr10	535922	536139	2.13371
chr10	536521	537225	2.76357
chr10	537683	538350	10.5523
chr10	538705	539882	3.26921
chr10	540203	542237	14.5006
chr10	542801	543132	5.4447
chr10	543437	543572	2.54672
chr10	545971	546197	3.84401
chr10	547136	547390	3.6034
chr10	549740	549872	2.08102
chr10	550276	551030	3.78694
chr10	553786	554451	3.31021
chr10	554917	554963	2.11664
chr10	556096	556243	2.60675
chr10	556737	556986	3.55438
chr10	559747	559885	2.17056
chr10	560312	561328	3.00644
chr10	561753	562348	3.63762
chr10	563057	563253	2.34472
chr10	567157	567394	2.27533
chr10	567773	568572	3.3404
chr10	569329	569432	2.27699
chr10	569923	572174	6.38236
chr10	574367	574427	1.73628
chr10	575443	576305	8.51338
chr10	576859	576917	2.36879
chr10	578354	578459	3.02036
chr10	579956	580695	2.94031
chr10	581198	581321	2.20744
chr10	583202	583532	5.14952
chr10	584153	584417	2.32726
chr10	584774	585054	1.8373
chr10	588922	589110	2.25835
chr10	590084	590257	2.19236
chr10	590775	590971	2.70169
chr10	591908	592183	5.02494
chr10	593364	594460	5.64657
chr10	594835	595016	1.9599
chr10	595323	595642	2.89571
chr10	596091	596468	4.77982
chr10	596797	598440	6.16537
chr10	599054	599287	3.51288
chr10	599655	600458	3.85433
chr10	602114	602979	3.47518
chr10	606470	607337	5.29933
chr10	607709	608824	5.15428
chr10	609545	610239	4.80009
chr10	612630	612811	2.09569
chr10	614757	615543	5.69549
chr10	616132	616225	1.64595
chr10	617122	618044	4.84994
chr10	618405	618672	2.79035
chr10	621166	621526	3.06191
chr10	621857	622406	3.0434
chr10	623817	624054	2.56026
chr10	624398	624655	3.0884
chr10	627124	627243	2.87869
chr10	627700	628204	5.41514
chr10	629166	629306	1.7836
chr10	630608	630772	2.71777
chr10	631990	632253	3.05477
chr10	632597	633013	3.29279
chr10	635183	635486	3.58454
chr10	635906	636087	3.97667
chr10	636667	636819	3.05589
chr10	637949	639216	4.41095
chr10	639774	640039	3.142
chr10	640977	641650	3.30806
chr10	642290	643412	6.13847
chr10	645811	646023	2.75317
chr10	646346	646797	4.28743
chr10	647402	649019	6.4641
chr10	652004	652592	8.57836
chr10	654085	654146	1.76953
chr10	654930	656125	4.32049
chr10	658918	661220	6.0724
chr10	661623	662716	4.37956
chr10	663675	664778	3.89749
chr10	667765	669080	3.81787
chr10	669567	669700	2.26582
chr10	670350	670930	4.87768
chr10	671801	672001	2.27918
chr10	672617	672812	3.17458
chr10	673966	674995	5.6937
chr10	678671	678717	1.65672
chr10	680149	680317	3.00605
chr10	680939	681195	3.68173
chr10	681777	682161	2.83378
chr10	683786	683993	2.32867
chr10	684746	684823	1.86966
chr10	686002	686312	3.20561
chr10	686729	686762	1.74889
chr10	688008	688329	3.0873
chr10	691284	691529	2.18883
chr10	692797	693120	3.96462
chr10	693762	693860	2.91109
chr10	694466	695004	3.8068
chr10	695523	695752	3.31547
chr10	697464	697678	1.69105
chr10	698594	698702	2.02106
chr10	701180	702200	3.11397
chr10	702680	702984	3.82432
chr10	704420	705408	7.24916
chr10	706863	708252	3.27616
chr10	709591	709696	2.28601
chr10	710740	710884	2.84786
chr10	711269	711435	2.83222
chr10	714188	715116	3.58004
chr10	717249	717446	2.62884
chr10	718501	719005	2.67056
chr10	720033	720231	3.14781
chr10	721514	721550	1.7589
chr10	727670	728029	2.41149
chr10	728877	729081	1.97349
chr10	729834	735264	9.09441
chr10	735599	736957	6.32057
chr10	737446	740048	5.37729
chr10	741567	743404	5.49111
chr10	743905	745639	9.56104
chr11	146	2958	9.91665
chr11	4778	5657	8.22714
chr11	6828	7117	2.8651
chr11	9574	9797	2.93575
chr11	15188	15549	3.51593
chr11	16550	16828	3.41409
chr11	18105	18560	4.79499
chr11	20943	21391	3.52559
chr11	22066	22354	3.52244
chr11	23364	24379	3.87306
chr11	25408	26234	5.34398
chr11	26891	27359	5.83628
chr11	28553	28674	2.63146
chr11	29076	29348	2.62201
chr11	29879	30528	2.40472
chr11	32824	33439	4.55337
chr11	35967	36003	1.66816
chr11	37853	37937	2.23336
chr11	39005	39074	2.24481
chr11	40756	41435	5.95938
chr11	44098	44624	5.45768
chr11	45192	46776	4.56157
chr11	49756	49914	1.69176
chr11	50628	50708	2.0221
chr11	52766	53054	3.14284
chr11	54296	54876	3.38246
chr11	56716	57300	3.24369
chr11	57890	58063	2.86361
chr11	59023	59703	4.72048
chr11	62075	62292	2.45003
chr11	63107	63605	2.88106
chr11	63937	64186	3.72157
chr11	65379	65596	2.74028
chr11	66676	66846	2.12292
chr11	67446	67664	2.66296
chr11	69972	70399	6.69425
chr11	70898	71952	5.04603
chr11	72730	72947	3.68187
chr11	73274	73428	2.13963
chr11	74635	74784	3.18992
chr11	75251	75299	2.36523
chr11	76149	76248	2.57391
chr11	77120	77181	1.96358
chr11	78371	78512	2.25779
chr11	80079	80535	4.70764
chr11	82989	83262	2.53532
chr11	83882	84324	3.37965
chr11	85735	86362	3.06845
chr11	87476	87751	1.71266
chr11	88416	88667	3.65653
chr11	90145	90313	3.34233
chr11	90754	91487	3.00985
chr11	92297	92563	2.68144
chr11	92891	93493	4.51649
chr11	94546	94686	3.07643
chr11	96535	96663	2.37039
chr11	97741	98428	2.97874
chr11	100496	100601	2.26394
chr11	101397	102190	5.70418
chr11	102566	103115	5.99485
chr11	104213	104503	3.23042
chr11	104863	104907	1.62441
chr11	105288	105663	5.21547
chr11	106616	106785	2.16178
chr11	107615	107962	4.65059
chr11	108368	108879	3.60887
chr11	109222	110281	6.64817
chr11	111386	112144	3.38824
chr11	114486	114766	3.16585
chr11	116296	116868	2.97936
chr11	117720	117912	1.74107
chr11	118830	119075	3.97866
chr11	119590	119879	3.69872
chr11	122065	122197	1.70116
chr11	125814	126202	4.00593
chr11	127917	128015	1.50524
chr11	131964	133413	4.89616
chr11	133979	135030	2.75827
chr11	138005	138672	2.78093
chr11	140873	141204	4.76679
chr11	142242	142515	2.59289
chr11	144336	145356	12.4326
chr11	146174	146682	4.31864
chr11	147749	148321	3.57105
chr11	151838	152584	5.01341
chr11	153086	153253	2.68647
chr11	154070	154548	3.46959
chr11	156331	156580	3.11012
chr11	158611	158803	2.9508
chr11	160502	160757	2.91324
chr11	162385	162502	1.94561
chr11	162847	163031	2.84114
chr11	163370	164339	5.73275
chr11	165159	166032	3.65775
chr11	168961	169094	2.08566
chr11	172679	173692	4.85872
chr11	174384	175971	4.95652
chr11	177982	178086	2.19431
chr11	178415	178447	1.79054
chr11	179128	179240	1.85649
chr11	183446	183800	3.07235
chr11	184510	185155	6.66823
chr11	187401	188374	3.66228
chr11	189312	189636	3.40855
chr11	190062	190211	2.55921
chr11	191533	191776	2.43003
chr11	192853	192935	2.39482
chr11	195478	195713	2.25483
chr11	196275	196607	3.21634
chr11	197272	197308	1.69793
chr11	197610	198019	3.1291
chr11	199014	199891	6.95498
chr11	200829	201282	3.0608
chr11	202144	203004	13.7931
chr11	204605	204928	4.38684
chr11	205411	205645	2.51904
chr11	207398	207493	1.93603
chr11	208089	208149	1.87538
chr11	209014	209844	4.07565
chr11	212095	212415	5.38971
chr11	215607	215829	2.2043
chr11	216889	217820	2.69548
chr11	219307	219695	3.81108
chr11	220192	220971	4.92202
chr11	221994	222599	4.42399
chr11	222982	223212	3.24565
chr11	224908	225822	4.30238
chr11	227531	227781	3.06235
chr11	228128	228404	4.21577
chr11	232094	232820	3.48384
chr11	234799	234994	2.27441
chr11	238300	238653	3.11812
chr11	239309	239664	4.23005
chr11	240216	242406	7.56665
chr11	242807	243214	2.09109
chr11	243918	244134	2.69702
chr11	246036	246380	2.81934
chr11	246818	247442	3.83747
chr11	249379	249938	3.13797
chr11	250994	251264	3.79079
chr11	252535	252726	1.70407
chr11	254427	254919	3.10006
chr11	255394	255871	2.39057
chr11	257194	257242	1.6053
chr11	258770	259949	16.9877
chr11	261236	261860	3.7699
chr11	263253	263788	3.53629
chr11	265155	266098	3.46166
chr11	269026	269355	1.96962
chr11	270127	270675	2.95267
chr11	275410	275586	3.55586
chr11	276165	277261	4.10169
chr11	279609	279857	2.18615
chr11	280332	282168	7.94555
chr11	283763	284128	5.22819
chr11	285581	285850	2.86132
chr11	287075	287273	2.65748
chr11	289381	289409	1.89248
chr11	289912	290117	3.27042
chr11	292744	293016	3.3729
chr11	294996	295954	6.43016
chr11	301004	301181	2.36951
chr11	302001	303118	4.77934
chr11	304466	305540	3.27473
chr11	305956	306437	3.39461
chr11	306822	307912	4.71873
chr11	309136	309312	3.45547
chr11	310314	310728	5.29432
chr11	311642	314187	7.6605
chr11	316253	316382	2.08828
chr11	320271	320620	2.67545
chr11	320957	321087	2.11527
chr11	323238	323329	1.81925
chr11	324107	324389	4.38917
chr11	325197	325314	1.76012
chr11	325655	325755	2.23014
chr11	326357	327267	7.17018
chr11	328248	329608	4.97433
chr11	330252	330415	2.79057
chr11	331538	331634	2.00259
chr11	333813	333934	2.48012
chr11	335551	335882	2.78738
chr11	336315	338201	12.1178
chr11	339072	340100	4.99577
chr11	341259	341693	4.86191
chr11	342729	344539	8.02399
chr11	344904	345054	2.74735
chr11	345680	346399	5.32343
chr11	346904	347252	3.21655
chr11	347677	347895	2.09797
chr11	348443	348527	1.80443
chr11	348843	348931	1.80263
chr11	350545	350743	2.59422
chr11	354213	354245	1.78981
chr11	356250	356947	3.91891
chr11	357309	357538	3.34586
chr11	359808	360428	2.91691
chr11	362138	362175	1.66912
chr11	363146	363420	2.19142
chr11	363735	364143	3.50843
chr11	365624	366064	2.42033
chr11	366413	366481	1.86119
chr11	367198	367756	2.9395
chr11	369605	369655	2.51094
chr11	370031	371247	5.10397
chr11	372174	374004	4.94018
chr11	377509	377674	2.04909
chr11	378182	378291	2.02638
chr11	379193	380707	9.27562
chr11	381015	382232	7.42518
chr11	383967	384402	3.4834
chr11	386018	386662	6.29717
chr11	387596	387853	2.47606
chr11	390614	390908	3.91984
chr11	392754	393600	3.4613
chr11	393941	394629	7.42703
chr11	395770	396965	3.96309
chr11	397455	398579	6.25491
chr11	399194	399350	3.2598
chr11	400366	401222	5.34373
chr11	403443	403693	3.11079
chr11	406687	406800	2.01121
chr11	407557	407649	3.04311
chr11	408530	408753	2.59747
chr11	412135	413085	4.1514
chr11	414098	414415	4.06387
chr11	417287	417470	2.26114
chr11	418218	419345	2.90459
chr11	419710	419852	2.39999
chr11	420849	420923	2.53863
chr11	421883	422106	2.75905
chr11	422631	423076	3.7793
chr11	423768	424259	3.55877
chr11	424614	424714	2.68655
chr11	425074	425566	6.28833
chr11	426028	426068	2.29007
chr11	426405	426692	3.859
chr11	430312	430456	2.42223
chr11	431535	432567	13.1829
chr11	433131	433470	4.38068
chr11	433907	434588	9.12468
chr11	435306	436648	7.36622
chr11	439952	440158	2.23966
chr11	441307	441471	2.21217
chr11	443067	443365	2.14113
chr11	444027	444365	2.92397
chr11	445701	445775	2.47342
chr11	446287	446450	1.89141
chr11	447325	447535	2.29868
chr11	448911	449487	4.34386
chr11	449956	450819	4.91592
chr11	452790	452838	1.84518
chr11	453396	454011	3.31086
chr11	454451	454895	5.24989
chr11	456408	459112	18.1563
chr11	459542	459942	3.99414
chr11	460244	461224	4.04297
chr11	462088	462861	4.04155
chr11	464004	464278	3.86148
chr11	464612	464644	1.56978
chr11	465165	465932	2.35416
chr11	466805	467437	6.73718
chr11	468084	468950	4.99463
chr11	470922	470990	1.79964
chr11	471299	471590	2.9271
chr11	472449	472507	1.76811
chr11	473869	473965	2.64862
chr11	474812	475089	2.93278
chr11	476317	476796	5.78372
chr11	477951	478126	2.03687
chr11	478758	478880	1.81519
chr11	479689	479971	2.95746
chr11	480529	481381	2.97664
chr11	482153	482841	4.71209
chr11	483345	483424	1.96982
chr11	483782	483951	2.25506
chr11	484433	484636	3.70263
chr11	485371	485704	3.5424
chr11	486018	487027	3.99104
chr11	488566	489419	5.76831
chr11	490845	491530	3.26275
chr11	491924	492058	2.03693
chr11	493206	493238	1.64873
chr11	494320	494539	2.40647
chr11	495043	495817	4.15825
chr11	496908	497181	3.83896
chr11	497517	497565	1.52964
chr11	497969	498163	4.33391
chr11	498708	499360	6.14527
chr11	501061	501359	4.64393
chr11	502072	502323	2.47127
chr11	502683	502839	1.68889
chr11	503444	503511	2.13776
chr11	504017	504196	2.83859
chr11	504555	505211	2.795
chr11	505790	506452	5.93236
chr11	506791	506934	2.09092
chr11	508506	509519	5.90125
chr11	510007	510433	5.32997
chr11	511189	512229	4.415
chr11	512612	513412	3.56355
chr11	515051	516381	7.35416
chr11	516770	517682	18.297
chr11	519178	520381	8.44046
chr11	520761	521432	7.29341
chr11	522930	524192	7.71362
chr11	524604	524752	2.89389
chr11	525229	526429	3.95896
chr11	526838	527022	2.90719
chr11	527612	527800	4.35859
chr11	528963	529135	1.77603
chr11	531952	532101	2.17084
chr11	536044	536982	3.42611
chr11	537593	538755	5.52998
chr11	539834	540081	3.10972
chr11	544088	544310	1.68343
chr11	546315	546542	3.75041
chr11	548153	548713	3.24091
chr11	549732	550252	2.77917
chr11	550946	551003	2.14911
chr11	554619	555867	6.48253
chr11	558969	559116	2.88478
chr11	560281	561036	3.72868
chr11	561698	561737	2.33669
chr11	564002	564030	1.61694
chr11	565767	566096	2.67888
chr11	567290	568218	2.89442
chr11	569475	569894	2.20079
chr11	572890	572930	2.2457
chr11	574588	575088	4.47636
chr11	575404	575751	2.12843
chr11	576065	577916	5.7081
chr11	578437	578716	4.75361
chr11	579070	579132	1.80391
chr11	583502	584300	3.23517
chr11	586207	586284	2.43005
chr11	588463	588543	1.74077
chr11	591059	591482	3.51191
chr11	592039	592262	3.41108
chr11	594287	594341	1.60579
chr11	594878	595016	1.99166
chr11	596970	597079	2.62296
chr11	597655	598567	3.8132
chr11	603370	603492	1.5914
chr11	605126	605744	5.78201
chr11	606684	607830	4.26167
chr11	608253	608339	2.87451
chr11	609465	609726	2.86211
chr11	610245	610652	4.22132
chr11	612441	612830	5.43044
chr11	613164	613852	5.83778
chr11	615053	615225	2.17602
chr11	615810	617266	6.16882
chr11	618622	618728	1.82569
chr11	619151	619938	4.67563
chr11	620575	620758	1.96578
chr11	621094	621240	2.16878
chr11	621911	621964	2.08258
chr11	622320	622399	1.68644
chr11	623061	623441	4.10582
chr11	624758	625089	3.07738
chr11	625981	626352	4.43813
chr11	626968	627368	3.68688
chr11	627859	628396	1.93562
chr11	629231	629404	2.73844
chr11	630488	630781	1.78642
chr11	631208	631430	3.15092
chr11	632850	632913	2.96401
chr11	633251	633429	2.55593
chr11	634074	634607	3.86925
chr11	635116	635481	3.67803
chr11	637577	637703	2.01166
chr11	638456	638702	2.84142
chr11	639345	639531	2.83756
chr11	641404	642059	5.71401
chr11	643221	643489	3.60825
chr11	643860	644263	4.29017
chr11	646788	647905	6.75308
chr11	648536	648881	3.02886
chr11	650599	651023	3.36922
chr11	656037	656648	3.3218
chr11	659372	659936	2.26214
chr11	660355	660518	2.10456
chr11	660943	661541	4.09304
chr11	661927	662921	8.27188
chr11	663241	664171	5.62913
chr11	664666	664858	4.49304
chr11	665232	666429	11.5027
chr12	0	14428	19.4669
chr12	15429	15862	3.99066
chr12	16909	17037	1.64255
chr12	17388	17929	2.74198
chr12	18325	19382	4.1444
chr12	19742	19982	2.94094
chr12	20473	20918	2.29415
chr12	21561	21801	2.93498
chr12	22209	22643	3.69107
chr12	24253	24356	1.83978
chr12	24659	24901	2.46355
chr12	27522	27780	2.47853
chr12	28814	29036	3.54991
chr12	29343	29634	4.2741
chr12	30714	31492	4.68486
chr12	33538	33643	1.98347
chr12	34909	34955	1.6188
chr12	36409	36559	2.03043
chr12	37976	38313	3.29339
chr12	42158	42314	2.70172
chr12	44933	45174	2.73957
chr12	46775	47069	2.9907
chr12	47427	48561	5.58895
chr12	50747	52300	4.67871
chr12	53203	53800	2.39316
chr12	54923	55397	3.21808
chr12	56278	56717	3.64456
chr12	57237	58034	4.37105
chr12	58955	59062	2.19263
chr12	60071	60746	4.88881
chr12	61535	62622	3.28581
chr12	62971	63458	3.21243
chr12	63868	63918	2.51372
chr12	65748	67871	7.21884
chr12	68215	68400	2.16629
chr12	70122	70628	4.56842
chr12	71108	71160	2.09654
chr12	71506	71716	2.7324
chr12	72095	73107	4.79152
chr12	74316	74672	5.04965
chr12	74986	75529	2.35462
chr12	76194	76536	3.92465
chr12	76971	77211	2.30637
chr12	77959	78156	2.15789
chr12	78938	79617	5.08334
chr12	80147	80549	2.81016
chr12	80945	81106	2.62692
chr12	82478	82564	1.99558
chr12	82901	83189	4.70392
chr12	85147	85596	8.47113
chr12	86154	86428	3.18897
chr12	88111	88687	3.24384
chr12	89139	89358	2.66266
chr12	89698	90644	3.19535
chr12	91063	91237	2.22301
chr12	92049	92684	9.0214
chr12	94657	95139	5.02842
chr12	95467	97862	6.09647
chr12	98852	99399	4.58982
chr12	101816	102099	4.09095
chr12	102938	102977	1.78624
chr12	104062	104365	3.64373
chr12	104706	104794	2.878
chr12	105199	105529	6.31452
chr12	107104	108222	6.25069
chr12	108698	109103	6.1333
chr12	110107	110258	2.89193
chr12	111065	111783	4.78879
chr12	112584	113026	3.43074
chr12	113983	114120	2.75755
chr12	116146	116674	3.82877
chr12	117930	118200	2.16672
chr12	121687	122050	5.3061
chr12	123310	123636	3.83506
chr12	124295	124926	4.7955
chr12	125380	125563	2.60005
chr12	126575	126960	4.16996
chr12	128732	128905	3.63396
chr12	129456	130599	8.7348
chr12	131255	131609	3.22754
chr12	132171	133116	6.63644
chr12	134956	135492	2.59403
chr12	136535	136638	2.65689
chr12	137288	138085	3.42467
chr12	138539	138632	2.18808
chr12	140049	140143	1.63855
chr12	140502	140543	2.61306
chr12	144628	144889	2.40513
chr12	146951	147237	2.79887
chr12	149208	149487	3.31315
chr12	149823	149929	1.83108
chr12	150509	150587	2.39209
chr12	151839	152062	2.63578
chr12	155842	156507	5.21996
chr12	157098	157243	2.24649
chr12	157559	157954	2.47967
chr12	161732	161810	2.42228
chr12	162256	163796	7.40768
chr12	166015	167158	5.18671
chr12	167866	168291	3.84152
chr12	168752	169051	2.60559
chr12	169970	170116	2.93793
chr12	170447	170745	3.07965
chr12	172058	172110	2.11264
chr12	173185	173351	2.0264
chr12	174108	174635	3.74521
chr12	175986	176089	2.09563
chr12	177453	177507	1.87996
chr12	179305	179731	3.60804
chr12	180553	181901	4.34579
chr12	183085	183281	3.11811
chr12	186323	186634	3.32208
chr12	187884	188494	3.09345
chr12	188904	189735	4.1066
chr12	190869	190933	1.91432
chr12	191674	192353	3.30115
chr12	193989	194546	2.86122
chr12	194963	196783	6.16882
chr12	197802	198202	3.96572
chr12	198659	198726	2.42143
chr12	199054	199480	12.8187
chr12	199904	200216	5.5374
chr12	200905	201127	3.01775
chr12	201826	202662	5.31179
chr12	205102	205154	2.68419
chr12	206151	206301	2.43946
chr12	206682	206820	2.6108
chr12	208819	209359	2.96038
chr12	210337	210460	3.21122
chr12	211140	211688	2.74402
chr12	212272	212928	5.11041
chr12	214812	221107	27.7507
chr12	221725	222207	4.18814
chr12	222599	222970	2.73011
chr12	224004	224107	2.83165
chr12	224416	224551	2.26532
chr12	225906	225954	2.22811
chr12	226537	226968	3.01949
chr12	227342	227392	1.76333
chr12	228332	228628	4.04816
chr12	228934	229290	3.46354
chr12	231082	231574	2.55412
chr12	232387	234268	9.45447
chr12	234619	237552	6.81206
chr12	238460	238657	1.94786
chr12	239446	240502	3.34402
chr12	242721	243287	7.14828
chr12	246082	246669	3.8937
chr12	248024	248104	1.82257
chr12	249738	249853	3.01646
chr12	250892	250966	2.4435
chr12	252161	252253	2.24376
chr12	252713	253119	7.7298
chr12	254433	254889	5.37103
chr12	256451	256880	2.54951
chr12	258783	258851	1.61134
chr12	259375	259988	2.70474
chr12	260312	260638	3.41144
chr12	261529	262073	3.21355
chr12	262526	262873	4.32932
chr12	263496	264829	8.65408
chr12	265722	266586	3.55159
chr12	268826	268915	2.4038
chr12	269254	270583	3.49471
chr12	271222	271361	2.73125
chr12	272954	273061	2.04972
chr12	274880	275191	4.03154
chr12	275632	275982	3.30762
chr12	276739	277481	5.15566
chr12	278468	278535	2.3569
chr12	279247	279303	2.06888
chr12	282252	283586	8.6837
chr12	284708	284781	1.77235
chr12	291542	291630	2.30885
chr12	294210	294475	3.33555
chr12	295561	295779	3.33621
chr12	297924	298259	5.08587
chr12	300186	300728	1.99118
chr12	304656	304887	3.09501
chr12	305276	305861	2.77821
chr12	306307	306335	1.89567
chr12	306710	307169	2.40362
chr12	310207	310693	3.26895
chr12	312906	313255	4.77536
chr12	313762	313801	1.95327
chr12	316731	317171	2.50232
chr12	318022	318382	3.63512
chr12	318889	319428	3.12139
chr12	319857	320133	3.52986
chr12	321627	322010	2.36719
chr12	324118	324186	2.2828
chr12	324960	325140	2.11247
chr12	327641	327881	3.4113
chr12	328408	329251	4.42662
chr12	329601	330886	12.1589
chr12	331632	332125	3.87983
chr12	335306	335823	2.4337
chr12	337811	337955	2.65687
chr12	338793	339034	5.25661
chr12	339896	340018	1.80578
chr12	340361	340666	3.18642
chr12	341711	341747	1.69957
chr12	342173	342201	1.83476
chr12	343222	344035	6.8585
chr12	345256	345626	5.18569
chr12	347062	347801	3.29465
chr12	348159	348213	2.01643
chr12	349714	351617	9.24219
chr12	352062	352230	2.51549
chr12	353062	353236	2.52353
chr12	354861	356107	3.02156
chr12	357081	357270	3.44888
chr12	359235	359398	1.60365
chr12	360698	361489	4.68367
chr12	361960	362621	5.17378
chr12	366759	366811	1.57489
chr12	367532	368316	4.39002
chr12	368822	370166	7.83909
chr12	372032	372884	4.07062
chr12	373983	374393	9.56598
chr12	375162	376259	8.36124
chr12	377278	377353	1.98025
chr12	379382	379810	2.35664
chr12	380121	380483	3.58973
chr12	381265	381531	1.93382
chr12	382074	383201	4.49229
chr12	384218	384660	6.19929
chr12	385217	385587	2.25596
chr12	388119	388261	2.2203
chr12	390223	390374	2.12022
chr12	391744	391891	2.78875
chr12	392207	392299	2.19089
chr12	395390	395606	4.11796
chr12	396157	396583	4.00418
chr12	396914	397319	3.13428
chr12	398094	398163	1.77373
chr12	400337	400530	3.16561
chr12	401623	401802	2.65695
chr12	402173	402424	3.55963
chr12	404668	404824	3.44996
chr12	407387	408190	4.69105
chr12	410719	411505	13.7131
chr12	411928	412567	3.54192
chr12	413738	414028	2.43067
chr12	419054	419234	2.51269
chr12	419828	420434	2.83334
chr12	421539	422621	4.82011
chr12	423031	423634	4.93179
chr12	429790	429882	1.99131
chr12	431017	431093	2.19276
chr12	432105	432221	2.84222
chr12	434007	434563	4.29763
chr12	435960	436024	2.40897
chr12	437338	437599	2.29769
chr12	439581	439944	3.47843
chr12	440653	441337	5.12913
chr12	441775	442070	3.79456
chr12	443892	444122	2.54079
chr12	448271	449062	6.14171
chr12	449434	449770	3.26757
chr12	451376	474383	26.8329
chr12	474716	491407	27.6365
chr12	492654	492887	3.62109
chr12	494239	494306	2.2008
chr12	495093	495230	2.06804
chr12	496090	496209	2.06505
chr12	499024	499508	4.35863
chr12	501114	501667	3.68747
chr12	503114	503201	1.77993
chr12	503511	503664	3.01822
chr12	504342	504472	2.53719
chr12	506613	506937	3.40391
chr12	507328	507522	1.94145
chr12	508865	509069	2.17449
chr12	509835	510170	4.01592
chr12	512840	513123	3.47343
chr12	513742	513908	3.35641
chr12	514548	514680	1.93061
chr12	515897	516369	7.81029
chr12	516775	517515	7.49473
chr12	519692	519820	3.14006
chr12	522106	522170	2.12363
chr12	522916	523266	4.36577
chr12	527688	528001	4.11864
chr12	529415	529703	3.03853
chr12	531429	531962	3.76378
chr12	532848	533035	2.80526
chr12	538993	539824	6.79528
chr12	540627	540696	1.99167
chr12	542573	543210	4.86452
chr12	544082	544282	2.28854
chr12	545233	545956	4.51729
chr12	547349	547607	4.04225
chr12	548853	549177	3.61917
chr12	558555	558699	2.74555
chr12	559887	560607	5.51031
chr12	561741	562383	2.01904
chr12	563325	563627	4.49719
chr12	564556	564760	1.84901
chr12	567145	567628	3.24281
chr12	568717	568976	3.58304
chr12	570575	571151	4.25318
chr12	571463	571691	2.06067
chr12	573594	573843	3.55658
chr12	574219	574402	1.93051
chr12	576474	576732	4.45073
chr12	577304	579025	7.88651
chr12	579492	579887	3.43755
chr12	580650	581512	3.17296
chr12	582357	582922	6.01236
chr12	583424	585907	9.07129
chr12	586665	586759	2.06034
chr12	587958	588152	3.80908
chr12	588531	589006	4.50291
chr12	592298	599269	27.3957
chr12	599731	599777	2.15756
chr12	600585	600857	2.62077
chr12	601250	602104	3.46874
chr12	602436	602472	1.68761
chr12	604723	604992	3.20066
chr12	605941	606209	4.02319
chr12	607541	607750	3.60289
chr12	608375	608439	2.35201
chr12	612500	614001	8.03356
chr12	614937	614974	2.54871
chr12	615909	617236	3.71195
chr12	619763	620110	4.66678
chr12	620472	620745	2.52016
chr12	622100	622253	2.85814
chr12	624422	624706	3.14414
chr12	625879	626010	2.78942
chr12	626843	627038	2.78362
chr12	628255	629205	5.96002
chr12	630652	631002	3.51843
chr12	632115	632735	4.12116
chr12	636892	639942	8.91709
chr12	641367	641471	2.19907
chr12	642885	642990	1.75067
chr12	643314	643482	1.96375
chr12	644481	645109	5.44402
chr12	647176	647895	4.72346
chr12	650035	650434	3.69413
chr12	650845	657393	26.5996
chr12	658623	658736	3.06261
chr12	662913	663204	4.93502
chr12	663953	664442	3.44471
chr12	666894	667011	2.08426
chr12	667956	668666	3.89294
chr12	669012	669141	2.28825
chr12	671684	671725	1.91593
chr12	672364	672615	2.33628
chr12	673237	673317	1.83799
chr12	674349	674419	2.23131
chr12	674745	674800	2.10411
chr12	675456	675672	2.53493
chr12	677791	677953	2.20324
chr12	682155	684742	4.2072
chr12	685498	685787	3.16223
chr12	686184	686423	1.87143
chr12	687784	688089	4.38344
chr12	688880	688974	1.62534
chr12	690128	690278	2.84765
chr12	692868	693291	2.14789
chr12	694398	694704	3.20226
chr12	695578	695923	4.26014
chr12	696597	696854	2.17938
chr12	697622	697920	3.34716
chr12	698862	699014	1.89386
chr12	700684	701160	5.35614
chr12	702473	703312	4.1215
chr12	704089	704196	1.75805
chr12	705201	705351	2.68788
chr12	706700	707766	4.12469
chr12	708157	708413	2.92977
chr12	708812	709551	4.91956
chr12	709941	710242	3.57315
chr12	712588	712664	1.67803
chr12	713918	714502	3.60548
chr12	714969	715029	1.55196
chr12	716561	716845	2.19022
chr12	718877	719102	2.24855
chr12	719575	719646	2.40358
chr12	724299	725142	4.43777
chr12	725574	726321	3.11435
chr12	726782	727272	2.15103
chr12	728071	728245	2.5483
chr12	729536	730443	5.55172
chr12	731602	732291	11.4998
chr12	734660	735105	2.5844
chr12	741219	741429	2.12444
chr12	741825	742229	1.49263
chr12	742892	743001	1.6596
chr12	744007	744427	1.83791
chr12	745182	745266	2.33347
chr12	746735	746856	1.73949
chr12	748037	748207	2.8628
chr12	749554	749796	4.22356
chr12	750255	751546	8.73429
chr12	752756	754290	3.5911
chr12	756017	756928	4.50516
chr12	757235	757566	4.08494
chr12	760334	760590	2.14753
chr12	761912	762198	4.03339
chr12	763681	764292	2.5278
chr12	764619	764741	2.89571
chr12	768390	768482	2.11739
chr12	769247	769860	5.51883
chr12	771022	771277	3.20499
chr12	771776	771922	1.76125
chr12	772929	773342	2.74328
chr12	773937	774361	2.37801
chr12	774917	775590	4.9949
chr12	776524	777957	5.11707
chr12	778336	778920	3.89754
chr12	779233	779512	2.68421
chr12	781214	781260	2.12921
chr12	781968	782279	2.15992
chr12	782634	782917	2.95815
chr12	783922	784658	3.99058
chr12	785627	786209	4.59038
chr12	788845	789292	2.72765
chr12	791008	791184	2.52075
chr12	792585	792759	3.08786
chr12	796058	796223	2.50751
chr12	796578	796614	2.12297
chr12	797079	797151	2.10188
chr12	798146	798179	1.9823
chr12	798665	798693	1.61037
chr12	800046	800290	2.64704
chr12	800838	800934	1.9477
chr12	801465	801697	2.3328
chr12	802007	802807	5.23225
chr12	803170	803741	4.25593
chr12	805679	807368	10.5382
chr12	808071	808136	1.66187
chr12	810248	811177	4.01054
chr12	811478	812331	7.30088
chr12	813546	813825	3.90336
chr12	814147	815003	6.89215
chr12	815332	815645	4.68742
chr12	816987	818436	13.6364
chr12	823335	823841	6.90942
chr12	827881	828001	2.39233
chr12	830345	830678	2.76253
chr12	831860	831953	2.26348
chr12	833363	833594	2.56967
chr12	834976	835053	2.19671
chr12	836071	836255	2.93558
chr12	836890	837115	2.8804
chr12	838825	839200	2.39275
chr12	843409	843582	2.68667
chr12	850971	851166	2.18875
chr12	852233	852440	2.46175
chr12	856729	856821	2.18204
chr12	857245	857843	2.86031
chr12	858975	859186	1.81047
chr12	861060	861272	3.22936
chr12	864686	864738	1.89827
chr12	866523	866778	2.19895
chr12	867130	867283	1.8836
chr12	868315	868553	3.39867
chr12	869179	869572	8.05289
chr12	870932	871486	7.85668
chr12	872668	873750	6.96746
chr12	875336	875525	3.10841
chr12	879669	879977	3.25631
chr12	880506	881112	2.37964
chr12	881429	881526	2.22632
chr12	882029	882540	3.9
chr12	883883	884927	4.2023
chr12	885909	886764	3.50877
chr12	887300	887486	2.49224
chr12	887861	887945	2.88637
chr12	890320	890561	2.76442
chr12	892514	893564	3.60848
chr12	894255	894535	2.06938
chr12	898810	899460	2.86286
chr12	899762	900200	3.56237
chr12	903763	905541	10.5247
chr12	907938	908135	2.70013
chr12	908574	909016	2.53017
chr12	909332	909472	2.05986
chr12	912933	913404	2.71235
chr12	913926	914278	3.89303
chr12	915284	915572	2.94742
chr12	916439	916489	1.62488
chr12	917209	917472	1.91836
chr12	918062	918584	7.44491
chr12	918972	919035	2.10279
chr12	919426	921527	6.15509
chr12	922647	923086	3.61362
chr12	923419	924536	7.78234
chr12	924939	925507	4.66946
chr12	926070	926255	2.34992
chr12	927049	927265	3.87097
chr12	927762	927966	2.36632
chr12	930562	931152	3.94039
chr12	934711	935007	4.97175
chr12	936676	937107	4.46977
chr12	940349	947335	15.8331
chr12	947785	948044	5.21465
chr12	950104	950269	2.54642
chr12	951475	951797	2.53604
chr12	952102	953293	4.98174
chr12	955777	956047	2.48033
chr12	956813	956846	1.61121
chr12	957582	958183	4.50713
chr12	959736	960560	1.79215
chr12	961536	963169	5.55045
chr12	966042	966166	2.45608
chr12	967524	967977	3.57836
chr12	969199	969417	2.1717
chr12	970042	970180	2.15491
chr12	971964	972326	2.03301
chr12	975933	982014	19.1793
chr12	984836	985086	1.9839
chr12	986050	986599	1.92783
chr12	986971	987225	2.67093
chr12	987990	988095	2.82315
chr12	989159	989661	3.5976
chr12	990033	990313	2.82612
chr12	992701	992851	2.11297
chr12	995493	995707	2.84641
chr12	996756	997042	1.83848
chr12	997676	998031	2.75342
chr12	998924	999279	3.9808
chr12	1000548	1001769	4.53611
chr12	1002570	1002847	3.64304
chr12	1003277	1005198	6.20472
chr12	1005831	1006355	2.77375
chr12	1006756	1007030	2.78964
chr12	1007645	1008034	3.21699
chr12	1008780	1008824	1.8394
chr12	1009411	1009844	2.93241
chr12	1010151	1010311	2.03535
chr12	1011087	1011470	3.33046
chr12	1011855	1012535	4.76419
chr12	1013108	1014712	4.55506
chr12	1015729	1016629	5.01464
chr12	1017538	1017738	1.76567
chr12	1019718	1020532	3.51112
chr12	1021048	1021698	2.4338
chr12	1023398	1023640	3.01641
chr12	1025040	1025334	2.19653
chr12	1026715	1026806	2.24004
chr12	1028897	1029751	9.28683
chr12	1030840	1031013	1.78711
chr12	1031426	1031498	2.63526
chr12	1031850	1032095	3.76011
chr12	1032825	1032853	2.05578
chr12	1033687	1033731	2.04499
chr12	1034988	1035172	2.03166
chr12	1035516	1035841	5.07219
chr12	1036905	1037491	2.94311
chr12	1037988	1038305	4.55592
chr12	1042691	1043350	3.14843
chr12	1046477	1046956	2.97301
chr12	1047402	1047442	1.85328
chr12	1048509	1049013	2.46802
chr12	1049433	1049581	2.03963
chr12	1050852	1052426	4.19279
chr12	1053043	1053083	1.93738
chr12	1054174	1054862	3.37775
chr12	1056168	1056710	3.90675
chr12	1060772	1061011	3.09371
chr12	1061648	1078149	14.5933
chr13	0	9784	21.4074
chr13	10557	10620	2.40624
chr13	10971	11019	2.16573
chr13	12006	12104	1.91748
chr13	12423	12814	3.71788
chr13	13504	13777	2.86945
chr13	15912	16214	3.66016
chr13	16518	16639	2.54632
chr13	17957	18772	3.56947
chr13	19298	19444	2.74598
chr13	21594	22476	3.20378
chr13	22985	23776	5.18807
chr13	26279	26740	8.87241
chr13	27863	28129	3.70381
chr13	28696	28849	3.94655
chr13	30789	31261	4.31069
chr13	31907	32208	2.74854
chr13	35083	35678	2.94385
chr13	36242	36470	2.85205
chr13	36872	37058	3.06756
chr13	37748	38310	4.26873
chr13	39003	39749	5.93184
chr13	40449	41093	3.3932
chr13	41656	42593	7.69231
chr13	42942	43824	2.58705
chr13	44687	44843	2.91906
chr13	45333	45439	2.11179
chr13	47380	47572	2.41796
chr13	47881	48549	5.15965
chr13	48981	49279	2.94931
chr13	49807	49918	2.01271
chr13	52030	52651	3.04894
chr13	53346	53537	2.22042
chr13	57028	57976	3.75641
chr13	59771	59918	1.75496
chr13	61295	61528	2.91565
chr13	62527	62724	2.70337
chr13	65785	66853	3.90453
chr13	68374	68917	4.239
chr13	71489	71773	2.91937
chr13	72155	72403	2.1417
chr13	74326	75621	4.82467
chr13	76128	76415	2.86525
chr13	77051	77177	2.12908
chr13	78369	79748	4.20146
chr13	80126	80230	1.94695
chr13	81748	82418	3.13214
chr13	84308	84839	3.5819
chr13	85183	86248	4.25468
chr13	88895	89011	2.16893
chr13	89709	89761	1.57039
chr13	90131	90998	5.60558
chr13	91453	92246	4.6943
chr13	93044	93598	2.48045
chr13	93978	94284	4.16218
chr13	94601	95000	3.34334
chr13	95689	95918	2.57448
chr13	96255	96539	4.42653
chr13	97366	98459	5.74322
chr13	99787	101275	4.46867
chr13	101639	101866	1.84784
chr13	102772	103904	6.59037
chr13	105888	106343	2.88337
chr13	106979	107585	3.85742
chr13	108304	108612	4.33
chr13	109030	109154	1.7713
chr13	111197	111423	2.51565
chr13	112547	113033	6.21467
chr13	113429	114120	3.90878
chr13	114634	115368	3.90995
chr13	116039	116609	2.33216
chr13	117761	117801	1.5914
chr13	118664	119039	3.65319
chr13	119441	119579	1.88916
chr13	120105	121720	8.4171
chr13	122106	122174	2.45679
chr13	122630	122793	3.46798
chr13	123168	123378	2.25425
chr13	123713	124173	2.8167
chr13	125401	125433	1.84943
chr13	126262	126850	7.09919
chr13	127330	127575	3.2497
chr13	130031	133265	6.74041
chr13	133788	133902	1.90541
chr13	134989	135191	2.7215
chr13	135962	135990	1.58954
chr13	138707	139096	2.56745
chr13	141454	141968	2.77817
chr13	143709	143835	3.27193
chr13	144184	144456	4.33195
chr13	145128	145958	7.06643
chr13	146659	147886	4.91144
chr13	149124	149410	4.65956
chr13	150116	150302	3.26074
chr13	151089	151265	2.66411
chr13	152943	153167	3.5955
chr13	154413	154576	2.18004
chr13	155313	155567	3.27521
chr13	156248	156295	1.96617
chr13	156702	156820	2.28148
chr13	159269	159543	5.50722
chr13	159859	161639	4.6115
chr13	161979	162079	2.42181
chr13	167022	167946	3.99859
chr13	168299	169776	13.6961
chr13	170284	172173	5.55147
chr13	172755	172798	2.48609
chr13	174018	174058	2.87699
chr13	174394	174681	5.37493
chr13	175884	175932	1.95267
chr13	176436	176832	3.86216
chr13	178862	179864	4.3224
chr13	180590	181579	4.41538
chr13	182839	183095	2.41976
chr13	183462	190414	25.5301
chr13	191463	192741	6.44532
chr13	193108	193229	2.7152
chr13	194880	194940	1.96206
chr13	195599	202209	25.8485
chr13	202529	202652	2.82654
chr13	204415	205988	5.17721
chr13	206539	206825	4.43264
chr13	208072	208141	1.98683
chr13	208541	209151	3.79926
chr13	209622	209954	3.3796
chr13	210997	211391	4.56652
chr13	211884	211950	2.17605
chr13	212401	213916	8.23443
chr13	214607	214858	2.49676
chr13	216586	217087	2.46373
chr13	220209	220860	7.98796
chr13	223106	223231	2.79329
chr13	223728	223842	1.79801
chr13	224534	225325	4.10703
chr13	226274	226671	3.74216
chr13	227890	227970	2.07885
chr13	230101	230895	3.33858
chr13	231465	231496	1.56639
chr13	232337	233010	3.29277
chr13	234645	234923	2.50509
chr13	236672	236903	3.00848
chr13	238151	238986	4.94139
chr13	239490	239781	2.2091
chr13	240688	241187	7.93515
chr13	242614	243099	5.5446
chr13	245775	246890	5.38149
chr13	248437	248659	3.83224
chr13	249803	250112	3.31826
chr13	250492	250970	5.55237
chr13	251737	253130	7.23201
chr13	253829	253992	3.34771
chr13	254911	255171	3.108
chr13	256575	258179	7.42073
chr13	258965	259309	4.12133
chr13	259755	261176	3.69872
chr13	262824	263084	3.83286
chr13	265365	265608	3.58383
chr13	267201	267542	3.55591
chr13	269416	271289	7.1555
chr13	271833	272213	2.29595
chr13	275346	275591	2.07667
chr13	278031	278111	2.15513
chr13	279113	279185	1.67256
chr13	280601	281459	5.1981
chr13	283603	283744	1.78054
chr13	284100	284388	3.37476
chr13	286634	287133	2.72631
chr13	288054	289657	11.3081
chr13	290670	290824	3.61606
chr13	291689	292155	2.24374
chr13	294273	294384	2.07581
chr13	295574	295673	2.46337
chr13	296139	296365	2.57612
chr13	296973	297033	1.66165
chr13	299418	299501	2.50323
chr13	303136	303777	6.75125
chr13	304255	305721	7.3831
chr13	308959	309108	2.07497
chr13	310554	310866	3.12964
chr13	312521	312795	3.69773
chr13	314788	315407	3.10216
chr13	316926	317175	3.53384
chr13	317872	318333	2.96534
chr13	318825	319161	3.18649
chr13	319503	320039	4.8739
chr13	320885	321339	3.52339
chr13	321642	321815	2.70464
chr13	323357	324106	2.7844
chr13	325253	325504	2.5935
chr13	326083	326501	2.90417
chr13	329820	330299	5.86088
chr13	330643	330702	1.87053
chr13	331068	331430	2.29435
chr13	331919	333603	8.08747
chr13	334305	334825	3.04453
chr13	335765	336166	3.1517
chr13	337426	337655	2.07128
chr13	338851	339436	4.22539
chr13	339911	339943	1.61449
chr13	341669	342196	6.4828
chr13	342692	343068	2.37874
chr13	344369	344616	3.9336
chr13	345308	345574	3.32902
chr13	346203	346384	2.17118
chr13	347614	349905	5.30925
chr13	353283	353602	6.15061
chr13	354529	355478	3.34273
chr13	356914	363261	27.0309
chr13	363698	364677	4.96553
chr13	365004	365726	4.40927
chr13	366625	366919	3.8292
chr13	367697	368421	4.25935
chr13	369587	370249	4.39821
chr13	372031	378689	29.2139
chr13	379043	379752	2.40961
chr13	381317	381958	2.99551
chr13	382310	383433	5.60397
chr13	384513	384600	2.26734
chr13	384930	386040	6.29123
chr13	386864	387225	3.63293
chr13	389669	389817	1.76027
chr13	390462	390692	3.39186
chr13	395042	395175	2.91226
chr13	395877	395937	2.58653
chr13	396663	396759	1.64632
chr13	397091	397775	3.06276
chr13	398835	399037	2.10195
chr13	401004	401282	2.4311
chr13	402020	402048	2.11993
chr13	402581	402818	3.34546
chr13	403903	403986	2.03874
chr13	404517	404677	1.95839
chr13	405441	405779	3.74499
chr13	406301	406421	1.76792
chr13	409484	410438	4.2203
chr13	411041	411403	4.41805
chr13	412937	413044	1.99941
chr13	415517	415635	4.51139
chr13	416177	417479	6.73462
chr13	418722	418904	2.48288
chr13	420324	420631	4.5506
chr13	421998	423078	4.48349
chr13	424171	425061	6.13037
chr13	425555	425666	1.94184
chr13	427902	428203	2.86212
chr13	428780	429342	4.09713
chr13	429657	429852	2.75635
chr13	430755	431373	3.07694
chr13	432242	432398	2.0268
chr13	433676	433876	1.747
chr13	435178	436102	4.32642
chr13	438201	438314	1.61039
chr13	442157	442335	2.92532
chr13	443537	443747	2.90993
chr13	445979	446171	2.09139
chr13	446721	448005	4.40271
chr13	449419	449455	1.98185
chr13	450763	451434	6.42814
chr13	454687	455045	2.36582
chr13	455446	455483	2.1389
chr13	458370	458563	1.99748
chr13	459446	460086	3.19801
chr13	460488	460676	3.74316
chr13	461513	461865	1.68796
chr13	462427	462825	3.86089
chr13	463146	463721	5.76767
chr13	466679	466934	2.75235
chr13	467630	468198	4.44885
chr13	469968	470164	2.27699
chr13	470504	470762	2.9349
chr13	472102	472754	3.87917
chr13	473758	474930	3.01264
chr13	476620	476680	2.03004
chr13	477407	477492	2.11396
chr13	478337	478869	3.74412
chr13	479571	479807	3.27547
chr13	480524	480560	2.08879
chr13	481590	481623	1.83432
chr13	484274	484754	2.99841
chr13	485601	485981	4.52564
chr13	486394	486467	1.72028
chr13	487523	487608	1.95556
chr13	490169	490379	2.10688
chr13	492300	492618	4.05791
chr13	493020	493830	4.88891
chr13	494627	494833	2.71516
chr13	496066	497295	5.13696
chr13	499283	499356	2.06211
chr13	501507	502521	4.64454
chr13	503740	505136	10.7853
chr13	506833	507455	6.08752
chr13	507760	508149	3.11211
chr13	508573	508846	2.74837
chr13	509821	510513	3.63842
chr13	511235	511672	7.04097
chr13	512990	513121	1.83162
chr13	515138	515269	2.84159
chr13	515914	516110	2.38613
chr13	516563	516896	3.29044
chr13	517888	518125	3.16194
chr13	524026	524102	2.29357
chr13	524444	524540	2.06576
chr13	525111	525192	2.09254
chr13	526406	527039	3.02409
chr13	529086	529879	3.70586
chr13	532765	532904	2.96022
chr13	533362	533803	3.04326
chr13	534448	535686	4.12841
chr13	536194	536613	3.0859
chr13	537001	537135	1.57459
chr13	538893	539013	3.03412
chr13	539416	540135	4.51129
chr13	540882	541742	5.20547
chr13	542191	543374	6.34627
chr13	544338	544772	3.99777
chr13	547871	548381	3.24043
chr13	549875	550881	4.84425
chr13	551752	552037	2.36249
chr13	552602	552904	3.5213
chr13	553663	553975	4.26442
chr13	554457	554666	3.48051
chr13	555643	555793	2.03947
chr13	556486	556728	3.26365
chr13	557433	558206	4.13605
chr13	559517	559942	2.84531
chr13	561031	561144	1.98206
chr13	561567	561858	4.00326
chr13	562586	562854	3.84682
chr13	563420	563853	6.22663
chr13	566922	567108	2.4506
chr13	572785	573223	2.13053
chr13	574919	574984	2.60152
chr13	575845	576490	3.3701
chr13	578259	579191	4.0712
chr13	580563	581461	7.86402
chr13	581853	583397	4.40636
chr13	584945	585043	1.9057
chr13	586378	586892	4.83855
chr13	587887	588868	10.4518
chr13	590150	592200	5.34381
chr13	593437	593814	5.80888
chr13	594227	594536	4.09528
chr13	595795	595925	2.62943
chr13	598548	598760	3.50656
chr13	599389	599932	3.77672
chr13	601920	602160	2.50945
chr13	604300	605348	5.24708
chr13	607558	607997	1.67025
chr13	608841	610559	9.43905
chr13	611814	611854	2.00215
chr13	615051	615245	2.07172
chr13	616702	617313	2.79705
chr13	618310	618665	4.18219
chr13	620091	620643	3.22352
chr13	621736	621990	2.26754
chr13	622909	623492	2.80381
chr13	623816	625525	5.81324
chr13	626044	626720	4.15091
chr13	627050	627793	5.93904
chr13	630061	630340	2.53826
chr13	632561	634416	5.34626
chr13	635146	635194	1.95943
chr13	636160	636264	1.97754
chr13	636706	636982	2.78642
chr13	638231	638978	3.61461
chr13	639635	639922	2.85956
chr13	641073	641449	3.71451
chr13	642096	642305	3.52569
chr13	643337	645370	6.2137
chr13	648141	648754	2.49003
chr13	649372	649430	2.4482
chr13	650476	650540	1.99686
chr13	651024	651156	1.94579
chr13	651639	651899	4.15827
chr13	652316	652560	4.77491
chr13	654423	655437	3.92793
chr13	658778	659022	3.24653
chr13	660030	660190	2.16522
chr13	662488	662678	2.26463
chr13	663866	664319	2.73633
chr13	665820	666066	2.84171
chr13	666399	666944	4.72783
chr13	668584	668832	3.24128
chr13	669198	670786	5.63785
chr13	673214	673572	3.99818
chr13	674265	674633	3.17074
chr13	676091	676796	3.07323
chr13	677235	677623	3.05378
chr13	678297	678766	2.58576
chr13	679530	680250	4.48824
chr13	682152	682184	1.70962
chr13	682595	683122	6.2242
chr13	683585	684003	3.62067
chr13	684308	685360	2.77641
chr13	686657	686931	1.96398
chr13	688908	688940	1.88068
chr13	689696	690020	3.70921
chr13	691035	692053	5.8459
chr13	693205	693409	2.62284
chr13	694319	694671	4.15197
chr13	699479	701329	5.21641
chr13	701644	702636	5.78014
chr13	703016	703367	4.22041
chr13	703784	704003	3.37907
chr13	704552	706207	5.82693
chr13	706686	706933	2.68657
chr13	707844	708575	2.65731
chr13	711474	712297	2.96166
chr13	712906	713169	2.98678
chr13	714521	714948	4.28198
chr13	717640	717787	2.21698
chr13	719861	719935	3.14019
chr13	721856	723520	6.85672
chr13	724051	724436	4.33897
chr13	726369	726851	1.94033
chr13	731470	731989	3.95862
chr13	732400	732663	2.98877
chr13	733017	733128	1.73666
chr13	733934	734086	2.32054
chr13	734860	735066	2.3684
chr13	739204	739232	1.77266
chr13	739890	740097	2.43674
chr13	741217	741564	4.60753
chr13	743825	744020	2.57812
chr13	744476	745342	4.43867
chr13	745820	745971	2.49559
chr13	746853	747236	5.20501
chr13	747557	748078	3.3523
chr13	748969	749275	2.67758
chr13	749873	751059	4.06318
chr13	752077	752543	2.94091
chr13	753259	753674	2.70064
chr13	755790	756082	2.74657
chr13	756654	757090	5.76444
chr13	758209	759689	4.48791
chr13	760845	762517	6.98023
chr13	762850	763732	2.84853
chr13	765832	766067	3.25892
chr13	768241	769065	10.9115
chr13	770018	770630	3.0715
chr13	772253	772733	3.05475
chr13	775423	775688	3.61378
chr13	777707	777751	1.82972
chr13	778209	778308	2.82932
chr13	779029	779112	2.46519
chr13	779743	780021	4.98325
chr13	780843	781026	2.37674
chr13	782407	782795	5.08804
chr13	783171	783311	1.80642
chr13	786330	786520	1.8885
chr13	786876	786968	2.89749
chr13	790069	790282	2.18866
chr13	793184	793600	2.00407
chr13	796755	797290	5.04066
chr13	797730	797940	3.46697
chr13	798871	800464	5.43423
chr13	801163	801492	3.11234
chr13	802614	802991	4.59369
chr13	804250	804314	2.53127
chr13	804893	805193	4.16105
chr13	805669	806268	3.42675
chr13	807896	808921	12.3757
chr13	809335	809524	3.26161
chr13	810567	810855	2.8241
chr13	811303	813566	7.43506
chr13	814546	814925	2.22339
chr13	816268	818192	4.18171
chr13	819428	819901	3.27276
chr13	822454	822568	2.54171
chr13	824673	825198	5.21745
chr13	826081	826408	4.89449
[truncated: 4,902 more rows]
