# Supplementary material for: Genome-Wide Profiling of Yeast DNA:RNA Hybrid Prone Sites with DRIP-Chip
Source: PLoS Genet. 2014 Apr 17;10(4):e1004288. doi: 10.1371/journal.pgen.1004288 (PMC3990523; doi:10.1371/journal.pgen.1004288)
Supplement: Table S1 — List of rDNA enriched for RNA:DNA hybrids in wild type, rnh1Δrnh201Δ, hpr1Δ and sen1-1. (XLSX) [file pgen.1004288.s014.xlsx]

## Sheet: Table S1. rDNA
Supplementary Table S1. List of rDNA enriched for DNA:RNA hybrids in wild type, rnh1∆rnh201∆, hpr1∆ and sen1-1.
All rDNA genes	Wild type replicate 1	Wild type replicate 2	rnh1∆ rnh201∆ replicate 1	rnh1∆ rnh201∆ replicate 2	hpr1∆ replicate 1	hpr1∆ replicate 2	sen1-1 replicate 1	sen1-1 replicate 2
ETS2-1	ETS2-1	ETS2-1	ETS2-1	ETS2-1	ETS2-1	ETS2-1	ETS2-1	ETS2-1
RDN25-1	RDN25-1	RDN25-1	RDN25-1	RDN25-1	RDN25-1	RDN25-1	RDN25-1	RDN25-1
ITS2-1	ITS2-1	ITS2-1	ITS2-1	ITS2-1	ITS2-1	ITS2-1	ITS2-1	ITS2-1
RDN58-1	RDN58-1	RDN58-1	RDN58-1	RDN58-1	RDN58-1	RDN58-1	RDN58-1	RDN58-1
ITS1-1	ITS1-1	ITS1-1	ITS1-1	ITS1-1	ITS1-1	ITS1-1	ITS1-1	ITS1-1
RDN18-1	RDN18-1	RDN18-1	RDN18-1	RDN18-1	RDN18-1	RDN18-1	RDN18-1	RDN18-1
RDN37-1	RDN37-1	RDN37-1	RDN37-1	RDN37-1	RDN37-1	RDN37-1	RDN37-1	RDN37-1
ETS1-1	ETS1-1	ETS1-1	ETS1-1	ETS1-1	ETS1-1	ETS1-1	ETS1-1	ETS1-1
NTS2-1	NTS2-1	NTS2-1	NTS2-1	NTS2-1	NTS2-1	NTS2-1	NTS2-1	NTS2-1
RDN5-1	RDN5-1	RDN5-1	RDN5-1	RDN5-1	RDN5-1	RDN5-1	RDN5-1	RDN5-1
NTS1-2	NTS1-2	NTS1-2	NTS1-2	NTS1-2	NTS1-2	NTS1-2	NTS1-2	NTS1-2
ETS2-2	ETS2-2	ETS2-2	ETS2-2	ETS2-2	ETS2-2	ETS2-2	ETS2-2	ETS2-2
RDN25-2	RDN25-2	RDN25-2	RDN25-2	RDN25-2	RDN25-2	RDN25-2	RDN25-2	RDN25-2
ITS2-2	ITS2-2	ITS2-2	ITS2-2	ITS2-2	ITS2-2	ITS2-2	ITS2-2	ITS2-2
RDN58-2	RDN58-2	RDN58-2	RDN58-2	RDN58-2	RDN58-2	RDN58-2	RDN58-2	RDN58-2
ITS1-2	ITS1-2	ITS1-2	ITS1-2	ITS1-2	ITS1-2	ITS1-2	ITS1-2	ITS1-2
RDN18-2	RDN18-2	RDN18-2	RDN18-2	RDN18-2	RDN18-2	RDN18-2	RDN18-2	RDN18-2
RDN37-2	RDN37-2	RDN37-2	RDN37-2	RDN37-2	RDN37-2	RDN37-2	RDN37-2	RDN37-2
ETS1-2	ETS1-2	ETS1-2	ETS1-2	ETS1-2	ETS1-2	ETS1-2	ETS1-2	ETS1-2
NTS2-2	NTS2-2	NTS2-2	NTS2-2	NTS2-2	NTS2-2	NTS2-2	NTS2-2	NTS2-2
RDN5-2	RDN5-2	RDN5-2	RDN5-2	RDN5-2	RDN5-2	RDN5-2	RDN5-2	RDN5-2
RDN5-3	RDN5-3	RDN5-3	RDN5-3	RDN5-3	RDN5-3	RDN5-3	RDN5-3	RDN5-3
RDN5-4	RDN5-4	RDN5-4	RDN5-4	RDN5-4	RDN5-4	RDN5-4	RDN5-4	RDN5-4
RDN5-5	RDN5-5	RDN5-5	RDN5-5	RDN5-5	RDN5-5	RDN5-5	RDN5-5	RDN5-5
RDN5-6	RDN5-6	RDN5-6	RDN5-6	RDN5-6	RDN5-6	RDN5-6	RDN5-6	RDN5-6
15S_rRNA
21S_rRNA
