# Supplementary material for: Genome-Wide Profiling of Yeast DNA:RNA Hybrid Prone Sites with DRIP-Chip
Source: PLoS Genet. 2014 Apr 17;10(4):e1004288. doi: 10.1371/journal.pgen.1004288 (PMC3990523; doi:10.1371/journal.pgen.1004288)
Supplement: Table S2 — List of telomeric repeat regions enriched for RNA:DNA hybrids in wild type, rnh1Δrnh201Δ, hpr1Δ and sen1-1. (XLSX) [file pgen.1004288.s015.xlsx]

## Sheet: Table S2. Telomeres
Supplementary Table S2. List of telomeric repeat regions enriched for DNA:RNA hybrids in wild type, rnh1∆rnh201∆, hpr1∆ and sen1-1.
All telomeric repeat regions	Wild type replicate 1	Wild type replicate 2	rnh1∆ rnh201∆ replicate 1	rnh1∆ rnh201∆ replicate 2	hpr1∆ replicate 1	hpr1∆ replicate 2	sen1-1 replicate 1	sen1-1 replicate 2
TEL01L	TEL01R	TEL01L	TEL01L	TEL01L	TEL01L	TEL01L	TEL01L	TEL01L
TEL01R	TEL02L	TEL01R	TEL01R	TEL02L	TEL01R	TEL01R	TEL01R	TEL01R
TEL10L	TEL02R	TEL02L	TEL02L	TEL02R	TEL02L	TEL02L	TEL02L	TEL02L
TEL10R	TEL03L	TEL02R	TEL02R	TEL03L	TEL02R	TEL02R	TEL02R	TEL02R
TEL11L	TEL03R	TEL03L	TEL03L	TEL03R	TEL03L	TEL03L	TEL03L	TEL03L
TEL11R	TEL04L	TEL03R	TEL03R	TEL04L	TEL03L	TEL03R	TEL03R	TEL03R
TEL12L	TEL04R	TEL04L	TEL04L	TEL04R	TEL04L	TEL04L	TEL04L	TEL04L
TEL12R	TEL05L	TEL04R	TEL04R	TEL05L	TEL04R	TEL04R	TEL04R	TEL04R
TEL13L	TEL05R	TEL05L	TEL05L	TEL05R	TEL05L	TEL05L	TEL05L	TEL05L
TEL13R	TEL06L	TEL05R	TEL05R	TEL06L	TEL05R	TEL05R	TEL05R	TEL05R
TEL14L	TEL06R	TEL06L	TEL06L	TEL06R	TEL06L	TEL06L	TEL06L	TEL06L
TEL14R	TEL07L	TEL06R	TEL06R	TEL07L	TEL06R	TEL06R	TEL06R	TEL06R
TEL15L	TEL07R	TEL07L	TEL07L	TEL07R	TEL07L	TEL07L	TEL07L	TEL07L
TEL15R	TEL08L	TEL07R	TEL07R	TEL08L	TEL07R	TEL07R	TEL07R	TEL07R
TEL16L	TEL08R	TEL08L	TEL08L	TEL08R	TEL08L	TEL08L	TEL08L	TEL08L
TEL16R	TEL09L	TEL08R	TEL08R	TEL09L	TEL08R	TEL08R	TEL08R	TEL08R
TEL02L	TEL09R	TEL09L	TEL09L	TEL09R	TEL09L	TEL09L	TEL09L	TEL09L
TEL02R	TEL10L	TEL09R	TEL09R	TEL10L	TEL09R	TEL09R	TEL09R	TEL09R
TEL03L	TEL10R	TEL10L	TEL10L	TEL10R	TEL10L	TEL10L	TEL10L	TEL10L
TEL03R	TEL11L	TEL10R	TEL10R	TEL11L	TEL10R	TEL10R	TEL10R	TEL10R
TEL04L	TEL11R	TEL11L	TEL11L	TEL11R	TEL11L	TEL11L	TEL11L	TEL11L
TEL04R	TEL12L	TEL11R	TEL11R	TEL12L	TEL11R	TEL11R	TEL11R	TEL11R
TEL05L	TEL12R	TEL12L	TEL12L	TEL12R	TEL12L	TEL12L	TEL12L	TEL12L
TEL05R	TEL13L	TEL12R	TEL12R	TEL13L	TEL12R	TEL12R	TEL12R	TEL12R
TEL06L	TEL13R	TEL13L	TEL13L	TEL13R	TEL13L	TEL13L	TEL13L	TEL13L
TEL06R	TEL14L	TEL13R	TEL13R	TEL14L	TEL13R	TEL13R	TEL13R	TEL13R
TEL07L	TEL14R	TEL14L	TEL14L	TEL14R	TEL14L	TEL14L	TEL14L	TEL14L
TEL07R	TEL15L	TEL14R	TEL14R	TEL15L	TEL14R	TEL14R	TEL14R	TEL14R
TEL08L	TEL15R	TEL15L	TEL15L	TEL15R	TEL15L	TEL15L	TEL15L	TEL15L
TEL08R	TEL16L	TEL15R	TEL15R	TEL16L	TEL15R	TEL15R	TEL15R	TEL15R
TEL09L	TEL16R	TEL16L	TEL16L	TEL16R	TEL16L	TEL16L	TEL16L	TEL16L
TEL09R		TEL16R	TEL16R		TEL16R	TEL16R	TEL16R	TEL16R
