# Supplementary material for: Genome-Wide Profiling of Yeast DNA:RNA Hybrid Prone Sites with DRIP-Chip
Source: PLoS Genet. 2014 Apr 17;10(4):e1004288. doi: 10.1371/journal.pgen.1004288 (PMC3990523; doi:10.1371/journal.pgen.1004288)
Supplement: Table S3 — List of ORFs enriched for RNA:DNA hybrids in wild type, rnh1Δrnh201Δ, hpr1Δ and sen1-1. (XLSX) [file pgen.1004288.s016.xlsx]

## Sheet: Table S3. ORFs
Supplementary Table S3. List of ORFs enriched for DNA:RNA hybrids in wild type, rnh1∆rnh201∆, hpr1∆ and sen1-1.
All ORFs	Wild type replicate 1	Wild type replicate 2	ORFs enriched in both wild type replicates	rnh1∆ rnh201∆ replicate 1	rnh1∆ rnh201∆ replicate 2	ORFs enriched in both rnh1∆ rnh201∆ replicates	hpr1∆ replicate 1	hpr1∆ replicate 2	ORFs enriched in both hpr1∆ replicates	sen1-1 replicate 1	sen1-1 replicate 2	ORFs enriched in both sen1-1 replicates
YAL069W	YAL069W	YAL069W	YAL004W	YAL069W	YAL069W	YAL001C	YAL069W	YAL069W	YAL001C	YAL069W	YAL069W	YAL003W
YAL068W-A	YAL068W-A	YAL068W-A	YAL005C	YAL068W-A	YAL068W-A	YAL003W	YAL068W-A	YAL068W-A	YAL004W	YAL068W-A	YAL068W-A	YAL004W
YAL068C	YAL068C	YAL068C	YAL012W	YAL068C	YAL068C	YAL004W	YAL068C	YAL068C	YAL005C	YAL068C	YAL068C	YAL005C
YAL067W-A	YAL067W-A	YAL067W-A	YAL014C	YAL067W-A	YAL067W-A	YAL005C	YAL067W-A	YAL067W-A	YAL014C	YAL067W-A	YAL067W-A	YAL009W
YAL067C	YAL065C	YAL065C	YAL015C	YAL065C	YAL065C	YAL014C	YAL065C	YAL065C	YAL015C	YAL065C	YAL065C	YAL012W
YAL066W	YAL064W-B	YAL064W-B	YAL016C-A	YAL064W-B	YAL064W-B	YAL015C	YAL064W-B	YAL064W-B	YAL016W	YAL064W-B	YAL064W-B	YAL014C
YAL065C	YAL064C-A	YAL064C-A	YAL021C	YAL064C-A	YAL064C-A	YAL016C-B	YAL064C-A	YAL064C-A	YAL021C	YAL064C-A	YAL064C-A	YAL016C-A
YAL064W-B	YAL064W	YAL063C-A	YAL043C	YAL064W	YAL063C-A	YAL016W	YAL064W	YAL064W	YAL031C	YAL063C	YAL063C	YAL021C
YAL064C-A	YAL063C-A	YAL063C	YAL061W	YAL063C-A	YAL063C	YAL021C	YAL063C	YAL063C-A	YAL037C-B	YAL062W	YAL062W	YAL028W
YAL064W	YAL063C	YAL062W	YAL062W	YAL063C	YAL043C	YAL037C-B	YAL061W	YAL063C	YAL038W	YAL061W	YAL061W	YAL030W
YAL063C-A	YAL062W	YAL061W	YAL063C	YAL053W	YAL038W	YAL038W	YAL055W	YAL055W	YAL043C	YAL055W	YAL060W	YAL037C-B
YAL063C	YAL061W	YAL043C	YAL063C-A	YAL043C	YAL037C-B	YAL043C	YAL053W	YAL053W	YAL053W	YAL053W	YAL055W	YAL038W
YAL062W	YAL055W	YAL038W	YAL064C-A	YAL038W	YAL035W	YAL063C	YAL043C	YAL051W	YAL055W	YAL046C	YAL044C	YAL039C
YAL061W	YAL043C	YAL037C-B	YAL064W-B	YAL037C-B	YAL034W-A	YAL063C-A	YAL042W	YAL043C	YAL063C	YAL044C	YAL043C	YAL043C
YAL060W	YAL040C	YAL030W	YAL065C	YAL021C	YAL025C	YAL064C-A	YAL040C	YAL039C	YAL064C-A	YAL043C	YAL039C	YAL044C
YAL059W	YAL039C	YAL021C	YAL067W-A	YAL016C-B	YAL021C	YAL064W-B	YAL038W	YAL038W	YAL064W	YAL039C	YAL038W	YAL055W
YAL059C-A	YAL034C-B	YAL019W-A	YAL068C	YAL016W	YAL019W-A	YAL065C	YAL037C-B	YAL037C-B	YAL064W-B	YAL038W	YAL037C-B	YAL061W
YAL058W	YAL031W-A	YAL016C-A	YAL068W-A	YAL015C	YAL016C-B	YAL067W-A	YAL037W	YAL031W-A	YAL065C	YAL037C-B	YAL030W	YAL062W
YAL056C-A	YAL021C	YAL015C	YAL069W	YAL014C	YAL016W	YAL068C	YAL034C	YAL031C	YAL067W-A	YAL035W	YAL028W	YAL063C
YAL056W	YAL016C-B	YAL014C	YAR008W	YAL004W	YAL016C-A	YAL068W-A	YAL031C	YAL029C	YAL068C	YAL034C-B	YAL021C	YAL064C-A
YAL055W	YAL016C-A	YAL012W	YAR019W-A	YAL005C	YAL015C	YAL069W	YAL021C	YAL025C	YAL068W-A	YAL030W	YAL016C-A	YAL064W-B
YAL054C	YAL015C	YAL004W	YAR020C	YAL003W	YAL014C	YAR008W	YAL016W	YAL024C	YAL069W	YAL028W	YAL014C	YAL065C
YAL053W	YAL014C	YAL005C	YAR033W	YAL001C	YAL012W	YAR014C	YAL016C-A	YAL021C	YAR008W	YAL025C	YAL012W	YAL067W-A
YAL051W	YAL012W	YAL003W	YAR066W	YAR008W	YAL004W	YAR031W	YAL015C	YAL019W-A	YAR014C	YAL021C	YAL009W	YAL068C
YAL049C	YAL010C	YAR008W	YAR068W	YAR014C	YAL005C	YAR033W	YAL014C	YAL016C-B	YAR020C	YAL019W-A	YAL008W	YAL068W-A
YAL047W-A	YAL008W	YAR019W-A	YAR069C	YAR031W	YAL003W	YAR066W	YAL010C	YAL016W	YAR031W	YAL019W	YAL004W	YAL069W
YAL048C	YAL004W	YAR020C	YAR070C	YAR033W	YAL001C	YAR068W	YAL004W	YAL015C	YAR033W	YAL016C-B	YAL005C	YAR002C-A
YAL047C	YAL005C	YAR031W	YAR071W	YAR066W	YAR002C-A	YAR069C	YAL005C	YAL014C	YAR050W	YAL016C-A	YAL003W	YAR002W
YAL046C	YAR002W	YAR033W	YAR075W	YAR068W	YAR008W	YAR070C	YAL001C	YAL012W	YAR066W	YAL015C	YAR002W	YAR014C
YAL044W-A	YAR002C-A	YAR066W	YBL005W	YAR069C	YAR014C	YAR071W	YAR003W	YAL004W	YAR068W	YAL014C	YAR002C-A	YAR020C
YAL045C	YAR003W	YAR068W	YBL006C	YAR070C	YAR019W-A	YAR073W	YAR008W	YAL005C	YAR069C	YAL012W	YAR014C	YAR027W
YAL044C	YAR008W	YAR069C	YBL019W	YAR071W	YAR020C	YAR075W	YAR014C	YAL003W	YAR070C	YAL009W	YAR020C	YAR031W
YAL043C	YAR019W-A	YAR070C	YBL021C	YAR073W	YAR031W	YBL007C	YAR020C	YAL001C	YAR071W	YAL004W	YAR023C	YAR033W
YAL042W	YAR020C	YAR071W	YBL022C	YAR075W	YAR033W	YBL008W-A	YAR027W	YAR002W	YAR073W	YAL005C	YAR027W	YAR050W
YAL042C-A	YAR027W	YAR075W	YBL029C-A	YBL113W-A	YAR050W	YBL010C	YAR031W	YAR008W	YAR075W	YAL003W	YAR031W	YAR066W
YAL041W	YAR033W	YBL113W-A	YBL029W	YBL113C	YAR060C	YBL022C	YAR033W	YAR014C	YBL007C	YAR002W	YAR033W	YAR068W
YAL040C	YAR060C	YBL113C	YBL046W	YBL112C	YAR066W	YBL029C-A	YAR050W	YAR019W-A	YBL009W	YAR002C-A	YAR050W	YAR069C
YAL039C	YAR064W	YBL112C	YBL053W	YBL111C	YAR068W	YBL047C	YAR066W	YAR020C	YBL010C	YAR008W	YAR066W	YAR070C
YAL038W	YAR066W	YBL111C	YBL066C	YBL109W	YAR069C	YBL053W	YAR068W	YAR031W	YBL011W	YAR014C	YAR068W	YAR071W
YAL037C-B	YAR068W	YBL109W	YBL068W	YBL108C-A	YAR070C	YBL066C	YAR069C	YAR033W	YBL017C	YAR019W-A	YAR069C	YAR073W
YAL037C-A	YAR069C	YBL108C-A	YBL071C	YBL108W	YAR071W	YBL071W-A	YAR070C	YAR050W	YBL022C	YAR020C	YAR070C	YAR075W
YAL037W	YAR070C	YBL108W	YBL071W-A	YBL107W-A	YAR073W	YBL073W	YAR071W	YAR060C	YBL023C	YAR027W	YAR071W	YBL001C
YAL036C	YAR071W	YBL107W-A	YBL073W	YBL107C	YAR075W	YBL080C	YAR073W	YAR064W	YBL047C	YAR031W	YAR073W	YBL006C
YAL035W	YAR073W	YBL107C	YBL080C	YBL106C	YBL113W-A	YBL086C	YAR075W	YAR066W	YBL051C	YAR033W	YAR075W	YBL006W-A
YAL034W-A	YAR075W	YBL100W-C	YBL086C	YBL105C	YBL113C	YBL091C	YBL113W-A	YAR068W	YBL053W	YAR050W	YBL113W-A	YBL008W-A
YAL034C-B	YBL113W-A	YBL100C	YBL093C	YBL103C	YBL112C	YBL092W	YBL113C	YAR069C	YBL057C	YAR064W	YBL113C	YBL022C
YAL034C	YBL113C	YBL093C	YBL100W-C	YBL100W-C	YBL111C	YBL093C	YBL112C	YAR070C	YBL066C	YAR066W	YBL112C	YBL027W
YAL033W	YBL112C	YBL092W	YBL107C	YBL095W	YBL109W	YBL103C	YBL111C	YAR071W	YBL071W-A	YAR068W	YBL111C	YBL029C-A
YAL032C	YBL111C	YBL086C	YBL107W-A	YBL094C	YBL108C-A	YBL107C	YBL109W	YAR073W	YBL073W	YAR069C	YBL109W	YBL029W
YAL031W-A	YBL109W	YBL081W	YBL108C-A	YBL093C	YBL108W	YBL107W-A	YBL108C-A	YAR075W	YBL086C	YAR070C	YBL108C-A	YBL046W
YAL031C	YBL108C-A	YBL080C	YBL108W	YBL092W	YBL107W-A	YBL108C-A	YBL108W	YBL113W-A	YBL091C	YAR071W	YBL108W	YBL051C
YAL030W	YBL108W	YBL073W	YBL109W	YBL091C	YBL107C	YBL108W	YBL107W-A	YBL113C	YBL093C	YAR073W	YBL107W-A	YBL053W
YAL029C	YBL107W-A	YBL071W-A	YBL111C	YBL086C	YBL103C	YBL109W	YBL107C	YBL112C	YBL094C	YAR075W	YBL107C	YBL071C
YAL028W	YBL107C	YBL071C	YBL112C	YBL080C	YBL099W	YBL111C	YBL106C	YBL111C	YBL095W	YBL113W-A	YBL103C	YBL071W-A
YAL027W	YBL103C	YBL070C	YBL113C	YBL077W	YBL093C	YBL112C	YBL105C	YBL109W	YBL100W-C	YBL113C	YBL100W-C	YBL072C
YAL026C-A	YBL100W-C	YBL068W	YBL113W-A	YBL073W	YBL092W	YBL113C	YBL103C	YBL108C-A	YBL101C	YBL112C	YBL099W	YBL081W
YAL026C	YBL097W	YBL066C	YBR002C	YBL071W-A	YBL091C	YBL113W-A	YBL101C	YBL108W	YBL103C	YBL111C	YBL100C	YBL086C
YAL025C	YBL095W	YBL057C	YBR009C	YBL068W	YBL086C	YBR002C	YBL100W-C	YBL107W-A	YBL105C	YBL109W	YBL097W	YBL089W
YAL024C	YBL094C	YBL054W	YBR010W	YBL065W	YBL080C	YBR009C	YBL095W	YBL107C	YBL106C	YBL108C-A	YBL095W	YBL091C
YAL023C	YBL093C	YBL053W	YBR011C	YBL066C	YBL073W	YBR010W	YBL096C	YBL106C	YBL107C	YBL108W	YBL096C	YBL091C-A
YAL022C	YBL091C	YBL051C	YBR014C	YBL061C	YBL072C	YBR011C	YBL094C	YBL105C	YBL107W-A	YBL107W-A	YBL093C	YBL092W
YAL021C	YBL086C	YBL046W	YBR021W	YBL053W	YBL071W-A	YBR012C	YBL093C	YBL103C	YBL108C-A	YBL107C	YBL092W	YBL093C
YAL019W-A	YBL080C	YBL032W	YBR027C	YBL051C	YBL066C	YBR014C	YBL091C	YBL101C	YBL108W	YBL103C	YBL091C-A	YBL095W
YAL020C	YBL073W	YBL031W	YBR029C	YBL047C	YBL057C	YBR020W	YBL086C	YBL100W-C	YBL109W	YBL099W	YBL091C	YBL097W
YAL019W	YBL071W-A	YBL029C-A	YBR031W	YBL035C	YBL053W	YBR027C	YBL080C	YBL099W	YBL111C	YBL097W	YBL090W	YBL099W
YAL018C	YBL071C	YBL029W	YBR056C-B	YBL029C-A	YBL047C	YBR031W	YBL079W	YBL097W	YBL112C	YBL095W	YBL089W	YBL103C
YAL017W	YBL068W	YBL027W	YBR056W-A	YBL022C	YBL029C-A	YBR049C	YBL073W	YBL095W	YBL113C	YBL094C	YBL086C	YBL107C
YAL016C-B	YBL065W	YBL022C	YBR060C	YBL017C	YBL028C	YBR056C-B	YBL071W-A	YBL094C	YBL113W-A	YBL093C	YBL083C	YBL107W-A
YAL016W	YBL066C	YBL021C	YBR062C	YBL010C	YBL027W	YBR056W-A	YBL068W-A	YBL093C	YBR002C	YBL092W	YBL081W	YBL108C-A
YAL016C-A	YBL056W	YBL019W	YBR067C	YBL009W	YBL024W	YBR060C	YBL065W	YBL091C	YBR009C	YBL091C-A	YBL072C	YBL108W
YAL015C	YBL053W	YBL011W	YBR068C	YBL008W-A	YBL022C	YBR062C	YBL066C	YBL086C	YBR010W	YBL091C	YBL071W-A	YBL109W
YAL014C	YBL047C	YBL012C	YBR069C	YBL007C	YBL021C	YBR065C	YBL061C	YBL081W	YBR011C	YBL089W	YBL071C	YBL111C
YAL013W	YBL046W	YBL006C	YBR072W	YBR002C	YBL010C	YBR078W	YBL057C	YBL073W	YBR014C	YBL087C	YBL068W	YBL112C
YAL012W	YBL040C	YBL005W	YBR076C-A	YBR007C	YBL008W-A	YBR079C	YBL053W	YBL071W-A	YBR020W	YBL086C	YBL059W	YBL113C
YAL011W	YBL033C	YBL002W	YBR078W	YBR009C	YBL007C	YBR081C	YBL051C	YBL066C	YBR021W	YBL081W	YBL054W	YBL113W-A
YAL010C	YBL029C-A	YBR002C	YBR085W	YBR010W	YBL002W	YBR101C	YBL047C	YBL057C	YBR031W	YBL073W	YBL053W	YBR009C
YAL009W	YBL029W	YBR005W	YBR092C	YBR011C	YBR002C	YBR102C	YBL045C	YBL053W	YBR045C	YBL072C	YBL051C	YBR010W
YAL008W	YBL025W	YBR009C	YBR093C	YBR012C	YBR009C	YBR107C	YBL040C	YBL051C	YBR049C	YBL071W-A	YBL046W	YBR011C
YAL007C	YBL022C	YBR010W	YBR101C	YBR014C	YBR010W	YBR111W-A	YBL035C	YBL047C	YBR056C-B	YBL071C	YBL041W	YBR014C
YAL004W	YBL021C	YBR011C	YBR107C	YBR017C	YBR011C	YBR112C	YBL029C-A	YBL046W	YBR056W-A	YBL065W	YBL029C-A	YBR016W
YAL005C	YBL019W	YBR014C	YBR111W-A	YBR020W	YBR012C	YBR113W	YBL023C	YBL034C	YBR060C	YBL059C-A	YBL029W	YBR029C
YAL003W	YBL010C	YBR016W	YBR112C	YBR027C	YBR014C	YBR118W	YBL022C	YBL023C	YBR062C	YBL053W	YBL027W	YBR031W
YAL002W	YBL009W	YBR021W	YBR113W	YBR031W	YBR020W	YBR156C	YBL017C	YBL022C	YBR065C	YBL051C	YBL022C	YBR035C
YAL001C	YBL008W-A	YBR027C	YBR118W	YBR033W	YBR021W	YBR180W	YBL011W	YBL021C	YBR067C	YBL049W	YBL019W	YBR049C
YAR002W	YBL006W-A	YBR029C	YBR126W-A	YBR041W	YBR027C	YBR191W	YBL010C	YBL017C	YBR078W	YBL047C	YBL008W-A	YBR050C
YAR002C-A	YBL006C	YBR031W	YBR126W-B	YBR049C	YBR031W	YBR191W-A	YBL009W	YBL014C	YBR079C	YBL046W	YBL006W-A	YBR054W
YAR003W	YBL005W	YBR039W	YBR127C	YBR056W-A	YBR039W	YBR198C	YBL007C	YBL011W	YBR081C	YBL029C-A	YBL006C	YBR056C-B
YAR007C	YBR002C	YBR056W-A	YBR149W	YBR056C-B	YBR045C	YBR200W-A	YBR002C	YBL010C	YBR085W	YBL029W	YBL001C	YBR056W-A
YAR008W	YBR006W	YBR056C-B	YBR159W	YBR057C	YBR046C	YBR238C	YBR007C	YBL009W	YBR092C	YBL027W	YBR002C	YBR058C-A
YAR014C	YBR009C	YBR060C	YBR173C	YBR060C	YBR049C	YBR260C	YBR009C	YBL007C	YBR093C	YBL022C	YBR009C	YBR062C
YAR015W	YBR010W	YBR062C	YBR180W	YBR062C	YBR050C	YBR298C-A	YBR010W	YBR001C	YBR101C	YBL008W-A	YBR010W	YBR067C
YAR018C	YBR011C	YBR067C	YBR191W	YBR065C	YBR056W-A	YBR301W	YBR011C	YBR002C	YBR102C	YBL006W-A	YBR011C	YBR069C
YAR019W-A	YBR012C	YBR068C	YBR191W-A	YBR068C	YBR056C-B	YBR302C	YBR014C	YBR009C	YBR107C	YBL006C	YBR012C	YBR078W
YAR019C	YBR014C	YBR069C	YBR197C	YBR078W	YBR058C-A	YCL001W-B	YBR020W	YBR010W	YBR111W-A	YBL005W	YBR014C	YBR082C
YAR020C	YBR021W	YBR072W	YBR198C	YBR079C	YBR059C	YCL005W-A	YBR021W	YBR011C	YBR112C	YBL001C	YBR016W	YBR085W
YAR023C	YBR027C	YBR076C-A	YBR200W-A	YBR081C	YBR060C	YCL007C	YBR031W	YBR012C	YBR118W	YBR009C	YBR021W	YBR089C-A
YAR027W	YBR029C	YBR078W	YBR201C-A	YBR082C	YBR062C	YCL009C	YBR032W	YBR014C	YBR127C	YBR010W	YBR029C	YBR090C
YAR028W	YBR031W	YBR085W	YBR210W	YBR084C-A	YBR065C	YCL010C	YBR035C	YBR017C	YBR156C	YBR011C	YBR031W	YBR091C
YAR029W	YBR035C	YBR092C	YBR221W-A	YBR086C	YBR078W	YCL011C	YBR045C	YBR020W	YBR166C	YBR014C	YBR035C	YBR092C
YAR031W	YBR041W	YBR093C	YBR230C	YBR092C	YBR079C	YCL035C	YBR049C	YBR021W	YBR176W	YBR016W	YBR039W	YBR093C
YAR030C	YBR049C	YBR101C	YBR268W	YBR101C	YBR081C	YCL037C	YBR056W-A	YBR031W	YBR180W	YBR029C	YBR044C	YBR107C
YAR033W	YBR050C	YBR107C	YBR269C	YBR102C	YBR085W	YCL052C	YBR056C-B	YBR038W	YBR198C	YBR031W	YBR049C	YBR111W-A
YAR035W	YBR053C	YBR111W-A	YBR298C-A	YBR107C	YBR101C	YCL056C	YBR060C	YBR041W	YBR201C-A	YBR035C	YBR050C	YBR118W
YAR035C-A	YBR054W	YBR113W	YBR301W	YBR111W-A	YBR102C	YCL061C	YBR062C	YBR045C	YBR229C	YBR038W	YBR053C	YBR126C
YAR042W	YBR056W-A	YBR112C	YBR302C	YBR113W	YBR107C	YCL065W	YBR065C	YBR046C	YBR235W	YBR040W	YBR054W	YBR126W-A
YAR047C	YBR056C-B	YBR118W	YCL004W	YBR112C	YBR111W-A	YCL066W	YBR067C	YBR049C	YBR238C	YBR048W	YBR056W-A	YBR126W-B
YAR050W	YBR058C-A	YBR126W-A	YCL005W	YBR118W	YBR113W	YCL067C	YBR068C	YBR050C	YBR239C	YBR049C	YBR056C-B	YBR127C
YAR053W	YBR060C	YBR126W-B	YCL005W-A	YBR156C	YBR112C	YCL068C	YBR069C	YBR056W-A	YBR246W	YBR050C	YBR058C-A	YBR128C
YAR060C	YBR062C	YBR127C	YCL007C	YBR159W	YBR118W	YCL069W	YBR074W	YBR056C-B	YBR248C	YBR054W	YBR062C	YBR145W
YAR064W	YBR067C	YBR135W	YCL009C	YBR170C	YBR126W-A	YCL073C	YBR078W	YBR057C	YBR260C	YBR056W-A	YBR066C	YBR157C
YAR066W	YBR068C	YBR149W	YCL010C	YBR180W	YBR126W-B	YCR001W	YBR079C	YBR058C-A	YBR264C	YBR056C-B	YBR067C	YBR167C
YAR068W	YBR069C	YBR159W	YCL022C	YBR191W	YBR156C	YCR002C	YBR080C	YBR059C	YBR287W	YBR058C-A	YBR068C	YBR173C
YAR069C	YBR072W	YBR162C	YCL028W	YBR191W-A	YBR180W	YCR012W	YBR081C	YBR060C	YBR294W	YBR059C	YBR069C	YBR191W
YAR070C	YBR076C-A	YBR163W	YCL033C	YBR198C	YBR181C	YCR013C	YBR084W	YBR062C	YBR295W	YBR060C	YBR072W	YBR194W
YAR071W	YBR078W	YBR173C	YCL035C	YBR200W-A	YBR189W	YCR014C	YBR084C-A	YBR065C	YBR298C-A	YBR062C	YBR078W	YBR195C
YAR073W	YBR082C	YBR180W	YCL037C	YBR201C-A	YBR191W	YCR026C	YBR085W	YBR067C	YBR299W	YBR067C	YBR082C	YBR196C-B
YAR075W	YBR085W	YBR191W	YCL047C	YBR210W	YBR191W-A	YCR027C	YBR086C	YBR078W	YBR300C	YBR069C	YBR083W	YBR197C
YJL225W-A	YBR092C	YBR191W-A	YCL052C	YBR230C	YBR198C	YCR035C	YBR092C	YBR079C	YBR301W	YBR078W	YBR085W	YBR198C
YJL225C	YBR093C	YBR196C-B	YCL055W	YBR238C	YBR200W-A	YCR038W-A	YBR093C	YBR081C	YBR302C	YBR081C	YBR089C-A	YBR201C-A
YJL223C	YBR101C	YBR197C	YCL056C	YBR239C	YBR211C	YCR039C	YBR101C	YBR083W	YCL005W-A	YBR082C	YBR090C	YBR209W
YJL222W-B	YBR107C	YBR198C	YCL065W	YBR260C	YBR221W-A	YCR041W	YBR102C	YBR085W	YCL007C	YBR084C-A	YBR091C	YBR228W
YJL222W-A	YBR111W-A	YBR200W-A	YCL068C	YBR294W	YBR238C	YCR043C	YBR107C	YBR092C	YCL009C	YBR085W	YBR092C	YBR230C
YJL222W	YBR113W	YBR201C-A	YCR001W	YBR297W	YBR245C	YCR067C	YBR109C	YBR093C	YCL010C	YBR089C-A	YBR093C	YBR230W-A
YJL220W	YBR112C	YBR210W	YCR012W	YBR298C-A	YBR248C	YCR072C	YBR110W	YBR101C	YCL011C	YBR090C	YBR107C	YBR232C
YJL221C	YBR118W	YBR221W-A	YCR013C	YBR301W	YBR260C	YCR084C	YBR111W-A	YBR102C	YCL016C	YBR091C	YBR109C	YBR233W
YJL219W	YBR122C	YBR226C	YCR018C	YBR300C	YBR264C	YCR085W	YBR112C	YBR107C	YCL034W	YBR092C	YBR111W-A	YBR239C
YJL218W	YBR126W-A	YBR230C	YCR018C-A	YBR302C	YBR273C	YCR087C-A	YBR118W	YBR111W-A	YCL035C	YBR093C	YBR118W	YBR261C
YJL217W	YBR126W-B	YBR254C	YCR020C	YCL073C	YBR287W	YCR087W	YBR126C	YBR113W	YCL037C	YBR107C	YBR122C	YBR277C
YJL216C	YBR127C	YBR268W	YCR024C-A	YCL069W	YBR298C-A	YCR095W-A	YBR127C	YBR112C	YCL043C	YBR111W-A	YBR126C	YBR278W
YJL215C	YBR141W-A	YBR269C	YCR024C-B	YCL068C	YBR301W	YCR096C	YBR133C	YBR118W	YCL052C	YBR113W	YBR126W-A	YBR289W
YJL214W	YBR145W	YBR273C	YCR038W-A	YCL067C	YBR302C	YCR104W	YBR139W	YBR127C	YCL056C	YBR112C	YBR126W-B	YBR298C-A
YJL213W	YBR149W	YBR298C-A	YCR039C	YCL066W	YCL073C	YCR108C	YBR145W	YBR130C	YCL061C	YBR118W	YBR127C	YBR299W
YJL212C	YBR153W	YBR301W	YCR041W	YCL065W	YCL069W	YDL005C	YBR153W	YBR143C	YCL065W	YBR126C	YBR128C	YBR300C
YJL210W	YBR155W	YBR302C	YCR043C	YCL061C	YCL068C	YDL012C	YBR156C	YBR150C	YCL066W	YBR126W-A	YBR134W	YBR301W
YJL211C	YBR157C	YCL068C	YCR044C	YCL056C	YCL067C	YDL014W	YBR166C	YBR156C	YCL067C	YBR126W-B	YBR145W	YBR302C
YJL209W	YBR159W	YCL065W	YCR046C	YCL052C	YCL066W	YDL016C	YBR176W	YBR159W	YCL068C	YBR127C	YBR157C	YCL004W
YJL208C	YBR170C	YCL056C	YCR061W	YCL047C	YCL065W	YDL017W	YBR180W	YBR166C	YCL069W	YBR128C	YBR167C	YCL005W
YJL207C	YBR173C	YCL055W	YCR066W	YCL037C	YCL061C	YDL019C	YBR197C	YBR170C	YCL073C	YBR144C	YBR170C	YCL005W-A
YJL206C	YBR175W	YCL052C	YCR087C-A	YCL035C	YCL056C	YDL020C	YBR198C	YBR173C	YCR002C	YBR145W	YBR173C	YCL007C
YJL205C	YBR174C	YCL047C	YCR087W	YCL032W	YCL052C	YDL022W	YBR201C-A	YBR176W	YCR013C	YBR155W	YBR175W	YCL009C
YJL204C	YBR176W	YCL037C	YCR096C	YCL011C	YCL037C	YDL023C	YBR218C	YBR179C	YCR014C	YBR157C	YBR174C	YCL010C
YJL203W	YBR180W	YCL035C	YCR097W-A	YCL010C	YCL035C	YDL025W-A	YBR229C	YBR180W	YCR018C-A	YBR162W-A	YBR176W	YCL022C
YJL202C	YBR187W	YCL033C	YCR104W	YCL009C	YCL033C	YDL028C	YBR230C	YBR198C	YCR026C	YBR167C	YBR182C-A	YCL028W
YJL201W	YBR191W	YCL028W	YCR108C	YCL005W-A	YCL029C	YDL029W	YBR235W	YBR200W-A	YCR030C	YBR173C	YBR187W	YCL029C
YJL200C	YBR191W-A	YCL022C	YDL008W	YCL007C	YCL022C	YDL045C	YBR238C	YBR201C-A	YCR038C	YBR181C	YBR191W	YCL032W
YJL199C	YBR197C	YCL010C	YDL012C	YCL001W-B	YCL016C	YDL056W	YBR239C	YBR226C	YCR038W-A	YBR190W	YBR194W	YCL033C
YJL198W	YBR198C	YCL009C	YDL014W	YCR001W	YCL011C	YDL062W	YBR246W	YBR227C	YCR039C	YBR191W	YBR195C	YCL034W
YJL197W	YBR200W-A	YCL005W-A	YDL016C	YCR002C	YCL010C	YDL065C	YBR248C	YBR229C	YCR040W	YBR194W	YBR196C-B	YCL035C
YJL197C-A	YBR201C-A	YCL007C	YDL017W	YCR006C	YCL009C	YDL067C	YBR260C	YBR235W	YCR041W	YBR195C	YBR197C	YCL037C
YJL196C	YBR210W	YCL005W	YDL022W	YCR009C	YCL005W-A	YDL075W	YBR263W	YBR238C	YCR043C	YBR196C-B	YBR198C	YCL043C
YJL194W	YBR221W-A	YCL004W	YDL023C	YCR012W	YCL007C	YDL079C	YBR264C	YBR239C	YCR054C	YBR197C	YBR200W-A	YCL056C
YJL195C	YBR230C	YCR001W	YDL025W-A	YCR013C	YCL001W-B	YDL085C-A	YBR280C	YBR245C	YCR057C	YBR198C	YBR201C-A	YCL065W
YJL193W	YBR238C	YCR012W	YDL029W	YCR014C	YCR001W	YDL091C	YBR287W	YBR246W	YCR061W	YBR201C-A	YBR205W	YCL066W
YJL192C	YBR239C	YCR013C	YDL046W	YCR026C	YCR002C	YDL093W	YBR294W	YBR248C	YCR066W	YBR209W	YBR206W	YCL067C
YJL191W	YBR260C	YCR018C	YDL048C	YCR027C	YCR004C	YDL095W	YBR295W	YBR260C	YCR067C	YBR227C	YBR209W	YCL068C
YJL190C	YBR261C	YCR018C-A	YDL061C	YCR030C	YCR012W	YDL097C	YBR298C-A	YBR264C	YCR072C	YBR228W	YBR210W	YCL069W
YJL189W	YBR264C	YCR020C	YDL065C	YCR035C	YCR013C	YDL103C	YBR299W	YBR273C	YCR084C	YBR230C	YBR228W	YCL073C
YJL188C	YBR268W	YCR024C-B	YDL067C	YCR038W-A	YCR014C	YDL106C	YBR301W	YBR287W	YCR087C-A	YBR230W-A	YBR230C	YCR012W
YJL187C	YBR269C	YCR024C-A	YDL075W	YCR038C	YCR018C-A	YDL110C	YBR300C	YBR294W	YCR087W	YBR233W	YBR230W-A	YCR013C
YJL186W	YBR293W	YCR027C	YDL085C-A	YCR039C	YCR024C-B	YDL111C	YBR302C	YBR295W	YCR089W	YBR232C	YBR233W	YCR014C
YJL185C	YBR298C-A	YCR038W-A	YDL085W	YCR041W	YCR024C-A	YDL114W-A	YCL073C	YBR297W	YCR096C	YBR238C	YBR232C	YCR018C-A
YJL184W	YBR299W	YCR039C	YDL086C-A	YCR043C	YCR026C	YDL118W	YCL069W	YBR298C-A	YCR097W-A	YBR239C	YBR239C	YCR024C-A
YJL183W	YBR301W	YCR041W	YDL086W	YCR054C	YCR027C	YDL128W	YCL068C	YBR299W	YCR102W-A	YBR247C	YBR248C	YCR024C-B
YJL181W	YBR300C	YCR043C	YDL091C	YCR057C	YCR034W	YDL134C	YCL067C	YBR301W	YCR104W	YBR261C	YBR253W	YCR038W-A
YJL182C	YBR302C	YCR044C	YDL093W	YCR067C	YCR035C	YDL139C	YCL066W	YBR300C	YCR107W	YBR278W	YBR254C	YCR039C
YJL180C	YCL073C	YCR046C	YDL095W	YCR072C	YCR038W-A	YDL153C	YCL065W	YBR302C	YCR108C	YBR277C	YBR255W	YCR040W
YJL179W	YCL069W	YCR050C	YDL096C	YCR083W	YCR039C	YDL164C	YCL061C	YCL073C	YDL006W	YBR289W	YBR255C-A	YCR041W
YJL178C	YCL068C	YCR059C	YDL103C	YCR084C	YCR040W	YDL168W	YCL057W	YCL069W	YDL012C	YBR298C-A	YBR256C	YCR047C
YJL177W	YCL067C	YCR061W	YDL110C	YCR085W	YCR041W	YDL169C	YCL056C	YCL068C	YDL013W	YBR299W	YBR261C	YCR047W-A
YJL175W	YCL065W	YCR066W	YDL111C	YCR087W	YCR043C	YDL182W	YCL052C	YCL067C	YDL014W	YBR301W	YBR262C	YCR059C
YJL176C	YCL058W-A	YCR072C	YDL114W	YCR087C-A	YCR047W-A	YDL185C-A	YCL043C	YCL066W	YDL017W	YBR300C	YBR265W	YCR060W
YJL174W	YCL058C	YCR085W	YDL118W	YCR095W-A	YCR050C	YDL185W	YCL037C	YCL065W	YDL019C	YBR302C	YBR268W	YCR061W
YJL173C	YCL056C	YCR087W	YDL123W	YCR096C	YCR053W	YDL188C	YCL035C	YCL061C	YDL020C	YCL073C	YBR269C	YCR079W
YJL172W	YCL055W	YCR087C-A	YDL125C	YCR097W-A	YCR061W	YDL196W	YCL034W	YCL056C	YDL022W	YCL069W	YBR273C	YCR085W
YJL171C	YCL052C	YCR096C	YDL128W	YCR104W	YCR067C	YDL197C	YCL016C	YCL052C	YDL023C	YCL068C	YBR278W	YCR087C-A
YJL170C	YCL049C	YCR097W-A	YDL130W-A	YCR107W	YCR072C	YDL203C	YCL011C	YCL043C	YDL025W-A	YCL067C	YBR277C	YCR087W
YJL169W	YCL047C	YCR104W	YDL133C-A	YCR108C	YCR084C	YDL204W	YCL010C	YCL037C	YDL028C	YCL066W	YBR285W	YCR095W-A
YJL168C	YCL037C	YCR108C	YDL134C	YDL248W	YCR085W	YDL210W	YCL009C	YCL035C	YDL029W	YCL065W	YBR289W	YCR096C
YJL167W	YCL035C	YDL248W	YDL137W	YDL247W	YCR087W	YDL211C	YCL005W-A	YCL034W	YDL035C	YCL056C	YBR298C-A	YCR097W-A
YJL166W	YCL034W	YDL247W-A	YDL138W	YDL245C	YCR087C-A	YDL212W	YCL007C	YCL033C	YDL037C	YCL052C	YBR299W	YCR104W
YJL165C	YCL033C	YDL247W	YDL139C	YDL243C	YCR089W	YDL213C	YCR002C	YCL029C	YDL039C	YCL051W	YBR301W	YCR107W
YJL164C	YCL032W	YDL245C	YDL144C	YDL229W	YCR095W-A	YDL223C	YCR013C	YCL025C	YDL044C	YCL043C	YBR300C	YCR108C
YJL163C	YCL029C	YDL230W	YDL161W	YDL228C	YCR096C	YDL224C	YCR014C	YCL022C	YDL045C	YCL037C	YBR302C	YDL002C
YJL162C	YCL028W	YDL229W	YDL168W	YDL226C	YCR102W-A	YDL226C	YCR018C-A	YCL017C	YDL045W-A	YCL035C	YCL073C	YDL005C
YJL161W	YCL027W	YDL228C	YDL172C	YDL224C	YCR104W	YDL228C	YCR019W	YCL016C	YDL048C	YCL034W	YCL069W	YDL008W
YJL160C	YCL022C	YDL226C	YDL173W	YDL223C	YCR108C	YDL229W	YCR026C	YCL011C	YDL056W	YCL033C	YCL068C	YDL010W
YJL159W	YCL016C	YDL224C	YDL174C	YDL213C	YDL248W	YDL243C	YCR030C	YCL010C	YDL065C	YCL032W	YCL067C	YDL012C
YJL158C	YCL010C	YDL223C	YDL181W	YDL212W	YDL247W	YDL245C	YCR034W	YCL009C	YDL075W	YCL031C	YCL066W	YDL013W
YJL157C	YCL009C	YDL213C	YDL185C-A	YDL211C	YDL245C	YDL247W	YCR038W-A	YCL005W-A	YDL078C	YCL029C	YCL065W	YDL014W
YJL156W-A	YCL008C	YDL212W	YDL185W	YDL210W	YDL243C	YDL248W	YCR038C	YCL007C	YDL085C-A	YCL028W	YCL056C	YDL018C
YJL156C	YCL005W-A	YDL210W	YDL188C	YDL204W	YDL230W	YDR012W	YCR039C	YCR001W	YDL085W	YCL025C	YCL044C	YDL022W
YJL155C	YCL007C	YDL207W	YDL196W	YDL203C	YDL229W	YDR020C	YCR040W	YCR002C	YDL091C	YCL022C	YCL043C	YDL023C
YJL154C	YCL005W	YDL204W	YDL204W	YDL199C	YDL228C	YDR022C	YCR041W	YCR009C	YDL093W	YCL018W	YCL041C	YDL025W-A
YJL153C	YCL004W	YDL198C	YDL210W	YDL197C	YDL226C	YDR026C	YCR043C	YCR012W	YDL095W	YCL016C	YCL037C	YDL029W
YJL152W	YCL002C	YDL196W	YDL212W	YDL196W	YDL224C	YDR028C	YCR054C	YCR013C	YDL103C	YCL011C	YCL035C	YDL032W
YJL151C	YCR001W	YDL191W	YDL213C	YDL191W	YDL223C	YDR034C	YCR057C	YCR014C	YDL106C	YCL010C	YCL034W	YDL033C
YJL150W	YCR002C	YDL189W	YDL223C	YDL190C	YDL213C	YDR034C-A	YCR061W	YCR018C-A	YDL108W	YCL009C	YCL033C	YDL037C
YJL149W	YCR007C	YDL188C	YDL224C	YDL188C	YDL212W	YDR038C	YCR066W	YCR026C	YDL109C	YCL005W-A	YCL032W	YDL039C
YJL148W	YCR009C	YDL185W	YDL228C	YDL185W	YDL211C	YDR039C	YCR067C	YCR030C	YDL110C	YCL007C	YCL029C	YDL046W
YJL147C	YCR012W	YDL185C-A	YDL229W	YDL185C-A	YDL210W	YDR040C	YCR072C	YCR035C	YDL111C	YCL005W	YCL028W	YDL048C
YJL146W	YCR013C	YDL181W	YDL245C	YDL182W	YDL204W	YDR048C	YCR083W	YCR038W-A	YDL114W	YCL004W	YCL022C	YDL057W
YJL145W	YCR014C	YDL180W	YDL247W	YDL180W	YDL203C	YDR051C	YCR084C	YCR038C	YDL114W-A	YCR012W	YCL010C	YDL065C
YJL144W	YCR018C	YDL174C	YDL247W-A	YDL169C	YDL197C	YDR052C	YCR087W	YCR039C	YDL118W	YCR013C	YCL009C	YDL067C
YJL143W	YCR018C-A	YDL173W	YDL248W	YDL168W	YDL196W	YDR053W	YCR087C-A	YCR040W	YDL123W	YCR014C	YCL008C	YDL072C
YJL142C	YCR020C	YDL172C	YDR012W	YDL164C	YDL188C	YDR054C	YCR089W	YCR041W	YDL124W	YCR018C-A	YCL005W-A	YDL075W
YJL141C	YCR024C-B	YDL168W	YDR020C	YDL159C-B	YDL185W	YDR055W	YCR092C	YCR042C	YDL128W	YCR024C-B	YCL007C	YDL078C
YJL140W	YCR024C-A	YDL161W	YDR034C	YDL153C	YDL185C-A	YDR056C	YCR096C	YCR043C	YDL134C	YCR024C-A	YCL005W	YDL085C-A
YJL139C	YCR026C	YDL144C	YDR034C-A	YDL143W	YDL182W	YDR062W	YCR097W-A	YCR045W-A	YDL138W	YCR026C	YCL004W	YDL086C-A
YJL138C	YCR034W	YDL139C	YDR038C	YDL140C	YDL169C	YDR067C	YCR102W-A	YCR045C	YDL139C	YCR038W-A	YCR001W	YDL086W
YJL137C	YCR038W-A	YDL138W	YDR039C	YDL139C	YDL168W	YDR070C	YCR104W	YCR047W-A	YDL140C	YCR039C	YCR007C	YDL095W
YJL136W-A	YCR038C	YDL137W	YDR040C	YDL138W	YDL164C	YDR077W	YCR107W	YCR047C	YDL143W	YCR040W	YCR012W	YDL100C
YJL136C	YCR039C	YDL136W	YDR047W	YDL136W	YDL153C	YDR088C	YCR108C	YCR050C	YDL144C	YCR041W	YCR013C	YDL110C
YJL135W	YCR041W	YDL134C	YDR048C	YDL134C	YDL139C	YDR097C	YDL248W	YCR054C	YDL153C	YCR043C	YCR014C	YDL114W
YJL134W	YCR042C	YDL133C-A	YDR051C	YDL130W-A	YDL134C	YDR098C	YDL247W-A	YCR057C	YDL164C	YCR047W-A	YCR015C	YDL118W
YJL133C-A	YCR043C	YDL130W-A	YDR056C	YDL128W	YDL130W	YDR113C	YDL247W	YCR061W	YDL168W	YCR047C	YCR018C	YDL119C
YJL133W	YCR044C	YDL129W	YDR059C	YDL125C	YDL128W	YDR119W	YDL246C	YCR066W	YDL169C	YCR059C	YCR018C-A	YDL120W
YJL132W	YCR046C	YDL128W	YDR062W	YDL118W	YDL118W	YDR130C	YDL245C	YCR067C	YDL172C	YCR060W	YCR023C	YDL123W
YJL131C	YCR061W	YDL125C	YDR063W	YDL114W-A	YDL114W-A	YDR142C	YDL244W	YCR072C	YDL174C	YCR061W	YCR024C-B	YDL124W
YJL130C	YCR066W	YDL124W	YDR067C	YDL114W	YDL111C	YDR153C	YDL243C	YCR084C	YDL180W	YCR067C	YCR024C-A	YDL125C
YJL129C	YCR079W	YDL123W	YDR070C	YDL111C	YDL110C	YDR162C	YDL240W	YCR087W	YDL185C-A	YCR071C	YCR028C-A	YDL128W
YJL128C	YCR083W	YDL118W	YDR072C	YDL110C	YDL106C	YDR169C	YDL236W	YCR087C-A	YDL185W	YCR079W	YCR038W-A	YDL131W
YJL127W-A	YCR084C	YDL114W	YDR076W	YDL109C	YDL103C	YDR191W	YDL231C	YCR089W	YDL188C	YCR085W	YCR039C	YDL134C
YJL127C-B	YCR087W	YDL111C	YDR079W	YDL108W	YDL097C	YDR225W	YDL229W	YCR096C	YDL190C	YCR087W	YCR040W	YDL137W
YJL127C	YCR087C-A	YDL110C	YDR088C	YDL106C	YDL095W	YDR241W	YDL228C	YCR097W-A	YDL196W	YCR087C-A	YCR041W	YDL138W
YJL126W	YCR095W-A	YDL109C	YDR098C	YDL103C	YDL093W	YDR246W-A	YDL226C	YCR102W-A	YDL197C	YCR095W-A	YCR044C	YDL139C
YJL125C	YCR096C	YDL108W	YDR118W-A	YDL097C	YDL091C	YDR260C	YDL224C	YCR104W	YDL199C	YCR096C	YCR046C	YDL143W
YJL124C	YCR097W	YDL103C	YDR130C	YDL095W	YDL089W	YDR265W	YDL223C	YCR105W	YDL203C	YCR097W-A	YCR047W-A	YDL166C
YJL123C	YCR097W-A	YDL095W	YDR133C	YDL093W	YDL085C-A	YDR267C	YDL213C	YCR107W	YDL204W	YCR104W	YCR047C	YDL172C
YJL122W	YCR102W-A	YDL096C	YDR135C	YDL092W	YDL081C	YDR269C	YDL212W	YCR108C	YDL210W	YCR107W	YCR051W	YDL173W
YJL120W	YCR104W	YDL093W	YDR142C	YDL091C	YDL079C	YDR277C	YDL211C	YDL248W	YDL211C	YCR108C	YCR059C	YDL174C
YJL121C	YCR107W	YDL091C	YDR143C	YDL085C-A	YDL078C	YDR278C	YDL210W	YDL247W-A	YDL212W	YDL248W	YCR060W	YDL182W
YJL118W	YCR108C	YDL086W	YDR149C	YDL079C	YDL075W	YDR282C	YDL204W	YDL247W	YDL213C	YDL247W	YCR061W	YDL184C
YJL119C	YDL248W	YDL086C-A	YDR155C	YDL075W	YDL067C	YDR283C	YDL203C	YDL246C	YDL223C	YDL246C	YCR064C	YDL185C-A
YJL117W	YDL247W-A	YDL085C-A	YDR157W	YDL067C	YDL065C	YDR293C	YDL199C	YDL245C	YDL224C	YDL245C	YCR079W	YDL185W
YJL116C	YDL247W	YDL085W	YDR182W-A	YDL065C	YDL062W	YDR307W	YDL197C	YDL243C	YDL226C	YDL244W	YCR082W	YDL188C
YJL115W	YDL245C	YDL081C	YDR191W	YDL062W	YDL056W	YDR309C	YDL196W	YDL230W	YDL228C	YDL243C	YCR084C	YDL189W
YJL112W	YDL244W	YDL075W	YDR193W	YDL063C	YDL045C	YDR324C	YDL190C	YDL229W	YDL229W	YDL241W	YCR085W	YDL196W
YJL111W	YDL243C	YDL067C	YDR221W	YDL057W	YDL029W	YDR339C	YDL188C	YDL228C	YDL243C	YDL229W	YCR086W	YDL204W
YJL110C	YDL236W	YDL065C	YDR222W	YDL056W	YDL028C	YDR340W	YDL185W	YDL226C	YDL245C	YDL228C	YCR087W	YDL210W
YJL109C	YDL229W	YDL061C	YDR231C	YDL054C	YDL025W-A	YDR346C	YDL185C-A	YDL224C	YDL246C	YDL226C	YCR087C-A	YDL211C
YJL108C	YDL228C	YDL056W	YDR233C	YDL048C	YDL022W	YDR348C	YDL182W	YDL223C	YDL247W	YDL224C	YCR095W-A	YDL212W
YJL107C	YDL224C	YDL048C	YDR234W	YDL045W-A	YDL023C	YDR353W	YDL180W	YDL216C	YDL247W-A	YDL223C	YCR096C	YDL213C
YJL106W	YDL223C	YDL046W	YDR241W	YDL045C	YDL020C	YDR359C	YDL174C	YDL213C	YDL248W	YDL213C	YCR097W-A	YDL223C
YJL105W	YDL213C	YDL045W-A	YDR242W	YDL044C	YDL019C	YDR361C	YDL172C	YDL212W	YDR001C	YDL212W	YCR104W	YDL224C
YJL104W	YDL212W	YDL029W	YDR246W-A	YDL036C	YDL018C	YDR365C	YDL169C	YDL211C	YDR007W	YDL211C	YCR107W	YDL228C
YJL103C	YDL211C	YDL025W-A	YDR254W	YDL035C	YDL017W	YDR382W	YDL168W	YDL210W	YDR008C	YDL210W	YCR108C	YDL229W
YJL102W	YDL210W	YDL022W	YDR259C	YDL029W	YDL016C	YDR385W	YDL164C	YDL209C	YDR011W	YDL209C	YDL248W	YDL241W
YJL101C	YDL204W	YDL023C	YDR260C	YDL028C	YDL014W	YDR419W	YDL159C-B	YDL204W	YDR012W	YDL208W	YDL247W-A	YDL243C
YJL100W	YDL197C	YDL017W	YDR265W	YDL025W-A	YDL012C	YDR423C	YDL153C	YDL203C	YDR017C	YDL204W	YDL247W	YDL244W
YJL099W	YDL196W	YDL016C	YDR271C	YDL022W	YDL005C	YDR432W	YDL149W	YDL199C	YDR020C	YDL201W	YDL246C	YDL245C
YJL098W	YDL193W	YDL014W	YDR276C	YDL023C	YDL002C	YDR433W	YDL144C	YDL197C	YDR027C	YDL199C	YDL245C	YDL246C
YJL097W	YDL188C	YDL012C	YDR277C	YDL020C	YDR012W	YDR437W	YDL143W	YDL196W	YDR028C	YDL196W	YDL244W	YDL247W
YJL096W	YDL185W	YDL008W	YDR278C	YDL019C	YDR020C	YDR443C	YDL142C	YDL190C	YDR034C	YDL189W	YDL243C	YDL248W
YJL095W	YDL185C-A	YDR012W	YDR280W	YDL017W	YDR022C	YDR445C	YDL141W	YDL189W	YDR034C-A	YDL188C	YDL241W	YDR007W
YJL094C	YDL184C	YDR020C	YDR307W	YDL016C	YDR026C	YDR451C	YDL140C	YDL188C	YDR038C	YDL187C	YDL229W	YDR008C
YJL093C	YDL182W	YDR023W	YDR320C-A	YDL014W	YDR028C	YDR456W	YDL139C	YDL185W	YDR039C	YDL185W	YDL228C	YDR012W
YJL092W	YDL181W	YDR034C	YDR339C	YDL012C	YDR034C	YDR468C	YDL138W	YDL185C-A	YDR040C	YDL185C-A	YDL224C	YDR020C
YJL091C	YDL179W	YDR034C-A	YDR340W	YDL010W	YDR034C-A	YDR485C	YDL137W	YDL180W	YDR051C	YDL184C	YDL223C	YDR034C-A
YJL090C	YDL174C	YDR034W-B	YDR359C	YDL008W	YDR038C	YDR490C	YDL134C	YDL174C	YDR052C	YDL182W	YDL213C	YDR038C
YJL089W	YDL173W	YDR038C	YDR378C	YDL006W	YDR039C	YDR492W	YDL130W-A	YDL172C	YDR053W	YDL179W	YDL212W	YDR039C
YJL088W	YDL172C	YDR039C	YDR382W	YDL005C	YDR040C	YDR500C	YDL128W	YDL169C	YDR054C	YDL177C	YDL211C	YDR040C
YJL087C	YDL168W	YDR040C	YDR419W	YDL004W	YDR048C	YDR514C	YDL125C	YDL168W	YDR056C	YDL174C	YDL210W	YDR043C
YJL085W	YDL161W	YDR046C	YDR423C	YDR001C	YDR051C	YDR524C	YDL124W	YDL164C	YDR062W	YDL173W	YDL204W	YDR048C
YJL086C	YDL160C-A	YDR047W	YDR433W	YDR004W	YDR053W	YDR529C	YDL123W	YDL160C	YDR067C	YDL172C	YDL198C	YDR049W
YJL084C	YDL160C	YDR048C	YDR437W	YDR007W	YDR052C	YDR531W	YDL118W	YDL152W	YDR070C	YDL168W	YDL196W	YDR051C
YJL083W	YDL159W-A	YDR050C	YDR441C	YDR008C	YDR054C	YDR542W	YDL114W-A	YDL153C	YDR077W	YDL166C	YDL193W	YDR054C
YJL082W	YDL144C	YDR051C	YDR445C	YDR011W	YDR055W	YDR543C	YDL114W	YDL148C	YDR088C	YDL163W	YDL190C	YDR059C
YJL081C	YDL143W	YDR056C	YDR448W	YDR012W	YDR056C	YDR544C	YDL111C	YDL144C	YDR093W	YDL152W	YDL189W	YDR062W
YJL080C	YDL139C	YDR059C	YDR451C	YDR017C	YDR062W	YDR545C-A	YDL110C	YDL143W	YDR097C	YDL153C	YDL188C	YDR063W
YJL079C	YDL138W	YDR062W	YDR456W	YDR019C	YDR064W	YDR545W	YDL109C	YDL140C	YDR098C	YDL148C	YDL185W	YDR068W
YJL078C	YDL137W	YDR063W	YDR460W	YDR020C	YDR067C	YEL001C	YDL108W	YDL139C	YDR101C	YDL143W	YDL185C-A	YDR070C
YJL077W-B	YDL134C	YDR067C	YDR468C	YDR022C	YDR068W	YEL005C	YDL106C	YDL138W	YDR104C	YDL140C	YDL184C	YDR072C
YJL077W-A	YDL133C-A	YDR070C	YDR479C	YDR023W	YDR070C	YEL007W	YDL103C	YDL134C	YDR119W	YDL139C	YDL182W	YDR077W
YJL077C	YDL133W	YDR072C	YDR482C	YDR026C	YDR077W	YEL016C	YDL100C	YDL128W	YDR123C	YDL138W	YDL174C	YDR079C-A
YJL076W	YDL131W	YDR076W	YDR490C	YDR027C	YDR088C	YEL019C	YDL095W	YDL124W	YDR127W	YDL137W	YDL173W	YDR079W
YJL075C	YDL130W-A	YDR077W	YDR492W	YDR028C	YDR097C	YEL023C	YDL093W	YDL123W	YDR130C	YDL134C	YDL172C	YDR086C
YJL074C	YDL130W	YDR079W	YDR498C	YDR029W	YDR098C	YEL024W	YDL091C	YDL118W	YDR133C	YDL133C-A	YDL166C	YDR088C
YJL073W	YDL128W	YDR088C	YDR504C	YDR034C	YDR099W	YEL026W	YDL088C	YDL114W-A	YDR142C	YDL131W	YDL161W	YDR106W
YJL072C	YDL125C	YDR098C	YDR506C	YDR034C-A	YDR112W	YEL027W	YDL085C-A	YDL114W	YDR143C	YDL130W	YDL159C-B	YDR112W
YJL071W	YDL123W	YDR099W	YDR524C	YDR034W-B	YDR113C	YEL036C	YDL085W	YDL111C	YDR144C	YDL128W	YDL144C	YDR123C
YJL070C	YDL118W	YDR102C	YDR524W-C	YDR036C	YDR116C	YEL037C	YDL078C	YDL110C	YDR146C	YDL126C	YDL143W	YDR126W
YJL069C	YDL114W-A	YDR116C	YDR529C	YDR038C	YDR119W	YEL042W	YDL075W	YDL109C	YDR150W	YDL125C	YDL139C	YDR133C
YJL068C	YDL114W	YDR118W-A	YDR538W	YDR039C	YDR130C	YEL049W	YDL066W	YDL108W	YDR153C	YDL124W	YDL138W	YDR139C
YJL067W	YDL111C	YDR130C	YDR542W	YDR040C	YDR142C	YEL074W	YDL065C	YDL106C	YDR160W	YDL123W	YDL137W	YDR143C
YJL066C	YDL110C	YDR133C	YDR543C	YDR046C	YDR143C	YEL075C	YDL056W	YDL103C	YDR162C	YDL120W	YDL134C	YDR149C
YJL064W	YDL103C	YDR135C	YDR544C	YDR048C	YDR149C	YEL075W-A	YDL048C	YDL101C	YDR169C	YDL118W	YDL131W	YDR153C
YJL065C	YDL100C	YDR142C	YDR545C-A	YDR051C	YDR153C	YEL076C	YDL046W	YDL097C	YDR175C	YDL119C	YDL130W-A	YDR155C
YJL063C	YDL098C	YDR143C	YDR545W	YDR053W	YDR157W	YEL076C-A	YDL045W-A	YDL095W	YDR191W	YDL114W-A	YDL129W	YDR162C
YJL062W-A	YDL095W	YDR144C	YEL001C	YDR052C	YDR158W	YEL077C	YDL045C	YDL093W	YDR192C	YDL114W	YDL128W	YDR167W
YJL062W	YDL096C	YDR149C	YEL003W	YDR054C	YDR162C	YEL077W-A	YDL044C	YDL091C	YDR193W	YDL110C	YDL125C	YDR169C
YJL061W	YDL093W	YDR154C	YEL007W	YDR055W	YDR169C	YER005W	YDL039C	YDL085C-A	YDR203W	YDL106C	YDL124W	YDR173C
YJL060W	YDL091C	YDR155C	YEL011W	YDR056C	YDR191W	YER008C	YDL038C	YDL085W	YDR207C	YDL100C	YDL123W	YDR182W-A
YJL059W	YDL087C	YDR157W	YEL015W	YDR059C	YDR222W	YER011W	YDL037C	YDL079C	YDR208W	YDL095W	YDL120W	YDR185C
YJL058C	YDL086W	YDR159W	YEL016C	YDR062W	YDR225W	YER017C	YDL035C	YDL078C	YDR212W	YDL091C	YDL118W	YDR187C
YJL057C	YDL086C-A	YDR162C	YEL017C-A	YDR063W	YDR234W	YER023C-A	YDL029W	YDL075W	YDR225W	YDL086W	YDL119C	YDR221W
YJL056C	YDL085C-A	YDR182W-A	YEL018C-A	YDR067C	YDR241W	YER025W	YDL028C	YDL067C	YDR228C	YDL086C-A	YDL114W	YDR225W
YJL055W	YDL085W	YDR191W	YEL019C	YDR070C	YDR246W-A	YER027C	YDL025W-A	YDL065C	YDR234W	YDL085C-A	YDL111C	YDR231C
YJL054W	YDL080C	YDR193W	YEL026W	YDR076W	YDR259C	YER029C	YDL022W	YDL057W	YDR238C	YDL079C	YDL110C	YDR234W
YJL053W	YDL079C	YDR208W	YEL027W	YDR077W	YDR260C	YER033C	YDL023C	YDL056W	YDR239C	YDL078C	YDL104C	YDR241W
YJL052C-A	YDL078C	YDR214W	YEL037C	YDR079W	YDR265W	YER045C	YDL020C	YDL048C	YDR241W	YDL075W	YDL100C	YDR246W-A
YJL052W	YDL075W	YDR221W	YEL042W	YDR088C	YDR267C	YER047C	YDL019C	YDL045W-A	YDR245W	YDL072C	YDL095W	YDR259C
YJL051W	YDL072C	YDR222W	YEL044W	YDR096W	YDR269C	YER050C	YDL017W	YDL045C	YDR246W-A	YDL067C	YDL093W	YDR260C
YJL050W	YDL067C	YDR226W	YEL049W	YDR097C	YDR277C	YER054C	YDL016C	YDL044C	YDR253C	YDL065C	YDL086W	YDR264C
YJL049W	YDL066W	YDR230W	YEL056W	YDR098C	YDR278C	YER055C	YDL014W	YDL039C	YDR256C	YDL062W	YDL086C-A	YDR267C
YJL048C	YDL065C	YDR231C	YEL072W	YDR101C	YDR282C	YER060W	YDL013W	YDL038C	YDR260C	YDL057W	YDL085C-A	YDR275W
YJL047C-A	YDL061C	YDR233C	YEL074W	YDR104C	YDR283C	YER060W-A	YDL012C	YDL037C	YDR263C	YDL056W	YDL085W	YDR276C
YJL047C	YDL057W	YDR234W	YEL075C	YDR113C	YDR293C	YER064C	YDL006W	YDL036C	YDR264C	YDL048C	YDL081C	YDR278C
YJL046W	YDL049C	YDR241W	YEL075W-A	YDR119W	YDR307W	YER065C	YDR001C	YDL035C	YDR265W	YDL046W	YDL078C	YDR280W
YJL045W	YDL048C	YDR242W	YEL076C	YDR123C	YDR309C	YER066W	YDR004W	YDL029W	YDR267C	YDL045C	YDL075W	YDR284C
YJL044C	YDL046W	YDR246W-A	YEL076C-A	YDR127W	YDR316W	YER072W	YDR006C	YDL028C	YDR269C	YDL039C	YDL072C	YDR305C
YJL043W	YDL045C	YDR251W	YEL077C	YDR130C	YDR324C	YER084W-A	YDR007W	YDL025W-A	YDR270W	YDL038C	YDL067C	YDR319C
YJL042W	YDL041W	YDR254W	YEL077W-A	YDR142C	YDR331W	YER085C	YDR008C	YDL025C	YDR271C	YDL037C	YDL065C	YDR320C-A
YJL041W	YDL039C	YDR259C	YER002W	YDR144C	YDR339C	YER086W	YDR011W	YDL022W	YDR276C	YDL035C	YDL057W	YDR320W-B
YJL039C	YDL035C	YDR260C	YER005W	YDR146C	YDR340W	YER088C	YDR012W	YDL023C	YDR277C	YDL032W	YDL048C	YDR336W
YJL038C	YDL033C	YDR265W	YER008C	YDR150W	YDR346C	YER089C	YDR017C	YDL020C	YDR280W	YDL033C	YDL046W	YDR339C
YJL037W	YDL030W	YDR271C	YER011W	YDR153C	YDR348C	YER090W	YDR020C	YDL019C	YDR282C	YDL030W	YDL039C	YDR340W
YJL036W	YDL029W	YDR272W	YER016W	YDR160W	YDR353W	YER093C-A	YDR027C	YDL017W	YDR283C	YDL029W	YDL038C	YDR346C
YJL035C	YDL025W-A	YDR276C	YER019W	YDR162C	YDR356W	YER102W	YDR028C	YDL014W	YDR291W	YDL025W-A	YDL037C	YDR348C
YJL034W	YDL025C	YDR277C	YER023C-A	YDR164C	YDR359C	YER107W-A	YDR034C	YDL013W	YDR292C	YDL022W	YDL036C	YDR349C
YJL033W	YDL022W	YDR278C	YER025W	YDR169C	YDR361C	YER109C	YDR034C-A	YDL012C	YDR293C	YDL023C	YDL032W	YDR353W
YJL032W	YDL023C	YDR280W	YER027C	YDR175C	YDR365C	YER121W	YDR037W	YDL006W	YDR309C	YDL019C	YDL033C	YDR357C
YJL031C	YDL020C	YDR282C	YER028C	YDR191W	YDR382W	YER122C	YDR038C	YDL005C	YDR310C	YDL018C	YDL029W	YDR359C
YJL030W	YDL019C	YDR307W	YER029C	YDR193W	YDR385W	YER131W	YDR039C	YDR001C	YDR326C	YDL017W	YDL025W-A	YDR363W-A
YJL029C	YDL018C	YDR316W	YER033C	YDR192C	YDR418W	YER133W-A	YDR040C	YDR007W	YDR329C	YDL014W	YDL025C	YDR366C
YJL028W	YDL017W	YDR318W	YER037W	YDR208W	YDR417C	YER137C	YDR051C	YDR008C	YDR331W	YDL013W	YDL022W	YDR371C-A
YJL027C	YDL016C	YDR320C-A	YER042W	YDR212W	YDR419W	YER137W-A	YDR053W	YDR011W	YDR333C	YDL012C	YDL023C	YDR382W
YJL026W	YDL014W	YDR324C	YER045C	YDR225W	YDR423C	YER138W-A	YDR052C	YDR012W	YDR339C	YDL010W	YDL018C	YDR385W
YJL026C-A	YDL013W	YDR339C	YER051W	YDR238C	YDR426C	YER141W	YDR054C	YDR017C	YDR342C	YDL008W	YDL014W	YDR399W
YJL025W	YDL012C	YDR340W	YER054C	YDR239C	YDR429C	YER151C	YDR056C	YDR019C	YDR348C	YDL005C	YDL013W	YDR408C
YJL024C	YDL010W	YDR353W	YER055C	YDR241W	YDR432W	YER158W-A	YDR062W	YDR020C	YDR353W	YDL002C	YDL012C	YDR410C
YJL022W	YDL009C	YDR359C	YER057C	YDR240C	YDR433W	YER159C	YDR063W	YDR023W	YDR359C	YDR007W	YDL010W	YDR417C
YJL023C	YDL008W	YDR366C	YER060W	YDR246W-A	YDR437W	YER161C	YDR067C	YDR026C	YDR361C	YDR008C	YDL009C	YDR418W
YJL020W-A	YDL006W	YDR378C	YER060W-A	YDR260C	YDR443C	YER162C	YDR070C	YDR027C	YDR365C	YDR009W	YDL008W	YDR423C
YJL020C	YDL005C	YDR382W	YER063W	YDR263C	YDR445C	YER175W-A	YDR072C	YDR028C	YDR381C-A	YDR012W	YDL006W	YDR424C
YJL019W	YDL004W	YDR385W	YER065C	YDR264C	YDR448W	YER180C-A	YDR077W	YDR029W	YDR385W	YDR017C	YDL005C	YDR432W
YJL016W	YDL002C	YDR418W	YER072W	YDR265W	YDR451C	YER188C-A	YDR079W	YDR033W	YDR403W	YDR020C	YDL004W	YDR433W
YJL015C	YDR003W-A	YDR417C	YER078W-A	YDR267C	YDR456W	YER189W	YDR081C	YDR034C	YDR419W	YDR022C	YDL002C	YDR437W
YJL014W	YDR004W	YDR419W	YER086W	YDR269C	YDR468C	YER190C-A	YDR088C	YDR034C-A	YDR422C	YDR023W	YDR003W	YDR438W
YJL013C	YDR005C	YDR423C	YER088C	YDR271C	YDR473C	YER190C-B	YDR093W	YDR038C	YDR423C	YDR026C	YDR003W-A	YDR441C
YJL012C	YDR007W	YDR425W	YER088C-A	YDR276C	YDR482C	YER190W	YDR097C	YDR039C	YDR433W	YDR028C	YDR007W	YDR442W
YJL011C	YDR008C	YDR432W	YER088W-B	YDR277C	YDR485C	YFL002C	YDR098C	YDR040C	YDR437W	YDR029W	YDR008C	YDR445C
YJL010C	YDR012W	YDR433W	YER089C	YDR278C	YDR488C	YFL011W	YDR101C	YDR046C	YDR438W	YDR033W	YDR012W	YDR448W
YJL009W	YDR019C	YDR437W	YER093C-A	YDR280W	YDR490C	YFL013C	YDR104C	YDR048C	YDR443C	YDR034C	YDR013W	YDR451C
YJL008C	YDR020C	YDR440W	YER116C	YDR282C	YDR492W	YFL013W-A	YDR118W-A	YDR051C	YDR444W	YDR034C-A	YDR020C	YDR461C-A
YJL007C	YDR021W	YDR441C	YER119C	YDR283C	YDR496C	YFL018C	YDR119W	YDR053W	YDR448W	YDR035W	YDR034C-A	YDR476C
YJL006C	YDR022C	YDR445C	YER119C-A	YDR291W	YDR500C	YFL024C	YDR123C	YDR052C	YDR451C	YDR038C	YDR038C	YDR479C
YJL005W	YDR026C	YDR448W	YER120W	YDR292C	YDR504C	YFL029C	YDR127W	YDR054C	YDR453C	YDR039C	YDR039C	YDR482C
YJL004C	YDR029W	YDR450W	YER121W	YDR293C	YDR514C	YFL034C-B	YDR129C	YDR055W	YDR456W	YDR040C	YDR040C	YDR485C
YJL003W	YDR034C	YDR451C	YER122C	YDR297W	YDR524C	YFL056C	YDR130C	YDR056C	YDR465C	YDR043C	YDR043C	YDR486C
YJL002C	YDR034C-A	YDR453C	YER131W	YDR307W	YDR529C	YFL058W	YDR133C	YDR062W	YDR468C	YDR045C	YDR047W	YDR487C
YJL001W	YDR035W	YDR454C	YER133W-A	YDR309C	YDR531W	YFL059W	YDR135C	YDR067C	YDR473C	YDR049W	YDR049W	YDR492W
YJR001W	YDR036C	YDR456W	YER137C	YDR310C	YDR542W	YFL060C	YDR139C	YDR068W	YDR479C	YDR048C	YDR048C	YDR493W
YJR002W	YDR038C	YDR460W	YER137W-A	YDR322W	YDR543C	YFL061W	YDR140W	YDR070C	YDR485C	YDR051C	YDR050C	YDR498C
YJR003C	YDR039C	YDR463W	YER138W-A	YDR324C	YDR544C	YFL062W	YDR141C	YDR077W	YDR486C	YDR054C	YDR051C	YDR500C
YJR004C	YDR040C	YDR468C	YER140W	YDR329C	YDR545W	YFL063W	YDR142C	YDR083W	YDR488C	YDR059C	YDR054C	YDR504C
YJR005W	YDR043C	YDR471W	YER141W	YDR333C	YDR545C-A	YFL064C	YDR143C	YDR088C	YDR490C	YDR062W	YDR056C	YDR517W
YJR005C-A	YDR047W	YDR479C	YER153C	YDR339C	YEL077W-A	YFL065C	YDR144C	YDR093W	YDR492W	YDR063W	YDR059C	YDR524C-B
YJR006W	YDR048C	YDR482C	YER154W	YDR340W	YEL077C	YFL066C	YDR146C	YDR097C	YDR498C	YDR068W	YDR062W	YDR524W-C
YJR007W	YDR051C	YDR490C	YER158W-A	YDR344C	YEL075W-A	YFL067W	YDR150W	YDR098C	YDR500C	YDR070C	YDR063W	YDR529C
YJR008W	YDR053W	YDR492W	YER159C	YDR346C	YEL076C	YFL068W	YDR153C	YDR101C	YDR514C	YDR072C	YDR067C	YDR534C
YJR009C	YDR052C	YDR498C	YER175C	YDR348C	YEL076C-A	YFR004W	YDR160W	YDR104C	YDR529C	YDR077W	YDR068W	YDR538W
YJR010W	YDR054C	YDR504C	YER175W-A	YDR349C	YEL075C	YFR011C	YDR162C	YDR112W	YDR531W	YDR079W	YDR070C	YDR542W
YJR010C-A	YDR056C	YDR506C	YER176W	YDR353W	YEL074W	YFR012W	YDR164C	YDR113C	YDR534C	YDR079C-A	YDR072C	YDR543C
YJR011C	YDR059C	YDR510C-A	YER177W	YDR360W	YEL072W	YFR012W-A	YDR169C	YDR116C	YDR542W	YDR086C	YDR073W	YDR544C
YJR013W	YDR062W	YDR514C	YER188C-A	YDR359C	YEL059C-A	YFR016C	YDR175C	YDR119W	YDR543C	YDR088C	YDR077W	YDR545C-A
YJR012C	YDR063W	YDR524C	YER189W	YDR361C	YEL059W	YFR017C	YDR182W-A	YDR119W-A	YDR544C	YDR099W	YDR078C	YDR545W
YJR014W	YDR067C	YDR524W-C	YER190C-A	YDR365C	YEL049W	YFR020W	YDR191W	YDR123C	YDR545C-A	YDR106W	YDR079W	YEL003W
YJR015W	YDR068W	YDR524C-B	YER190C-B	YDR372C	YEL043W	YFR026C	YDR193W	YDR127W	YDR545W	YDR110W	YDR079C-A	YEL006W
YJR016C	YDR070C	YDR529C	YER190W	YDR375C	YEL042W	YFR032C	YDR192C	YDR130C	YEL001C	YDR112W	YDR086C	YEL007W
YJR018W	YDR072C	YDR538W	YFL013W-A	YDR379W	YEL037C	YFR033C	YDR203W	YDR133C	YEL005C	YDR113C	YDR088C	YEL011W
YJR017C	YDR076W	YDR542W	YFL017W-A	YDR382W	YEL036C	YFR036W-A	YDR207C	YDR142C	YEL007W	YDR123C	YDR092W	YEL012W
YJR020W	YDR079W	YDR543C	YFL021C-A	YDR385W	YEL034W	YFR037C	YDR208W	YDR143C	YEL011W	YDR126W	YDR098C	YEL015W
YJR019C	YDR086C	YDR544C	YFL023W	YDR390C	YEL034C-A	YFR043C	YDR212W	YDR144C	YEL019C	YDR133C	YDR106W	YEL017C-A
YJR021C	YDR088C	YDR545W	YFL029C	YDR403W	YEL027W	YGL003C	YDR213W	YDR145W	YEL023C	YDR139C	YDR112W	YEL018C-A
YJR022W	YDR098C	YDR545C-A	YFL030W	YDR419W	YEL026W	YGL004C	YDR216W	YDR146C	YEL024W	YDR143C	YDR118W-A	YEL018W
YJR023C	YDR106W	YEL077W-A	YFL034C-B	YDR422C	YEL024W	YGL005C	YDR225W	YDR150W	YEL026W	YDR146C	YDR123C	YEL019C
YJR024C	YDR110W	YEL077C	YFL041W-A	YDR423C	YEL023C	YGL006W	YDR228C	YDR149C	YEL027W	YDR150W	YDR126W	YEL026W
YJR025C	YDR112W	YEL075W-A	YFL058W	YDR424C	YEL019C	YGL014C-A	YDR234W	YDR153C	YEL036C	YDR149C	YDR130C	YEL027W
YJR030C	YDR113C	YEL076C	YFL059W	YDR432W	YEL018C-A	YGL018C	YDR238C	YDR157W	YEL037C	YDR153C	YDR133C	YEL034C-A
YJR031C	YDR118W-A	YEL076C-A	YFL060C	YDR433W	YEL017C-A	YGL023C	YDR239C	YDR160W	YEL040W	YDR154C	YDR139C	YEL034W
YJR032W	YDR119W	YEL075C	YFL061W	YDR437W	YEL016C	YGL024W	YDR241W	YDR162C	YEL042W	YDR155C	YDR140W	YEL036C
YJR033C	YDR123C	YEL074W	YFL062W	YDR442W	YEL014C	YGL030W	YDR242W	YDR169C	YEL049W	YDR157W	YDR142C	YEL037C
YJR034W	YDR126W	YEL072W	YFL063W	YDR443C	YEL007W	YGL032C	YDR245W	YDR175C	YEL068C	YDR158W	YDR143C	YEL044W
YJR035W	YDR130C	YEL056W	YFL064C	YDR444W	YEL005C	YGL035C	YDR246W-A	YDR191W	YEL070W	YDR162C	YDR145W	YEL049W
YJR037W	YDR133C	YEL053W-A	YFL065C	YDR445C	YEL001C	YGL039W	YDR247W	YDR193W	YEL072W	YDR167W	YDR149C	YEL053W-A
YJR036C	YDR135C	YEL054C	YFL066C	YDR451C	YER002W	YGL044C	YDR253C	YDR192C	YEL074W	YDR169C	YDR151C	YEL054C
YJR039W	YDR139C	YEL049W	YFL067W	YDR454C	YER005W	YGL049C	YDR256C	YDR203W	YEL075C	YDR171W	YDR153C	YEL055C
YJR038C	YDR142C	YEL046C	YFL068W	YDR456W	YER008C	YGL051W	YDR260C	YDR207C	YEL075W-A	YDR173C	YDR155C	YEL056W
YJR040W	YDR143C	YEL044W	YFR004W	YDR468C	YER011W	YGL052W	YDR263C	YDR208W	YEL076C	YDR176W	YDR162C	YEL059W
YJR041C	YDR145W	YEL042W	YFR007W	YDR477W	YER017C	YGL064C	YDR264C	YDR212W	YEL076C-A	YDR182W-A	YDR167W	YEL070W
YJR042W	YDR149C	YEL037C	YFR012W	YDR479C	YER023W	YGL087C	YDR265W	YDR225W	YEL077C	YDR184C	YDR169C	YEL074W
YJR043C	YDR153C	YEL034W	YFR012W-A	YDR485C	YER023C-A	YGL090W	YDR267C	YDR228C	YEL077W-A	YDR185C	YDR169C-A	YEL075C
YJR044C	YDR155C	YEL034C-A	YFR020W	YDR486C	YER025W	YGL095C	YDR270W	YDR230W	YER005W	YDR187C	YDR173C	YEL075W-A
YJR045C	YDR157W	YEL027W	YFR026C	YDR490C	YER027C	YGL108C	YDR269C	YDR234W	YER008C	YDR191W	YDR177W	YEL076C
YJR046W	YDR164C	YEL026W	YFR033C	YDR492W	YER029C	YGL109W	YDR271C	YDR238C	YER011W	YDR205W	YDR182W-A	YEL076C-A
YJR047C	YDR169C	YEL019C	YFR036W-A	YDR500C	YER033C	YGL121C	YDR276C	YDR239C	YER017C	YDR207C	YDR185C	YEL077C
YJR048W	YDR169C-A	YEL018C-A	YGL004C	YDR514C	YER042W	YGL122C	YDR277C	YDR241W	YER023C-A	YDR212W	YDR187C	YEL077W-A
YJR049C	YDR175C	YEL017C-A	YGL007C-A	YDR524C	YER045C	YGL125W	YDR278C	YDR245W	YER025W	YDR218C	YDR204W	YER005W
YJR050W	YDR182W-A	YEL016C	YGL018C	YDR529C	YER047C	YGL128C	YDR280W	YDR246W-A	YER027C	YDR221W	YDR214W	YER011W
YJR051W	YDR188W	YEL015W	YGL024W	YDR531W	YER050C	YGL132W	YDR282C	YDR253C	YER029C	YDR225W	YDR221W	YER012W
YJR052W	YDR187C	YEL011W	YGL030W	YDR542W	YER051W	YGL135W	YDR283C	YDR256C	YER033C	YDR231C	YDR225W	YER019C-A
YJR053W	YDR191W	YEL007W	YGL032C	YDR543C	YER054C	YGL136C	YDR291W	YDR260C	YER042W	YDR234W	YDR229W	YER023C-A
YJR054W	YDR193W	YEL003W	YGL037C	YDR544C	YER055C	YGL149W	YDR292C	YDR263C	YER045C	YDR238C	YDR230W	YER025W
YJR055W	YDR192C	YEL001C	YGL038C	YDR545W	YER058W	YGL150C	YDR293C	YDR264C	YER047C	YDR241W	YDR231C	YER026C
YJR056C	YDR203W	YER002W	YGL044C	YDR545C-A	YER060W	YGL163C	YDR294C	YDR265W	YER050C	YDR243C	YDR233C	YER027C
YJR057W	YDR221W	YER005W	YGL047W	YEL077W-A	YER060W-A	YGL168W	YDR307W	YDR266C	YER054C	YDR246W-A	YDR234W	YER028C
YJR058C	YDR222W	YER008C	YGL050W	YEL077C	YER064C	YGL183C	YDR308C	YDR267C	YER055C	YDR256C	YDR241W	YER029C
YJR059W	YDR225W	YER011W	YGL051W	YEL075W-A	YER065C	YGL189C	YDR309C	YDR270W	YER060W	YDR259C	YDR246W	YER033C
YJR060W	YDR228C	YER016W	YGL052W	YEL076C	YER066W	YGL202W	YDR310C	YDR269C	YER060W-A	YDR260C	YDR246W-A	YER038W-A
YJR061W	YDR229W	YER019W	YGL067W	YEL076C-A	YER072W	YGL203C	YDR320C	YDR271C	YER064C	YDR264C	YDR252W	YER039C
YJR062C	YDR231C	YER019C-A	YGL077C	YEL075C	YER073W	YGL218W	YDR322W	YDR276C	YER065C	YDR267C	YDR253C	YER039C-A
YJR063W	YDR233C	YER023W	YGL078C	YEL074W	YER074W	YGL219C	YDR326C	YDR277C	YER066W	YDR275W	YDR259C	YER042W
YJR064W	YDR234W	YER023C-A	YGL082W	YEL070W	YER077C	YGL234W	YDR329C	YDR280W	YER072W	YDR276C	YDR260C	YER045C
YJR065C	YDR241W	YER025W	YGL087C	YEL068C	YER078W-A	YGL237C	YDR331W	YDR282C	YER073W	YDR278C	YDR261C	YER047C
YJR066W	YDR242W	YER027C	YGL108C	YEL049W	YER084W-A	YGL247W	YDR333C	YDR283C	YER083C	YDR280W	YDR264C	YER051W
YJR067C	YDR246W	YER028C	YGL109W	YEL046C	YER085C	YGL260W	YDR335W	YDR289C	YER084W-A	YDR284C	YDR267C	YER053C
YJR068W	YDR246W-A	YER029C	YGL121C	YEL042W	YER086W	YGL261C	YDR339C	YDR291W	YER085C	YDR289C	YDR268W	YER054C
YJR069C	YDR250C	YER033C	YGL122C	YEL040W	YER088C	YGR005C	YDR342C	YDR292C	YER086W	YDR293C	YDR275W	YER057C
YJR071W	YDR253C	YER037W	YGL125W	YEL037C	YER088W-B	YGR008C	YDR343C	YDR293C	YER088C	YDR305C	YDR276C	YER058W
YJR070C	YDR254W	YER042W	YGL127C	YEL036C	YER088C-A	YGR009C	YDR348C	YDR295C	YER088W-B	YDR309C	YDR277C	YER060W
YJR072C	YDR255C	YER045C	YGL128C	YEL032W	YER089C	YGR011W	YDR349C	YDR297W	YER089C	YDR310C	YDR278C	YER060W-A
YJR073C	YDR256C	YER047C	YGL135W	YEL032C-A	YER090W	YGR014W	YDR352W	YDR301W	YER093C-A	YDR316W	YDR280W	YER064C
YJR074W	YDR259C	YER051W	YGL136C	YEL027W	YER093C-A	YGR016W	YDR353W	YDR309C	YER095W	YDR318W	YDR284C	YER065C
YJR075W	YDR260C	YER054C	YGL168W	YEL026W	YER102W	YGR023W	YDR354C-A	YDR310C	YER107W-A	YDR319C	YDR296W	YER066W
YJR076C	YDR261C	YER055C	YGL189C	YEL024W	YER106W	YGR032W	YDR357C	YDR324C	YER109C	YDR320W-B	YDR304C	YER072W
YJR077C	YDR264C	YER057C	YGL198W	YEL023C	YER107W-A	YGR034W	YDR360W	YDR326C	YER116C	YDR320C-A	YDR305C	YER078W-A
YJR078W	YDR265W	YER060W	YGL199C	YEL021W	YER109C	YGR044C	YDR359C	YDR329C	YER118C	YDR336W	YDR308C	YER079W
YJR079W	YDR267C	YER060W-A	YGL200C	YEL020W-A	YER120W	YGR045C	YDR361C	YDR331W	YER119C-A	YDR339C	YDR319C	YER086W
YJR080C	YDR271C	YER063W	YGL203C	YEL020C-B	YER119C-A	YGR055W	YDR362C	YDR333C	YER120W	YDR340W	YDR320W-B	YER087C-B
YJR082C	YDR275W	YER065C	YGL237C	YEL020C	YER121W	YGR068C	YDR365C	YDR339C	YER121W	YDR346C	YDR320C-A	YER088C
YJR083C	YDR276C	YER072W	YGL260W	YEL019C	YER122C	YGR068W-A	YDR368W	YDR342C	YER122C	YDR348C	YDR336W	YER088C-A
YJR084W	YDR277C	YER078W-A	YGL261C	YEL016C	YER131W	YGR069W	YDR375C	YDR346C	YER131W	YDR349C	YDR339C	YER088W-B
YJR085C	YDR278C	YER079C-A	YGR008C	YEL011W	YER133W-A	YGR078C	YDR378C	YDR348C	YER132C	YDR353W	YDR340W	YER089C
YJR086W	YDR280W	YER084W-A	YGR009C	YEL007W	YER137W-A	YGR104C	YDR381C-A	YDR353W	YER137C	YDR357C	YDR345C	YER093C-A
YJR087W	YDR297W	YER085C	YGR011W	YEL005C	YER137C	YGR119C	YDR385W	YDR359C	YER137W-A	YDR359C	YDR346C	YER094C
YJR088C	YDR307W	YER086W	YGR016W	YEL001C	YER138W-A	YGR122C-A	YDR387C	YDR361C	YER138W-A	YDR363W-A	YDR348C	YER095W
YJR089W	YDR308C	YER088C	YGR018C	YER005W	YER141W	YGR124W	YDR390C	YDR365C	YER139C	YDR365C	YDR349C	YER102W
YJR090C	YDR309C	YER088W-B	YGR029W	YER008C	YER148W	YGR143W	YDR403W	YDR369C	YER140W	YDR366C	YDR352W	YER104W
YJR091C	YDR320C-A	YER088C-A	YGR031C-A	YER011W	YER150W	YGR148C	YDR404C	YDR379W	YER141W	YDR371C-A	YDR353W	YER119C
YJR092W	YDR323C	YER089C	YGR035W-A	YER017C	YER151C	YGR155W	YDR419W	YDR381C-A	YER151C	YDR382W	YDR357C	YER119C-A
YJR093C	YDR329C	YER093C-A	YGR038W	YER023C-A	YER154W	YGR161C	YDR422C	YDR382W	YER154W	YDR385W	YDR359C	YER120W
YJR094C	YDR331W	YER094C	YGR044C	YER025W	YER158W-A	YGR163W	YDR423C	YDR385W	YER158W-A	YDR387C	YDR361C	YER121W
YJR094W-A	YDR336W	YER095W	YGR045C	YER026C	YER159C	YGR164W	YDR424C	YDR400W	YER159C	YDR389W	YDR363W-A	YER122C
YJR095W	YDR339C	YER097W	YGR049W	YER027C	YER161C	YGR179C	YDR429C	YDR403W	YER161C	YDR392W	YDR366C	YER131W
YJR096W	YDR340W	YER101C	YGR051C	YER029C	YER162C	YGR188C	YDR433W	YDR419W	YER162C	YDR399W	YDR371C-A	YER138W-A
YJR097W	YDR344C	YER102W	YGR068C	YER032W	YER165W	YGR191W	YDR437W	YDR422C	YER172C	YDR408C	YDR378C	YER141W
YJR098C	YDR346C	YER104W	YGR068W-A	YER033C	YER175W-A	YGR192C	YDR438W	YDR423C	YER184C	YDR410C	YDR381C-A	YER145C
YJR099W	YDR349C	YER112W	YGR069W	YER045C	YER180C-A	YGR193C	YDR442W	YDR432W	YER187W	YDR418W	YDR382W	YER148W
YJR100C	YDR352W	YER116C	YGR078C	YER047C	YER188C-A	YGR196C	YDR443C	YDR433W	YER188C-A	YDR417C	YDR383C	YER150W
YJR101W	YDR357C	YER119C	YGR104C	YER050C	YER189W	YGR204W	YDR444W	YDR437W	YER188W	YDR423C	YDR385W	YER151C
YJR102C	YDR360W	YER120W	YGR110W	YER054C	YER190W	YGR210C	YDR445C	YDR438W	YER189W	YDR424C	YDR399W	YER154W
YJR103W	YDR359C	YER119C-A	YGR129W	YER055C	YER190C-A	YGR224W	YDR448W	YDR443C	YER190C-A	YDR432W	YDR405W	YER156C
YJR104C	YDR361C	YER121W	YGR141W	YER056C-A	YER190C-B	YGR227W	YDR451C	YDR444W	YER190C-B	YDR433W	YDR408C	YER158W-A
YJR105W	YDR364C	YER122C	YGR143W	YER060W	YFL068W	YGR237C	YDR453C	YDR448W	YER190W	YDR437W	YDR410C	YER159C
YJR106W	YDR368W	YER131W	YGR148C	YER060W-A	YFL067W	YGR241C	YDR454C	YDR451C	YFL011W	YDR438W	YDR411C	YER161C
YJR107W	YDR371W	YER133W-A	YGR155W	YER064C	YFL066C	YGR245C	YDR456W	YDR453C	YFL013C	YDR441C	YDR414C	YER175W-A
YJR108W	YDR378C	YER137W-A	YGR156W	YER065C	YFL065C	YGR249W	YDR465C	YDR456W	YFL013W-A	YDR442W	YDR415C	YER180C-A
YJR109C	YDR380W	YER137C	YGR164W	YER066W	YFL064C	YGR254W	YDR468C	YDR460W	YFL018C	YDR445C	YDR418W	YER188C-A
YJR110W	YDR382W	YER138W-A	YGR178C	YER069W	YFL063W	YGR255C	YDR473C	YDR463W	YFL020C	YDR448W	YDR417C	YER189W
YJR111C	YDR414C	YER140W	YGR179C	YER072W	YFL062W	YGR260W	YDR475C	YDR465C	YFL023W	YDR451C	YDR419W	YER190C-A
YJR112W	YDR419W	YER141W	YGR192C	YER074W-A	YFL061W	YGR285C	YDR479C	YDR468C	YFL024C	YDR452W	YDR423C	YER190C-B
YJR112W-A	YDR423C	YER143W	YGR193C	YER084W-A	YFL060C	YGR291C	YDR480W	YDR473C	YFL029C	YDR461C-A	YDR424C	YER190W
YJR114W	YDR424C	YER150W	YGR194C	YER085C	YFL059W	YGR293C	YDR481C	YDR479C	YFL031C-A	YDR465C	YDR432W	YFL010C
YJR113C	YDR433W	YER153C	YGR197C	YER086W	YFL058W	YGR294W	YDR485C	YDR482C	YFL034C-B	YDR468C	YDR433W	YFL010W-A
YJR115W	YDR437W	YER154W	YGR204C-A	YER088C	YFL057C	YGR296C-A	YDR486C	YDR485C	YFL037W	YDR476C	YDR437W	YFL013W-A
YJR116W	YDR438W	YER158W-A	YGR204W	YER089C	YFL056C	YGR296C-B	YDR487C	YDR486C	YFL038C	YDR479C	YDR438W	YFL017C
YJR117W	YDR439W	YER159C	YGR205W	YER090W	YFL041W-A	YGR296W	YDR488C	YDR488C	YFL042C	YDR482C	YDR441C	YFL017W-A
YJR118C	YDR441C	YER175C	YGR210C	YER093C-A	YFL037W	YHL001W	YDR490C	YDR490C	YFL050C	YDR485C	YDR442W	YFL018C
YJR119C	YDR442W	YER175W-A	YGR221C	YER095W	YFL034C-B	YHL006W-A	YDR492W	YDR492W	YFL053W	YDR486C	YDR445C	YFL021C-A
YJR120W	YDR445C	YER176W	YGR239C	YER097W	YFL031C-A	YHL007C	YDR498C	YDR498C	YFL056C	YDR487C	YDR448W	YFL021W
YJR121W	YDR448W	YER177W	YGR241C	YER101C	YFL029C	YHL008C	YDR500C	YDR500C	YFL057C	YDR488C	YDR451C	YFL023W
YJR122W	YDR451C	YER181C	YGR254W	YER102W	YFL024C	YHL010C	YDR514C	YDR504C	YFL058W	YDR492W	YDR454C	YFL029C
YJR123W	YDR452W	YER188C-A	YGR255C	YER107W-A	YFL023W	YHL013C	YDR521W	YDR507C	YFL059W	YDR493W	YDR456W	YFL038C
YJR124C	YDR456W	YER189W	YGR256W	YER109C	YFL018C	YHL015W-A	YDR524C	YDR514C	YFL060C	YDR498C	YDR461C-A	YFL058W
YJR125C	YDR460W	YER190W	YGR260W	YER116C	YFL013W-A	YHL017W	YDR529C	YDR524W-C	YFL061W	YDR500C	YDR463W	YFL059W
YJR126C	YDR468C	YER190C-A	YGR269W	YER117W	YFL013C	YHL019C	YDR530C	YDR529C	YFL062W	YDR504C	YDR472W	YFL060C
YJR128W	YDR479C	YER190C-B	YGR280C	YER118C	YFL011W	YHL019W-A	YDR531W	YDR531W	YFL063W	YDR509W	YDR476C	YFL061W
YJR127C	YDR482C	YFL068W	YGR291C	YER121W	YFL010C	YHL020C	YDR534C	YDR532C	YFL064C	YDR517W	YDR479C	YFL062W
YJR129C	YDR485C	YFL067W	YGR293C	YER122C	YFL002C	YHL030W-A	YDR536W	YDR534C	YFL065C	YDR521W	YDR482C	YFL063W
YJR130C	YDR486C	YFL066C	YGR294W	YER131W	YFR004W	YHL031C	YDR542W	YDR538W	YFL066C	YDR524W-C	YDR485C	YFL064C
YJR131W	YDR487C	YFL065C	YGR295C	YER132C	YFR009W-A	YHL033C	YDR543C	YDR542W	YFL067W	YDR524C-B	YDR486C	YFL065C
YJR132W	YDR488C	YFL064C	YGR296C-A	YER133W-A	YFR011C	YHL034C	YDR544C	YDR543C	YFL068W	YDR529C	YDR487C	YFL066C
YJR133W	YDR490C	YFL063W	YGR296C-B	YER137W-A	YFR012W	YHL037C	YDR545W	YDR544C	YFR004W	YDR530C	YDR492W	YFL067W
YJR134C	YDR492W	YFL062W	YGR296W	YER137C	YFR012W-A	YHL045W	YDR545C-A	YDR545W	YFR011C	YDR534C	YDR493W	YFL068W
YJR135C	YDR498C	YFL061W	YHL001W	YER138W-A	YFR016C	YHL046C	YEL077W-A	YDR545C-A	YFR012W	YDR536W	YDR498C	YFR004W
YJR135W-A	YDR500C	YFL060C	YHL005C	YER139C	YFR017C	YHL048C-A	YEL077C	YEL077W-A	YFR012W-A	YDR538W	YDR500C	YFR012W-A
YJR136C	YDR504C	YFL059W	YHL006W-A	YER141W	YFR020W	YHL049C	YEL075W-A	YEL077C	YFR014C	YDR542W	YDR504C	YFR015C
YJR137C	YDR506C	YFL058W	YHL007C	YER144C	YFR026C	YHL050C	YEL076C	YEL075W-A	YFR015C	YDR543C	YDR506C	YFR016C
YJR138W	YDR521W	YFL041W-A	YHL010C	YER151C	YFR031C	YHL050W-A	YEL076C-A	YEL076C	YFR016C	YDR544C	YDR510W	YFR017C
YJR139C	YDR524C	YFL034C-B	YHL015W-A	YER158W-A	YFR032C	YHR001W-A	YEL075C	YEL076C-A	YFR020W	YDR545W	YDR510C-A	YFR021W
YJR140W-A	YDR524W-C	YFL030W	YHL019C	YER159C	YFR033C	YHR005C-A	YEL074W	YEL075C	YFR026C	YDR545C-A	YDR512C	YFR026C
YJR140C	YDR529C	YFL029C	YHL020C	YER161C	YFR036W	YHR009C	YEL073C	YEL074W	YFR028C	YEL077W-A	YDR517W	YFR027W
YJR141W	YDR530C	YFL024C	YHL024W	YER162C	YFR036W-A	YHR014W	YEL072W	YEL072W	YFR032C	YEL077C	YDR524C	YFR032C
YJR142W	YDR531W	YFL023W	YHL026C	YER175W-A	YFR037C	YHR016C	YEL070W	YEL070W	YFR033C	YEL075W-A	YDR524W-C	YFR033C
YJR143C	YDR534C	YFL021W	YHL030W-A	YER180C-A	YFR043C	YHR018C	YEL068C	YEL068C	YFR036W-A	YEL076C	YDR524C-B	YFR036W
YJR144W	YDR538W	YFL021C-A	YHL031C	YER181C	YFR047C	YHR026W	YEL052W	YEL063C	YFR037C	YEL076C-A	YDR529C	YFR036W-A
YJR145C	YDR542W	YFL020C	YHL046C	YER186C	YGL261C	YHR030C	YEL049W	YEL059C-A	YFR043C	YEL075C	YDR534C	YFR043C
YJR146W	YDR543C	YFL017W-A	YHL048C-A	YER188W	YGL260W	YHR037W	YEL042W	YEL059W	YGL003C	YEL074W	YDR538W	YFR052C-A
YJR147W	YDR544C	YFL014W	YHL049C	YER188C-A	YGL251C	YHR046C	YEL040W	YEL049W	YGL004C	YEL070W	YDR542W	YGL003C
YJR148W	YDR545W	YFL013W-A	YHL050C	YER189W	YGL247W	YHR048W	YEL037C	YEL043W	YGL006W	YEL069C	YDR543C	YGL007C-A
YJR149W	YDR545C-A	YFR004W	YHL050W-A	YER190W	YGL237C	YHR052W-A	YEL036C	YEL042W	YGL010W	YEL059W	YDR544C	YGL010W
YJR150C	YEL077W-A	YFR007W	YHR001W-A	YER190C-A	YGL234W	YHR053C	YEL027W	YEL040W	YGL011C	YEL056W	YDR545W	YGL012W
YJR151C	YEL077C	YFR012W	YHR005C-A	YER190C-B	YGL229C	YHR054C	YEL026W	YEL038W	YGL012W	YEL055C	YDR545C-A	YGL018C
YJR151W-A	YEL075W-A	YFR012W-A	YHR009C	YFL068W	YGL225W	YHR054W-A	YEL024W	YEL037C	YGL018C	YEL053W-A	YEL077W-A	YGL019W
YJR152W	YEL076C	YFR020W	YHR026W	YFL067W	YGL218W	YHR055C	YEL023C	YEL036C	YGL022W	YEL054C	YEL077C	YGL022W
YJR153W	YEL076C-A	YFR026C	YHR030C	YFL066C	YGL219C	YHR061C	YEL019C	YEL034W	YGL024W	YEL050W-A	YEL075W-A	YGL024W
YJR154W	YEL075C	YFR032C-A	YHR042W	YFL065C	YGL203C	YHR069C	YEL016C	YEL027W	YGL030W	YEL049W	YEL076C	YGL029W
YJR155W	YEL074W	YFR033C	YHR046C	YFL064C	YGL202W	YHR077C	YEL012W	YEL026W	YGL032C	YEL044W	YEL076C-A	YGL030W
YJR156C	YEL073C	YFR036W-A	YHR048W	YFL063W	YGL189C	YHR080C	YEL011W	YEL024W	YGL035C	YEL043W	YEL075C	YGL037C
YJR157W	YEL072W	YFR047C	YHR049W	YFL062W	YGL183C	YHR082C	YEL007W	YEL023C	YGL037C	YEL040W	YEL074W	YGL044C
YJR158W	YEL070W	YFR052C-A	YHR050W-A	YFL061W	YGL173C	YHR090C	YEL005C	YEL019C	YGL038C	YEL039C	YEL070W	YGL047W
YJR159W	YEL067C	YGL261C	YHR051W	YFL060C	YGL168W	YHR097C	YEL001C	YEL018W	YGL044C	YEL037C	YEL068C	YGL050W
YJR160C	YEL063C	YGL260W	YHR052W-A	YFL059W	YGL164C	YHR101C	YER005W	YEL018C-A	YGL049C	YEL036C	YEL067C	YGL051W
YJR161C	YEL059C-A	YGL256W	YHR053C	YFL058W	YGL163C	YHR130C	YER008C	YEL015W	YGL051W	YEL034W	YEL059W	YGL052W
YJR162C	YEL056W	YGL237C	YHR054C	YFL056C	YGL149W	YHR135C	YER011W	YEL011W	YGL052W	YEL034C-A	YEL056W	YGL053W
YKL225W	YEL055C	YGL236C	YHR054W-A	YFL053W	YGL150C	YHR142W	YER014W	YEL007W	YGL062W	YEL027W	YEL055C	YGL055W
YKL224C	YEL052W	YGL234W	YHR055C	YFL038C	YGL136C	YHR145C	YER017C	YEL005C	YGL064C	YEL026W	YEL053W-A	YGL087C
YKL223W	YEL049W	YGL215W	YHR061C	YFL034C-B	YGL135W	YHR161C	YER023C-A	YEL001C	YGL067W	YEL019C	YEL054C	YGL088W
YKL222C	YEL044W	YGL209W	YHR062C	YFL029C	YGL132W	YHR164C	YER025W	YER002W	YGL078C	YEL018W	YEL051W	YGL089C
YKL221W	YEL042W	YGL203C	YHR069C-A	YFL024C	YGL128C	YHR165W-A	YER027C	YER005W	YGL087C	YEL018C-A	YEL049W	YGL090W
YKL220C	YEL039C	YGL200C	YHR070W	YFL020C	YGL125W	YHR174W	YER029C	YER008C	YGL095C	YEL017C-A	YEL046C	YGL098W
YKL219W	YEL038W	YGL198W	YHR071W	YFL018C	YGL123W	YHR175W	YER033C	YER011W	YGL108C	YEL015W	YEL044W	YGL102C
YKL218C	YEL037C	YGL199C	YHR083W	YFL017W-A	YGL123C-A	YHR175W-A	YER042W	YER017C	YGL109W	YEL012W	YEL037C	YGL108C
YKL217W	YEL036C	YGL189C	YHR090C	YFL013W-A	YGL122C	YHR181W	YER045C	YER023C-A	YGL112C	YEL011W	YEL036C	YGL109W
YKL216W	YEL027W	YGL168W	YHR097C	YFL013C	YGL121C	YHR182C-A	YER047C	YER025W	YGL122C	YEL009C	YEL034W	YGL122C
YKL215C	YEL026W	YGL163C	YHR113W	YFL011W	YGL110C	YHR183W	YER050C	YER027C	YGL128C	YEL007W	YEL034C-A	YGL127C
YKL214C	YEL024W	YGL136C	YHR134W	YFL009W	YGL109W	YHR186C	YER053C	YER029C	YGL129C	YEL006W	YEL032C-A	YGL128C
YKL213C	YEL023C	YGL135W	YHR135C	YFL002C	YGL108C	YHR193C	YER054C	YER030W	YGL131C	YEL003W	YEL028W	YGL135W
YKL212W	YEL020W-A	YGL128C	YHR142W	YFR004W	YGL102C	YHR199C-A	YER055C	YER032W	YGL132W	YER002W	YEL027W	YGL149W
YKL211C	YEL020C-B	YGL127C	YHR143W	YFR006W	YGL095C	YHR203C	YER060W	YER033C	YGL135W	YER005W	YEL026W	YGL164C
YKL210W	YEL019C	YGL125W	YHR145C	YFR011C	YGL090W	YHR207C	YER060W-A	YER042W	YGL136C	YER006W	YEL024W	YGL165C
YKL209C	YEL018W	YGL122C	YHR162W	YFR012W	YGL089C	YHR211W	YER064C	YER045C	YGL140C	YER008C	YEL020W-A	YGL189C
YKL208W	YEL018C-A	YGL121C	YHR163W	YFR012W-A	YGL087C	YHR212C	YER065C	YER047C	YGL150C	YER011W	YEL020C-B	YGL198W
YKL207W	YEL017C-A	YGL109W	YHR174W	YFR016C	YGL078C	YHR212W-A	YER066W	YER050C	YGL164C	YER012W	YEL019C	YGL199C
YKL206C	YEL016C	YGL108C	YHR175W	YFR017C	YGL073W	YHR213W	YER069W	YER054C	YGL165C	YER019C-A	YEL018W	YGL200C
YKL205W	YEL015W	YGL097W	YHR175W-A	YFR020W	YGL064C	YHR213W-A	YER072W	YER055C	YGL173C	YER023C-A	YEL018C-A	YGL209W
YKL204W	YEL014C	YGL096W	YHR180W	YFR026C	YGL057C	YHR214C-D	YER073W	YER060W	YGL183C	YER025W	YEL017C-A	YGL220W
YKL203C	YEL012W	YGL087C	YHR182C-A	YFR028C	YGL052W	YHR214C-E	YER081W	YER060W-A	YGL189C	YER026C	YEL015W	YGL221C
YKL202W	YEL011W	YGL082W	YHR183W	YFR032C	YGL051W	YHR214W	YER083C	YER064C	YGL203C	YER027C	YEL012W	YGL222C
YKL201C	YEL009C	YGL078C	YHR189W	YFR033C	YGL049C	YHR214W-A	YER084W-A	YER065C	YGL218W	YER028C	YEL011W	YGL237C
YKL198C	YEL008W	YGL077C	YHR193C	YFR036W-A	YGL044C	YHR215W	YER085C	YER066W	YGL219C	YER029C	YEL008C-A	YGL247W
YKL197C	YEL008C-A	YGL072C	YHR196W	YFR037C	YGL039W	YHR216W	YER086W	YER072W	YGL220W	YER030W	YEL007W	YGL255W
YKL196C	YEL007W	YGL067W	YHR199C	YFR043C	YGL035C	YHR217C	YER088C	YER073W	YGL234W	YER033C	YEL006W	YGL260W
YKL195W	YEL006W	YGL058W	YHR199C-A	YFR057W	YGL032C	YHR218W	YER088W-B	YER078W-A	YGL237C	YER038W-A	YEL005C	YGL261C
YKL194C	YEL005C	YGL052W	YHR203C	YGL262W	YGL031C	YHR218W-A	YER089C	YER083C	YGL260W	YER039C	YEL004W	YGR008C
YKL193C	YEL003W	YGL051W	YHR209W	YGL261C	YGL030W	YHR219C-A	YER090W	YER084W-A	YGL261C	YER039C-A	YEL003W	YGR009C
YKL192C	YEL001C	YGL050W	YHR212C	YGL260W	YGL029W	YHR219W	YER093C-A	YER085C	YGR005C	YER042W	YEL001C	YGR011W
YKL191W	YER002W	YGL047W	YHR212W-A	YGL256W	YGL024W	YIL002C	YER094C	YER086W	YGR007W	YER045C	YER004W	YGR018C
YKL190W	YER004W	YGL044C	YHR213W-A	YGL247W	YGL025C	YIL007C	YER095W	YER088C	YGR008C	YER047C	YER005W	YGR020C
YKL189W	YER005W	YGL038C	YHR214C-E	YGL237C	YGL023C	YIL011W	YER099C	YER088W-B	YGR009C	YER050C	YER010C	YGR023W
YKL188C	YER006C-A	YGL037C	YHR214W	YGL234W	YGL018C	YIL014C-A	YER101C	YER088C-A	YGR011W	YER051W	YER011W	YGR027C
YKL187C	YER008C	YGL032C	YHR214W-A	YGL220W	YGL014C-A	YIL018W	YER104W	YER089C	YGR014W	YER053C	YER012W	YGR030C
YKL186C	YER011W	YGL030W	YHR216W	YGL218W	YGL006W	YIL020C-A	YER107W-A	YER093C-A	YGR023W	YER054C	YER019W	YGR031C-A
YKL185W	YER012W	YGL024W	YHR217C	YGL219C	YGL005C	YIL021W	YER109C	YER095W	YGR032W	YER057C	YER019C-A	YGR031W
YKL184W	YER016W	YGL023C	YHR218W	YGL205W	YGL004C	YIL024C	YER116C	YER102W	YGR044C	YER058W	YER023C-A	YGR034W
YKL183C-A	YER019W	YGL018C	YHR218W-A	YGL203C	YGL003C	YIL029W-A	YER118C	YER107W-A	YGR055W	YER060W	YER024W	YGR037C
YKL183W	YER022W	YGL014C-A	YHR219C-A	YGL202W	YGR005C	YIL034C	YER119C	YER109C	YGR068C	YER060W-A	YER025W	YGR044C
YKL182W	YER023C-A	YGL007C-A	YHR219W	YGL200C	YGR008C	YIL042C	YER120W	YER111C	YGR068W-A	YER064C	YER026C	YGR055W
YKL181W	YER024W	YGL006W	YIL002C	YGL189C	YGR009C	YIL046W-A	YER119C-A	YER114C	YGR069W	YER065C	YER027C	YGR060W
YKL180W	YER025W	YGL004C	YIL003W	YGL183C	YGR011W	YIL053W	YER121W	YER116C	YGR078C	YER066W	YER028C	YGR063C
YKL179C	YER026C	YGR008C	YIL004C	YGL182C	YGR014W	YIL054W	YER122C	YER118C	YGR102C	YER072W	YER029C	YGR064W
YKL177W	YER027C	YGR009C	YIL006W	YGL168W	YGR016W	YIL061C	YER131W	YER120W	YGR104C	YER074W	YER033C	YGR068W-A
YKL178C	YER028C	YGR011W	YIL007C	YGL163C	YGR020C	YIL063C	YER132C	YER119C-A	YGR110W	YER076W-A	YER035W	YGR069W
YKL176C	YER029C	YGR016W	YIL009C-A	YGL149W	YGR023W	YIL065C	YER137W-A	YER121W	YGR119C	YER078W-A	YER038W-A	YGR078C
YKL175W	YER033C	YGR018C	YIL011W	YGL150C	YGR027C	YIL066W-A	YER137C	YER122C	YGR124W	YER079W	YER039C	YGR080W
YKL174C	YER037W	YGR023W	YIL014C-A	YGL140C	YGR032W	YIL067C	YER138W-A	YER131W	YGR130C	YER086W	YER039C-A	YGR085C
YKL173W	YER042W	YGR029W	YIL018W	YGL136C	YGR034W	YIL068C	YER139C	YER132C	YGR141W	YER087C-B	YER042W	YGR104C
YKL172W	YER045C	YGR031C-A	YIL029W-A	YGL135W	YGR044C	YIL070C	YER140W	YER133W-A	YGR143W	YER088C	YER044C	YGR118W
YKL171W	YER050C	YGR035W-A	YIL030W-A	YGL132W	YGR045C	YIL071W-A	YER141W	YER137W-A	YGR155W	YER088W-B	YER045C	YGR121W-A
YKL170W	YER051W	YGR038W	YIL032C	YGL131C	YGR055W	YIL078W	YER143W	YER137C	YGR158C	YER088C-A	YER047C	YGR122C-A
YKL169C	YER053C	YGR044C	YIL033C	YGL129C	YGR068W-A	YIL079C	YER144C	YER138W-A	YGR161C	YER089C	YER051W	YGR124W
YKL168C	YER053C-A	YGR045C	YIL034C	YGL128C	YGR069W	YIL091C	YER147C	YER139C	YGR163W	YER093C-A	YER053C	YGR130C
YKL167C	YER054C	YGR049W	YIL042C	YGL127C	YGR068C	YIL098C	YER151C	YER140W	YGR179C	YER094C	YER054C	YGR137W
YKL166C	YER055C	YGR051C	YIL046W-A	YGL125W	YGR071C	YIL102C	YER154W	YER141W	YGR188C	YER095W	YER055C	YGR138C
YKL165C-A	YER056C-A	YGR060W	YIL051C	YGL124C	YGR078C	YIL103W	YER158W-A	YER148W	YGR191W	YER097W	YER057C	YGR141W
YKL165C	YER057C	YGR068W-A	YIL053W	YGL122C	YGR082W	YIL104C	YER159C	YER147C-A	YGR192C	YER102W	YER058W	YGR153W
YKL164C	YER058W	YGR069W	YIL054W	YGL121C	YGR083C	YIL115W-A	YER161C	YER151C	YGR193C	YER104W	YER060W	YGR156W
YKL163W	YER060W	YGR068C	YIL059C	YGL112C	YGR102C	YIL117C	YER162C	YER154W	YGR196C	YER113C	YER060W-A	YGR161C
YKL162C-A	YER060W-A	YGR078C	YIL060W	YGL109W	YGR104C	YIL119C	YER166W	YER158W-A	YGR199W	YER119C	YER063W	YGR163W
YKL162C	YER062C	YGR104C	YIL061C	YGL108C	YGR118W	YIL121W	YER172C	YER159C	YGR204W	YER120W	YER064C	YGR164W
YKL161C	YER063W	YGR110W	YIL065C	YGL095C	YGR119C	YIL131C	YER176W	YER161C	YGR210C	YER119C-A	YER065C	YGR174C
YKL160W	YER065C	YGR121C	YIL066W-A	YGL090W	YGR122C-A	YIL132C	YER184C	YER162C	YGR221C	YER121W	YER066W	YGR180C
YKL159C	YER066W	YGR122C-A	YIL067C	YGL087C	YGR124W	YIL134C-A	YER185W	YER172C	YGR224W	YER122C	YER071C	YGR191W
YKL157W	YER068C-A	YGR129W	YIL070C	YGL065C	YGR129W	YIL135C	YER187W	YER184C	YGR237C	YER131W	YER072W	YGR192C
YKL156W	YER071C	YGR137W	YIL082W	YGL064C	YGR130C	YIL141W	YER188W	YER187W	YGR241C	YER133W-A	YER074W-A	YGR194C
YKL156C-A	YER072W	YGR141W	YIL086C	YGL062W	YGR137W	YIL171W-A	YER188C-A	YER188W	YGR248W	YER137W-A	YER078W-A	YGR196C
YKL155C	YER073W	YGR143W	YIL092W	YGL054C	YGR143W	YIL172C	YER189W	YER188C-A	YGR249W	YER137C	YER079W	YGR200C
YKL154W	YER074W	YGR148C	YIL102C	YGL052W	YGR148C	YIL176C	YER190W	YER189W	YGR254W	YER138W-A	YER086W	YGR204W
YKL153W	YER074W-A	YGR155W	YIL103W	YGL051W	YGR155W	YIL177C	YER190C-A	YER190W	YGR255C	YER141W	YER087C-B	YGR210C
YKL152C	YER076W-A	YGR156W	YIL111W	YGL050W	YGR160W	YIL177W-A	YER190C-B	YER190C-A	YGR260W	YER144C	YER088C	YGR224W
YKL151C	YER078W-A	YGR164W	YIL119C	YGL049C	YGR161C	YIR002C	YFL068W	YER190C-B	YGR269W	YER145C	YER088W-B	YGR236C
YKL150W	YER086W	YGR174C	YIL120W	YGL047W	YGR163W	YIR008C	YFL067W	YFL068W	YGR274C	YER148W	YER088C-A	YGR239C
YKL149C	YER087C-B	YGR178C	YIL121W	YGL044C	YGR164W	YIR012W	YFL066C	YFL067W	YGR285C	YER150W	YER089C	YGR241C
YKL148C	YER088C	YGR179C	YIL124W	YGL039W	YGR169C-A	YIR019C	YFL065C	YFL066C	YGR291C	YER151C	YER092W	YGR245C
YKL146W	YER088W-B	YGR192C	YIL131C	YGL038C	YGR178C	YIR022W	YFL064C	YFL065C	YGR292W	YER154W	YER093C-A	YGR249W
YKL147C	YER088C-A	YGR193C	YIL132C	YGL035C	YGR179C	YIR023C-A	YFL063W	YFL064C	YGR293C	YER156C	YER094C	YGR254W
YKL145W	YER089C	YGR194C	YIL134C-A	YGL032C	YGR188C	YIR026C	YFL062W	YFL063W	YGR294W	YER158W-A	YER095W	YGR260W
YKL145W-A	YER093C-A	YGR197C	YIL134W	YGL030W	YGR191W	YIR028W	YFL061W	YFL062W	YGR296C-A	YER159C	YER102W	YGR268C
YKL144C	YER099C	YGR204W	YIL135C	YGL024W	YGR192C	YIR040C	YFL060C	YFL061W	YGR296C-B	YER161C	YER104W	YGR269W
YKL143W	YER106W	YGR204C-A	YIL141W	YGL023C	YGR193C	YIR041W	YFL059W	YFL060C	YGR296W	YER162C	YER116C	YGR280C
YKL142W	YER107W-A	YGR205W	YIL171W-A	YGL022W	YGR196C	YJL001W	YFL058W	YFL059W	YHL001W	YER175W-A	YER118C	YGR283C
YKL141W	YER113C	YGR210C	YIL172C	YGL018C	YGR202C	YJL007C	YFL057C	YFL058W	YHL006W-A	YER180C-A	YER119C	YGR291C
YKL140W	YER116C	YGR221C	YIL176C	YGL017W	YGR204W	YJL020C	YFL056C	YFL057C	YHL007C	YER188C-A	YER120W	YGR292W
YKL139W	YER117W	YGR239C	YIL177C	YGL014C-A	YGR204C-A	YJL020W-A	YFL053W	YFL056C	YHL008C	YER189W	YER119C-A	YGR293C
YKL138C-A	YER118C	YGR241C	YIL177W-A	YGL012W	YGR210C	YJL024C	YFL051C	YFL053W	YHL010C	YER190W	YER121W	YGR294W
YKL138C	YER119C	YGR244C	YIR004W	YGL011C	YGR224W	YJL034W	YFL050C	YFL050C	YHL013C	YER190C-A	YER122C	YGR295C
YKL137W	YER120W	YGR249W	YIR008C	YGL006W	YGR227W	YJL038C	YFL042C	YFL042C	YHL017W	YER190C-B	YER131W	YGR296C-A
YKL136W	YER119C-A	YGR254W	YIR012W	YGL005C	YGR237C	YJL045W	YFL041W	YFL041W-A	YHL019C	YFL068W	YER138W-A	YGR296C-B
YKL135C	YER121W	YGR255C	YIR014W	YGL004C	YGR241C	YJL052W	YFL038C	YFL038C	YHL020C	YFL067W	YER141W	YGR296W
YKL134C	YER122C	YGR256W	YIR019C	YGL003C	YGR245C	YJL057C	YFL037W	YFL037W	YHL023C	YFL066C	YER143W	YHL001W
YKL133C	YER131W	YGR260W	YIR021W-A	YGR003W	YGR249W	YJL063C	YFL034C-B	YFL034C-B	YHL026C	YFL065C	YER145C	YHL006W-A
YKL131W	YER133W-A	YGR269W	YIR022W	YGR004W	YGR254W	YJL064W	YFL033C	YFL031C-A	YHL027W	YFL064C	YER148W	YHL007C
YKL132C	YER134C	YGR278W	YIR023C-A	YGR005C	YGR255C	YJL065C	YFL031C-A	YFL029C	YHL030W-A	YFL063W	YER147C-A	YHL008C
YKL130C	YER137W-A	YGR280C	YIR024C	YGR008C	YGR258C	YJL075C	YFL029C	YFL024C	YHL031C	YFL062W	YER150W	YHL013C
YKL129C	YER137C	YGR285C	YIR028W	YGR009C	YGR260W	YJL078C	YFL024C	YFL023W	YHL034C	YFL061W	YER151C	YHL015W
YKL128C	YER138W-A	YGR291C	YIR040C	YGR010W	YGR280C	YJL110C	YFL023W	YFL020C	YHL037C	YFL060C	YER154W	YHL019C
YKL127W	YER139C	YGR294W	YIR041W	YGR011W	YGR285C	YJL111W	YFL020C	YFL018C	YHL045W	YFL059W	YER156C	YHL019W-A
YKL126W	YER140W	YGR293C	YJL001W	YGR012W	YGR291C	YJL115W	YFL018C	YFL013W-A	YHL046C	YFL058W	YER158W-A	YHL024W
YKL125W	YER141W	YGR295C	YJL007C	YGR014W	YGR294W	YJL117W	YFL013W-A	YFL013C	YHL048C-A	YFL057C	YER159C	YHL026C
YKL124W	YER144C	YGR296W	YJL015C	YGR016W	YGR293C	YJL120W	YFL013C	YFL011W	YHL048W	YFL041W-A	YER161C	YHL027W
YKL123W	YER148W	YGR296C-A	YJL020W-A	YGR023W	YGR296W	YJL121C	YFL011W	YFL010W-A	YHL049C	YFL038C	YER163C	YHL028W
YKL122C	YER151C	YGR296C-B	YJL038C	YGR029W	YGR296C-A	YJL123C	YFL007W	YFL010C	YHL050C	YFL037W	YER170W	YHL030W-A
YKL121W	YER153C	YHL050W-A	YJL052C-A	YGR032W	YGR296C-B	YJL125C	YFL002C	YFR003C	YHL050W-A	YFL033C	YER175W-A	YHL031C
YKL120W	YER154W	YHL050C	YJL052W	YGR034W	YHL050W-A	YJL127C	YFR004W	YFR004W	YHR001W-A	YFL032W	YER176W	YHL033C
YKL118W	YER158W-A	YHL049C	YJL055W	YGR035W-A	YHL050C	YJL128C	YFR011C	YFR011C	YHR005C-A	YFL029C	YER177W	YHL034C
YKL119C	YER159C	YHL048C-A	YJL057C	YGR044C	YHL049C	YJL129C	YFR012W	YFR012W	YHR009C	YFL024C	YER180C-A	YHL046C
YKL117W	YER161C	YHL046C	YJL062W	YGR045C	YHL048C-A	YJL134W	YFR012W-A	YFR012W-A	YHR013C	YFL023W	YER185W	YHL048C-A
YKL116C	YER175C	YHL045W	YJL063C	YGR055W	YHL046C	YJL142C	YFR014C	YFR014C	YHR018C	YFL021W	YER187W	YHL049C
YKL115C	YER175W-A	YHL034C	YJL064W	YGR068W-A	YHL045W	YJL143W	YFR015C	YFR015C	YHR026W	YFL021C-A	YER188C-A	YHL050C
YKL114C	YER176W	YHL030W-A	YJL065C	YGR069W	YHL037C	YJL149W	YFR016C	YFR016C	YHR030C	YFL018C	YER189W	YHL050W-A
YKL113C	YER177W	YHL031C	YJL068C	YGR068C	YHL034C	YJL159W	YFR020W	YFR017C	YHR032W	YFL017W-A	YER190W	YHR005C-A
YKL112W	YER185W	YHL026C	YJL075C	YGR078C	YHL033C	YJL168C	YFR026C	YFR020W	YHR037W	YFL017C	YER190C-A	YHR007C-A
YKL111C	YER188C-A	YHL024W	YJL078C	YGR084C	YHL030W-A	YJL175W	YFR028C	YFR026C	YHR046C	YFL016C	YER190C-B	YHR008C
YKL110C	YER189W	YHL020C	YJL079C	YGR085C	YHL031C	YJL177W	YFR032C	YFR028C	YHR048W	YFL013W-A	YFL068W	YHR009C
YKL109W	YER190W	YHL019C	YJL115W	YGR104C	YHL020C	YJL187C	YFR033C	YFR031C	YHR049W	YFL013C	YFL067W	YHR014W
YKL108W	YER190C-A	YHL015W-A	YJL119C	YGR119C	YHL019W-A	YJL188C	YFR036W-A	YFR032C	YHR052W-A	YFL011W	YFL066C	YHR026W
YKL107W	YER190C-B	YHL015W	YJL120W	YGR122C-A	YHL019C	YJL205C	YFR037C	YFR033C	YHR053C	YFL010W-A	YFL065C	YHR032W
YKL106C-A	YFL068W	YHL010C	YJL121C	YGR124W	YHL017W	YJL219W	YFR043C	YFR036W-A	YHR054C	YFL010C	YFL064C	YHR043C
YKL106W	YFL067W	YHL006W-A	YJL123C	YGR143W	YHL015W-A	YJL220W	YFR050C	YFR037C	YHR054W-A	YFL002C	YFL063W	YHR046C
YKL105C	YFL066C	YHL007C	YJL124C	YGR144W	YHL015W	YJL221C	YFR052C-A	YFR043C	YHR055C	YFR004W	YFL062W	YHR048W
YKL104C	YFL065C	YHL005C	YJL127C	YGR148C	YHL013C	YJL222W	YFR053C	YFR047C	YHR056C	YFR012W-A	YFL061W	YHR049W
YKL103C	YFL064C	YHL001W	YJL129C	YGR155W	YHL010C	YJL222W-A	YFR057W	YFR055W	YHR061C	YFR015C	YFL060C	YHR052W-A
YKL102C	YFL063W	YHR001W-A	YJL134W	YGR161C	YHL008C	YJL222W-B	YGL262W	YGL261C	YHR062C	YFR016C	YFL059W	YHR053C
YKL101W	YFL062W	YHR005C-A	YJL140W	YGR163W	YHL006W-A	YJL223C	YGL261C	YGL260W	YHR068W	YFR017C	YFL058W	YHR054C
YKL100W-A	YFL061W	YHR009C	YJL142C	YGR164W	YHL007C	YJL225C	YGL260W	YGL256W	YHR069C	YFR021W	YFL056C	YHR054W-A
YKL100C	YFL060C	YHR025W	YJL143W	YGR179C	YHL001W	YJL225W-A	YGL247W	YGL251C	YHR080C	YFR024C-A	YFL044C	YHR055C
YKL099C	YFL059W	YHR026W	YJL146W	YGR182C	YHR001W-A	YJR004C	YGL237C	YGL237C	YHR082C	YFR026C	YFL038C	YHR057C
YKL098W	YFL058W	YHR030C	YJL151C	YGR188C	YHR005C-A	YJR005C-A	YGL234W	YGL234W	YHR097C	YFR027W	YFL034C-B	YHR058C
YKL097C	YFL046W	YHR042W	YJL152W	YGR191W	YHR009C	YJR009C	YGL220W	YGL229C	YHR101C	YFR031C-A	YFL030W	YHR059W
YKL096C-B	YFL041W-A	YHR046C	YJL157C	YGR192C	YHR010W	YJR015W	YGL218W	YGL225W	YHR107C	YFR032C	YFL029C	YHR061C
YKL096W-A	YFL038C	YHR048W	YJL158C	YGR193C	YHR013C	YJR017C	YGL219C	YGL220W	YHR111W	YFR033C	YFL023W	YHR062C
YKL096W	YFL034C-B	YHR049W	YJL159W	YGR196C	YHR014W	YJR021C	YGL205W	YGL218W	YHR135C	YFR036W	YFL022C	YHR071W
YKL095W	YFL030W	YHR050W-A	YJL175W	YGR204W	YHR016C	YJR032W	YGL203C	YGL219C	YHR142W	YFR036W-A	YFL021W	YHR083W
YKL094W	YFL029C	YHR051W	YJL177W	YGR210C	YHR018C	YJR037W	YGL189C	YGL203C	YHR145C	YFR043C	YFL021C-A	YHR089C
YKL093W	YFL023W	YHR052W-A	YJL188C	YGR221C	YHR026W	YJR043C	YGL183C	YGL202W	YHR151C	YFR052C-A	YFL020C	YHR097C
YKL092C	YFL021C-A	YHR053C	YJL189W	YGR224W	YHR030C	YJR044C	YGL175C	YGL198W	YHR160C	YGL261C	YFL018C	YHR130C
YKL091C	YFL017W-A	YHR054C	YJL203W	YGR227W	YHR037W	YJR054W	YGL173C	YGL199C	YHR161C	YGL260W	YFL017W-A	YHR135C
YKL090W	YFL017C	YHR054W-A	YJL205C	YGR237C	YHR042W	YJR056C	YGL168W	YGL190C	YHR165C	YGL259W	YFL017C	YHR141C
YKL089W	YFL013W-A	YHR055C	YJL210W	YGR240C	YHR043C	YJR067C	YGL165C	YGL189C	YHR165W-A	YGL258W	YFL013W-A	YHR142W
YKL088W	YFL013C	YHR057C	YJL212C	YGR241C	YHR046C	YJR070C	YGL164C	YGL183C	YHR171W	YGL255W	YFL010W-A	YHR143W
YKL087C	YFL011W	YHR061C	YJL219W	YGR245C	YHR048W	YJR071W	YGL150C	YGL181W	YHR174W	YGL253W	YFL010C	YHR145C
YKL086W	YFL010C	YHR062C	YJL220W	YGR248W	YHR052W-A	YJR072C	YGL140C	YGL173C	YHR175W	YGL247W	YFR004W	YHR156C
YKL085W	YFL002C	YHR070W	YJL221C	YGR249W	YHR053C	YJR076C	YGL136C	YGL165C	YHR175W-A	YGL237C	YFR007W	YHR161C
YKL084W	YFR003C	YHR069C-A	YJL222W-A	YGR254W	YHR054C	YJR091C	YGL135W	YGL164C	YHR182C-A	YGL222C	YFR012W	YHR174W
YKL083W	YFR004W	YHR071W	YJL222W-B	YGR255C	YHR054W-A	YJR094W-A	YGL132W	YGL163C	YHR183W	YGL221C	YFR012W-A	YHR175W
YKL082C	YFR006W	YHR071C-A	YJL223C	YGR256W	YHR055C	YJR103W	YGL131C	YGL149W	YHR186C	YGL220W	YFR014C	YHR175W-A
YKL081W	YFR007W	YHR083W	YJL225C	YGR260W	YHR056C	YJR107W	YGL129C	YGL150C	YHR188C	YGL218W	YFR015C	YHR177W
YKL080W	YFR011C	YHR089C	YJL225W-A	YGR269W	YHR058C	YJR121W	YGL128C	YGL140C	YHR189W	YGL219C	YFR016C	YHR179W
YKL079W	YFR012W	YHR090C	YJR001W	YGR285C	YHR061C	YJR123W	YGL125W	YGL136C	YHR193C	YGL209W	YFR017C	YHR180W
YKL078W	YFR012W-A	YHR097C	YJR008W	YGR291C	YHR062C	YJR125C	YGL122C	YGL135W	YHR199C-A	YGL203C	YFR020W	YHR181W
YKL077W	YFR015C	YHR102W	YJR009C	YGR292W	YHR068W	YJR127C	YGL112C	YGL132W	YHR201C	YGL200C	YFR021W	YHR182C-A
YKL076C	YFR016C	YHR113W	YJR010W	YGR294W	YHR069C	YJR129C	YGL109W	YGL131C	YHR203C	YGL198W	YFR025C	YHR183W
YKL075C	YFR017C	YHR125W	YJR015W	YGR293C	YHR077C	YJR131W	YGL108C	YGL129C	YHR211W	YGL199C	YFR026C	YHR189W
YKL074C	YFR020W	YHR134W	YJR017C	YGR296W	YHR079C-A	YJR147W	YGL102C	YGL128C	YHR212C	YGL194C-A	YFR027W	YHR193C
YKL073W	YFR026C	YHR135C	YJR018W	YGR296C-A	YHR080C	YJR149W	YGL095C	YGL127C	YHR212W-A	YGL189C	YFR029W	YHR200W
YKL072W	YFR027W	YHR137W	YJR021C	YGR296C-B	YHR082C	YJR157W	YGL087C	YGL124C	YHR213W	YGL178W	YFR032C	YHR203C
YKL071W	YFR032C	YHR137C-A	YJR032W	YHL050W-A	YHR089C	YJR158W	YGL084C	YGL122C	YHR213W-A	YGL165C	YFR033C	YHR210C
YKL070W	YFR033C	YHR142W	YJR044C	YHL050C	YHR090C	YJR159W	YGL082W	YGL121C	YHR214C-D	YGL164C	YFR036W	YHR211W
YKL069W	YFR036W-A	YHR143W	YJR048W	YHL049C	YHR097C	YJR160C	YGL078C	YGL112C	YHR214C-E	YGL163C	YFR036W-A	YHR212C
YKL068W-A	YFR043C	YHR145C	YJR054W	YHL048C-A	YHR101C	YJR161C	YGL067W	YGL109W	YHR214W	YGL149W	YFR043C	YHR212W-A
YKL068W	YFR050C	YHR152W	YJR056C	YHL048W	YHR118C	YJR162C	YGL064C	YGL108C	YHR214W-A	YGL135W	YFR047C	YHR213W
YKL067W	YGL261C	YHR153C	YJR058C	YHL046C	YHR130C	YKL004W	YGL062W	YGL097W	YHR215W	YGL128C	YFR052C-A	YHR213W-A
YKL066W	YGL260W	YHR162W	YJR062C	YHL045W	YHR135C	YKL005C	YGL055W	YGL095C	YHR216W	YGL127C	YGL261C	YHR214C-D
YKL065W-A	YGL255W	YHR163W	YJR068W	YHL037C	YHR137C-A	YKL006W	YGL052W	YGL094C	YHR217C	YGL123W	YGL260W	YHR214C-E
YKL065C	YGL251C	YHR165W-A	YJR076C	YHL034W-A	YHR139C-A	YKL021C	YGL051W	YGL090W	YHR218W	YGL122C	YGL255W	YHR214W
YKL064W	YGL247W	YHR174W	YJR091C	YHL034C	YHR142W	YKL022C	YGL050W	YGL087C	YHR218W-A	YGL109W	YGL254W	YHR214W-A
YKL063C	YGL237C	YHR175W	YJR094W-A	YHL033C	YHR143W	YKL023C-A	YGL049C	YGL078C	YHR219C-A	YGL108C	YGL247W	YHR215W
YKL062W	YGL231C	YHR175W-A	YJR095W	YHL030W-A	YHR145C	YKL032C	YGL047W	YGL067W	YHR219W	YGL102C	YGL240W	YHR216W
YKL061W	YGL224C	YHR180W	YJR096W	YHL031C	YHR161C	YKL034W	YGL044C	YGL064C	YIL002C	YGL098W	YGL237C	YHR217C
YKL060C	YGL220W	YHR183W	YJR097W	YHL027W	YHR164C	YKL049C	YGL038C	YGL062W	YIL011W	YGL090W	YGL234W	YHR218W
YKL059C	YGL218W	YHR182C-A	YJR103W	YHL023C	YHR165W-A	YKL050C	YGL037C	YGL052W	YIL014C-A	YGL089C	YGL224C	YHR218W-A
YKL058W	YGL205W	YHR189W	YJR104C	YHL022C	YHR174W	YKL052C	YGL035C	YGL051W	YIL018W	YGL088W	YGL222C	YHR219C-A
YKL057C	YGL203C	YHR191C	YJR105W	YHL020C	YHR175W	YKL053W	YGL032C	YGL049C	YIL020C-A	YGL087C	YGL221C	YHR219W
YKL056C	YGL200C	YHR193C	YJR107W	YHL019W-A	YHR175W-A	YKL054C	YGL030W	YGL044C	YIL025C	YGL081W	YGL220W	YIL003W
YKL055C	YGL198W	YHR196W	YJR112W-A	YHL019C	YHR181W	YKL068W	YGL024W	YGL038C	YIL034C	YGL078C	YGL209W	YIL006W
YKL054C	YGL199C	YHR199C	YJR114W	YHL017W	YHR183W	YKL069W	YGL022W	YGL037C	YIL036W	YGL066W	YGL205W	YIL011W
YKL053C-A	YGL189C	YHR199C-A	YJR116W	YHL015W-A	YHR182C-A	YKL070W	YGL018C	YGL035C	YIL042C	YGL055W	YGL200C	YIL014C-A
YKL053W	YGL175C	YHR203C	YJR124C	YHL013C	YHR186C	YKL071W	YGL013C	YGL032C	YIL046W	YGL053W	YGL198W	YIL018W
YKL052C	YGL168W	YHR209W	YJR125C	YHL010C	YHR191C	YKL082C	YGL012W	YGL030W	YIL046W-A	YGL052W	YGL199C	YIL025C
YKL051W	YGL165C	YHR212C	YJR127C	YHL008C	YHR193C	YKL083W	YGL011C	YGL029W	YIL047C-A	YGL051W	YGL196W	YIL029W-A
YKL050C	YGL164C	YHR212W-A	YJR129C	YHL006W-A	YHR196W	YKL094W	YGL010W	YGL024W	YIL053W	YGL050W	YGL189C	YIL030W-A
YKL049C	YGL159W	YHR213W-A	YJR131W	YHL007C	YHR199C-A	YKL096W-A	YGL006W	YGL025C	YIL054W	YGL049C	YGL166W	YIL034C
YKL048C	YGL149W	YHR214W	YJR144W	YHL005C	YHR203C	YKL103C	YGL005C	YGL023C	YIL058W	YGL047W	YGL165C	YIL042C
YKL047W	YGL136C	YHR214W-A	YJR147W	YHL001W	YHR207C	YKL105C	YGL004C	YGL022W	YIL061C	YGL044C	YGL164C	YIL046W
YKL046C	YGL135W	YHR214C-E	YJR149W	YHR001W-A	YHR208W	YKL117W	YGL003C	YGL018C	YIL065C	YGL037C	YGL149W	YIL046W-A
YKL045W	YGL132W	YHR216W	YJR157W	YHR005C-A	YHR211W	YKL120W	YGR003W	YGL014C-A	YIL066W-A	YGL035C	YGL146C	YIL049W
YKL044W	YGL128C	YHR217C	YJR158W	YHR009C	YHR212C	YKL128C	YGR004W	YGL012W	YIL067C	YGL031C	YGL136C	YIL051C
YKL043W	YGL127C	YHR218W	YJR159W	YHR014W	YHR212W-A	YKL138C-A	YGR005C	YGL011C	YIL070C	YGL030W	YGL135W	YIL053W
YKL042W	YGL125W	YHR218W-A	YJR160C	YHR016C	YHR213W	YKL145W	YGR007W	YGL010W	YIL071W-A	YGL029W	YGL134W	YIL054W
YKL041W	YGL122C	YHR219W	YJR162C	YHR018C	YHR213W-A	YKL145W-A	YGR008C	YGL006W	YIL102C	YGL028C	YGL132W	YIL056W
YKL040C	YGL121C	YHR219C-A	YKL004W	YHR026W	YHR214W	YKL151C	YGR009C	YGL004C	YIL103W	YGL024W	YGL128C	YIL059C
YKL039W	YGL109W	YIL177W-A	YKL006W	YHR027C	YHR214W-A	YKL159C	YGR010W	YGL003C	YIL104C	YGL022W	YGL127C	YIL060W
YKL038W	YGL108C	YIL177C	YKL009W	YHR030C	YHR214C-D	YKL163W	YGR011W	YGR005C	YIL109C	YGL019W	YGL125W	YIL061C
YKL037W	YGL090W	YIL176C	YKL022C	YHR031C	YHR214C-E	YKL168C	YGR012W	YGR007W	YIL131C	YGL018C	YGL122C	YIL062C
YKL035W	YGL087C	YIL171W-A	YKL023C-A	YHR037W	YHR215W	YKL177W	YGR014W	YGR008C	YIL132C	YGL017W	YGL121C	YIL063C
YKL036C	YGL082W	YIL172C	YKL023W	YHR046C	YHR216W	YKL186C	YGR016W	YGR009C	YIL135C	YGL014C-A	YGL117W	YIL065C
YKL034W	YGL078C	YIL153W	YKL028W	YHR048W	YHR217C	YKL192C	YGR018C	YGR011W	YIL171W-A	YGL012W	YGL109W	YIL066W-A
YKL033W-A	YGL077C	YIL148W	YKL031W	YHR049W	YHR218W	YKL216W	YGR023W	YGR014W	YIL172C	YGL010W	YGL108C	YIL067C
YKL033W	YGL073W	YIL145C	YKL032C	YHR052W-A	YHR218W-A	YKL223W	YGR032W	YGR023W	YIL173W	YGL009C	YGL106W	YIL079C
YKL032C	YGL067W	YIL141W	YKL035W	YHR053C	YHR219W	YKL224C	YGR044C	YGR032W	YIL176C	YGL007C-A	YGL102C	YIL082W
YKL031W	YGL064C	YIL135C	YKL041W	YHR054C	YHR219C-A	YKL225W	YGR055W	YGR044C	YIL177C	YGL005C	YGL101W	YIL087C
YKL030W	YGL056C	YIL134C-A	YKL043W	YHR054W-A	YIL177W-A	YKR006C	YGR068W-A	YGR055W	YIL177W-A	YGL004C	YGL098W	YIL098C
YKL029C	YGL055W	YIL134W	YKL051W	YHR055C	YIL177C	YKR010C	YGR069W	YGR068W-A	YIR006C	YGL003C	YGL096W	YIL100C-A
YKL028W	YGL053W	YIL132C	YKL052C	YHR061C	YIL176C	YKR022C	YGR068C	YGR069W	YIR008C	YGR005C	YGL090W	YIL102C
YKL027W	YGL052W	YIL131C	YKL053W	YHR069C	YIL171W-A	YKR024C	YGR078C	YGR068C	YIR012W	YGR008C	YGL089C	YIL103W
YKL026C	YGL051W	YIL124W	YKL054C	YHR074W	YIL172C	YKR026C	YGR098C	YGR078C	YIR019C	YGR009C	YGL088W	YIL114C
YKL025C	YGL050W	YIL121W	YKL059C	YHR077C	YIL149C	YKR036C	YGR099W	YGR081C	YIR020C	YGR011W	YGL087C	YIL120W
YKL024C	YGL047W	YIL120W	YKL069W	YHR080C	YIL148W	YKR038C	YGR102C	YGR083C	YIR022W	YGR014W	YGL082W	YIL123W
YKL023C-A	YGL044C	YIL119C	YKL070W	YHR082C	YIL141W	YKR039W	YGR104C	YGR102C	YIR023C-A	YGR018C	YGL080W	YIL131C
YKL023W	YGL039W	YIL111W	YKL082C	YHR090C	YIL135C	YKR042W	YGR110W	YGR104C	YIR023W	YGR020C	YGL073W	YIL132C
YKL022C	YGL038C	YIL103W	YKL083W	YHR097C	YIL134C-A	YKR043C	YGR119C	YGR110W	YIR026C	YGR023W	YGL072C	YIL134W
YKL021C	YGL037C	YIL102C	YKL094W	YHR101C	YIL132C	YKR045C	YGR124W	YGR119C	YIR028W	YGR022C	YGL067W	YIL135C
YKL020C	YGL032C	YIL099W	YKL096C-B	YHR130C	YIL131C	YKR055W	YGR129W	YGR122C-A	YIR040C	YGR027C	YGL062W	YIL142C-A
YKL019W	YGL030W	YIL092W	YKL096W-A	YHR135C	YIL127C	YKR059W	YGR130C	YGR124W	YIR041W	YGR030C	YGL055W	YIL157C
YKL018C-A	YGL029W	YIL086C	YKL117W	YHR138C	YIL123W	YKR072C	YGR141W	YGR130C	YJL001W	YGR031W	YGL053W	YIL169C
YKL018W	YGL027C	YIL082W	YKL128C	YHR142W	YIL121W	YKR084C	YGR143W	YGR137W	YJL016W	YGR031C-A	YGL052W	YIL171W-A
YKL017C	YGL024W	YIL070C	YKL138C-A	YHR145C	YIL120W	YKR089C	YGR155W	YGR141W	YJL020C	YGR034W	YGL051W	YIL172C
YKL016C	YGL025C	YIL066W-A	YKL139W	YHR160C	YIL119C	YKR092C	YGR158C	YGR143W	YJL020W-A	YGR037C	YGL050W	YIL173W
YKL015W	YGL022W	YIL067C	YKL145W-A	YHR161C	YIL117C	YKR093W	YGR161C	YGR144W	YJL045W	YGR044C	YGL047W	YIL176C
YKL014C	YGL018C	YIL065C	YKL146W	YHR164C	YIL115W-A	YKR106W	YGR163W	YGR148C	YJL052W	YGR045C	YGL044C	YIL177C
YKL013C	YGL012W	YIL061C	YKL151C	YHR165W-A	YIL104C	YLL009C	YGR169C	YGR155W	YJL055W	YGR055W	YGL039W	YIL177W-A
YKL012W	YGL011C	YIL060W	YKL152C	YHR165C	YIL103W	YLL010C	YGR179C	YGR158C	YJL057C	YGR060W	YGL037C	YIR004W
YKL011C	YGL010W	YIL059C	YKL159C	YHR174W	YIL102C	YLL018C-A	YGR188C	YGR160W	YJL058C	YGR064W	YGL032C	YIR012W
YKL010C	YGL007C-A	YIL054W	YKL160W	YHR175W	YIL098C	YLL024C	YGR191W	YGR159C	YJL062W	YGR063C	YGL030W	YIR019C
YKL009W	YGL005C	YIL053W	YKL163W	YHR175W-A	YIL091C	YLL025W	YGR192C	YGR161C	YJL063C	YGR068W-A	YGL029W	YIR023C-A
YKL008C	YGL004C	YIL051C	YKL168C	YHR178W	YIL079C	YLL026W	YGR193C	YGR163W	YJL064W	YGR069W	YGL024W	YIR026C
YKL007W	YGL003C	YIL046W-A	YKL186C	YHR180W	YIL078W	YLL032C	YGR195W	YGR169C-A	YJL065C	YGR078C	YGL025C	YIR028W
YKL006C-A	YGR004W	YIL042C	YKL190W	YHR180W-A	YIL071W-A	YLL034C	YGR196C	YGR178C	YJL066C	YGR080W	YGL022W	YIR029W
YKL006W	YGR005C	YIL036W	YKL192C	YHR180C-B	YIL070C	YLL036C	YGR199W	YGR179C	YJL067W	YGR085C	YGL019W	YIR040C
YKL005C	YGR007W	YIL034C	YKL216W	YHR181W	YIL068C	YLL037W	YGR204W	YGR188C	YJL075C	YGR104C	YGL018C	YIR041W
YKL004W	YGR008C	YIL033C	YKL223W	YHR183W	YIL066W-A	YLL038C	YGR210C	YGR191W	YJL078C	YGR114C	YGL012W	YJL001W
YKL003C	YGR009C	YIL032C	YKL224C	YHR182C-A	YIL067C	YLL041C	YGR221C	YGR192C	YJL079C	YGR115C	YGL011C	YJL004C
YKL002W	YGR010W	YIL030W-A	YKL225W	YHR186C	YIL065C	YLL043W	YGR224W	YGR193C	YJL090C	YGR118W	YGL010W	YJL020C
YKL001C	YGR011W	YIL029W-A	YKR038C	YHR193C	YIL063C	YLL044W	YGR237C	YGR194C	YJL110C	YGR121W-A	YGL007C-A	YJL020W-A
YKR001C	YGR012W	YIL020C	YKR039W	YHR199C-A	YIL061C	YLL045C	YGR241C	YGR196C	YJL111W	YGR122C-A	YGL003C	YJL035C
YKR002W	YGR015C	YIL018W	YKR043C	YHR203C	YIL060W	YLL047W	YGR248W	YGR199W	YJL117W	YGR124W	YGR001C	YJL052C-A
YKR003W	YGR016W	YIL014C-A	YKR044W	YHR207C	YIL059C	YLL061W	YGR249W	YGR200C	YJL120W	YGR130C	YGR004W	YJL052W
YKR004C	YGR017W	YIL011W	YKR045C	YHR211W	YIL056W	YLL064C	YGR254W	YGR202C	YJL121C	YGR137W	YGR006W	YJL055W
YKR005C	YGR018C	YIL009C-A	YKR046C	YHR212C	YIL054W	YLL065W	YGR255C	YGR204W	YJL123C	YGR138C	YGR007W	YJL062W-A
YKR006C	YGR029W	YIL007C	YKR049C	YHR212W-A	YIL053W	YLL066C	YGR260W	YGR210C	YJL124C	YGR141W	YGR008C	YJL063C
YKR007W	YGR031C-A	YIL006W	YKR059W	YHR213W	YIL046W-A	YLL066W-A	YGR269W	YGR221C	YJL125C	YGR144W	YGR009C	YJL064W
YKR008W	YGR034W	YIL004C	YKR072C	YHR213W-A	YIL042C	YLL066W-B	YGR268C	YGR224W	YJL127C	YGR146C	YGR010W	YJL065C
YKR009C	YGR035W-A	YIL003W	YKR077W	YHR214W	YIL034C	YLL067C	YGR274C	YGR227W	YJL128C	YGR148C	YGR011W	YJL066C
YKR010C	YGR038W	YIL002C	YKR106W	YHR214W-A	YIL032C	YLL067W-A	YGR285C	YGR237C	YJL129C	YGR153W	YGR016W	YJL067W
YKR011C	YGR041W	YIR004W	YLL006W-A	YHR214C-D	YIL029W-A	YLR006C	YGR291C	YGR239C	YJL131C	YGR156W	YGR017W	YJL078C
YKR013W	YGR044C	YIR008C	YLL010C	YHR214C-E	YIL024C	YLR009W	YGR292W	YGR240C	YJL138C	YGR161C	YGR018C	YJL079C
YKR012C	YGR045C	YIR012W	YLL018C-A	YHR215W	YIL021W	YLR019W	YGR294W	YGR241C	YJL139C	YGR163W	YGR020C	YJL083W
YKR014C	YGR049W	YIR014W	YLL025W	YHR216W	YIL020C-A	YLR026C	YGR293C	YGR245C	YJL141C	YGR164W	YGR023W	YJL104W
YKR015C	YGR051C	YIR019C	YLL037W	YHR217C	YIL018W	YLR029C	YGR296W	YGR248W	YJL142C	YGR173W	YGR026W	YJL110C
YKR016W	YGR055W	YIR021W-A	YLL038C	YHR218W	YIL014C-A	YLR036C	YGR296C-A	YGR249W	YJL143W	YGR174C	YGR027C	YJL115W
YKR017C	YGR068W-A	YIR022W	YLL043W	YHR218W-A	YIL011W	YLR037C	YGR296C-B	YGR254W	YJL149W	YGR175C	YGR029W	YJL117W
YKR018C	YGR069W	YIR023W	YLL044W	YHR219W	YIL007C	YLR040C	YHL050W-A	YGR255C	YJL155C	YGR179C	YGR030C	YJL118W
YKR019C	YGR068C	YIR023C-A	YLL061W	YHR219C-A	YIL002C	YLR044C	YHL050C	YGR258C	YJL159W	YGR180C	YGR031W	YJL119C
YKR020W	YGR072W	YIR024C	YLL064C	YIL177W-A	YIR002C	YLR045C	YHL049C	YGR260W	YJL165C	YGR189C	YGR031C-A	YJL120W
YKR021W	YGR078C	YIR027C	YLL065W	YIL177C	YIR004W	YLR048W	YHL048C-A	YGR269W	YJL168C	YGR191W	YGR034W	YJL123C
YKR022C	YGR084C	YIR028W	YLL066C	YIL176C	YIR008C	YLR059C	YHL048W	YGR274C	YJL175W	YGR192C	YGR036C	YJL124C
YKR023W	YGR085C	YIR036W-A	YLL066W-A	YIL173W	YIR012W	YLR062C	YHL046C	YGR280C	YJL177W	YGR194C	YGR037C	YJL125C
YKR024C	YGR092W	YIR040C	YLL066W-B	YIL171W-A	YIR019C	YLR063W	YHL045W	YGR285C	YJL187C	YGR196C	YGR038W	YJL127C-B
YKR025W	YGR102C	YIR041W	YLL067C	YIL172C	YIR022W	YLR064W	YHL038C	YGR291C	YJL210W	YGR200C	YGR039W	YJL127W-A
YKR026C	YGR104C	YJL225W-A	YLL067W-A	YIL143C	YIR023C-A	YLR075W	YHL037C	YGR292W	YJL219W	YGR202C	YGR040W	YJL143W
YKR027W	YGR110W	YJL225C	YLR006C	YIL141W	YIR026C	YLR076C	YHL036W	YGR294W	YJL220W	YGR204W	YGR044C	YJL144W
YKR028W	YGR119C	YJL223C	YLR025W	YIL135C	YIR028W	YLR095C	YHL034C	YGR293C	YJL221C	YGR210C	YGR049W	YJL149W
YKR029C	YGR121W-A	YJL222W-B	YLR026C	YIL134C-A	YIR036W-A	YLR102C	YHL030W-A	YGR295C	YJL222W	YGR223C	YGR055W	YJL151C
YKR030W	YGR129W	YJL222W-A	YLR027C	YIL134W	YIR040C	YLR105C	YHL031C	YGR296W	YJL222W-A	YGR224W	YGR060W	YJL152W
YKR031C	YGR130C	YJL220W	YLR037C	YIL132C	YIR041W	YLR109W	YHL027W	YGR296C-A	YJL222W-B	YGR226C	YGR064W	YJL157C
YKR032W	YGR139W	YJL221C	YLR040C	YIL131C	YJL225W-A	YLR110C	YHL026C	YGR296C-B	YJL223C	YGR236C	YGR063C	YJL158C
YKR034W	YGR141W	YJL219W	YLR043C	YIL130W	YJL225C	YLR113W	YHL023C	YHL050W-A	YJL225C	YGR237C	YGR068W-A	YJL159W
YKR033C	YGR143W	YJL212C	YLR044C	YIL121W	YJL223C	YLR117C	YHL020C	YHL050C	YJL225W-A	YGR239C	YGR069W	YJL175W
YKR035W-A	YGR146C	YJL210W	YLR059C	YIL119C	YJL222W-B	YLR132C	YHL019C	YHL049C	YJR001W	YGR241C	YGR078C	YJL177W
YKR035C	YGR146C-A	YJL205C	YLR063W	YIL117C	YJL222W-A	YLR139C	YHL017W	YHL048C-A	YJR004C	YGR245C	YGR079W	YJL205C
YKR036C	YGR148C	YJL203W	YLR076C	YIL115W-A	YJL222W	YLR147C	YHL013C	YHL048W	YJR005C-A	YGR249W	YGR080W	YJL210W
YKR037C	YGR155W	YJL189W	YLR095C	YIL104C	YJL220W	YLR154C-G	YHL010C	YHL046C	YJR008W	YGR251W	YGR084C	YJL219W
YKR038C	YGR156W	YJL188C	YLR099C	YIL103W	YJL221C	YLR154C-H	YHL008C	YHL045W	YJR009C	YGR254W	YGR085C	YJL220W
YKR039W	YGR158C	YJL186W	YLR102C	YIL102C	YJL219W	YLR154W-A	YHL006W-A	YHL037C	YJR015W	YGR258C	YGR096W	YJL221C
YKR041W	YGR161C	YJL177W	YLR110C	YIL098C	YJL205C	YLR154W-B	YHL007C	YHL035C	YJR017C	YGR260W	YGR102C	YJL222W
YKR040C	YGR163W	YJL175W	YLR113W	YIL092W	YJL199C	YLR154W-C	YHL001W	YHL034C	YJR021C	YGR269W	YGR104C	YJL222W-A
YKR042W	YGR164W	YJL159W	YLR147C	YIL091C	YJL197C-A	YLR154W-E	YHR001W-A	YHL030W-A	YJR032W	YGR268C	YGR105W	YJL222W-B
YKR043C	YGR169C	YJL158C	YLR154C-G	YIL079C	YJL188C	YLR154W-F	YHR003C	YHL031C	YJR037W	YGR275W	YGR118W	YJL223C
YKR044W	YGR169C-A	YJL157C	YLR154C-H	YIL078W	YJL187C	YLR155C	YHR005C-A	YHL027W	YJR043C	YGR280C	YGR121C	YJL225C
YKR045C	YGR178C	YJL152W	YLR154W-A	YIL071W-A	YJL177W	YLR156C-A	YHR009C	YHL026C	YJR044C	YGR283C	YGR121W-A	YJL225W-A
YKR046C	YGR179C	YJL151C	YLR154W-B	YIL070C	YJL175W	YLR156W	YHR013C	YHL023C	YJR056C	YGR286C	YGR122C-A	YJR004C
YKR047W	YGR182C	YJL149W	YLR154W-C	YIL069C	YJL168C	YLR157C	YHR018C	YHL020C	YJR062C	YGR287C	YGR124W	YJR009C
YKR048C	YGR188C	YJL146W	YLR154W-E	YIL068C	YJL159W	YLR157C-C	YHR026W	YHL019W-A	YJR064W	YGR290W	YGR129W	YJR012C
YKR049C	YGR191W	YJL143W	YLR154W-F	YIL066W-A	YJL149W	YLR157W-D	YHR027C	YHL019C	YJR067C	YGR291C	YGR130C	YJR013W
YKR050W	YGR192C	YJL142C	YLR155C	YIL067C	YJL143W	YLR157W-E	YHR030C	YHL017W	YJR072C	YGR292W	YGR133W	YJR015W
YKR051W	YGR193C	YJL140W	YLR156C-A	YIL065C	YJL142C	YLR158C	YHR032W	YHL013C	YJR076C	YGR294W	YGR135W	YJR017C
YKR052C	YGR194C	YJL138C	YLR156W	YIL063C	YJL138C	YLR159C-A	YHR037W	YHL010C	YJR083C	YGR293C	YGR137W	YJR018W
YKR053C	YGR196C	YJL134W	YLR157C	YIL061C	YJL134W	YLR159W	YHR046C	YHL008C	YJR090C	YGR295C	YGR138C	YJR021C
YKR054C	YGR197C	YJL129C	YLR157C-C	YIL058W	YJL131C	YLR160C	YHR048W	YHL006W-A	YJR091C	YGR296W	YGR141W	YJR034W
YKR055W	YGR199W	YJL127C	YLR157W-D	YIL054W	YJL129C	YLR161W	YHR049W	YHL007C	YJR094W-A	YGR296C-A	YGR153W	YJR044C
YKR056W	YGR202C	YJL124C	YLR157W-E	YIL053W	YJL128C	YLR162W	YHR052W-A	YHL001W	YJR103W	YGR296C-B	YGR155W	YJR047C
YKR057W	YGR204W	YJL123C	YLR158C	YIL051C	YJL127C	YLR162W-A	YHR053C	YHR001W-A	YJR107W	YHL050W-A	YGR156W	YJR049C
YKR058W	YGR204C-A	YJL120W	YLR159C-A	YIL047C-A	YJL125C	YLR198C	YHR054C	YHR005C	YJR111C	YHL050C	YGR161C	YJR051W
YKR059W	YGR205W	YJL121C	YLR159W	YIL046W-A	YJL123C	YLR215C	YHR054W-A	YHR005C-A	YJR112W-A	YHL049C	YGR163W	YJR072C
YKR060W	YGR210C	YJL118W	YLR160C	YIL042C	YJL120W	YLR220W	YHR055C	YHR009C	YJR116W	YHL048C-A	YGR164W	YJR082C
YKR061W	YGR221C	YJL119C	YLR161W	YIL036W	YJL121C	YLR221C	YHR056C	YHR013C	YJR117W	YHL048W	YGR172C	YJR083C
YKR062W	YGR224W	YJL115W	YLR162W	YIL034C	YJL117W	YLR222C	YHR061C	YHR018C	YJR121W	YHL046W-A	YGR174C	YJR085C
YKR063C	YGR226C	YJL083W	YLR162W-A	YIL029W-A	YJL115W	YLR223C	YHR062C	YHR026W	YJR125C	YHL046C	YGR180C	YJR094W-A
YKR064W	YGR232W	YJL079C	YLR164W	YIL025C	YJL111W	YLR230W	YHR068W	YHR030C	YJR127C	YHL038C	YGR182C	YJR101W
YKR065C	YGR237C	YJL078C	YLR172C	YIL024C	YJL110C	YLR237W	YHR069C	YHR032W	YJR129C	YHL034C	YGR191W	YJR103W
YKR066C	YGR239C	YJL075C	YLR179C	YIL021W	YJL078C	YLR239C	YHR069C-A	YHR037W	YJR131W	YHL033C	YGR192C	YJR107W
YKR067W	YGR241C	YJL068C	YLR194C	YIL020C-A	YJL075C	YLR249W	YHR074W	YHR042W	YJR149W	YHL030W-A	YGR193C	YJR111C
YKR068C	YGR248W	YJL064W	YLR198C	YIL020C	YJL067W	YLR254C	YHR078W	YHR046C	YJR151C	YHL031C	YGR194C	YJR112W
YKR069W	YGR252W	YJL065C	YLR218C	YIL018W	YJL066C	YLR261C	YHR080C	YHR048W	YJR156C	YHL028W	YGR196C	YJR112W-A
YKR070W	YGR254W	YJL063C	YLR230W	YIL014C-A	YJL064W	YLR271W	YHR082C	YHR049W	YJR157W	YHL027W	YGR200C	YJR115W
YKR071C	YGR255C	YJL062W	YLR237W	YIL011W	YJL065C	YLR275W	YHR083W	YHR052W-A	YJR158W	YHL026C	YGR201C	YJR116W
YKR072C	YGR256W	YJL057C	YLR243W	YIL009C-A	YJL063C	YLR285C-A	YHR097C	YHR053C	YJR159W	YHL024W	YGR204W	YJR123W
YKR073C	YGR260W	YJL055W	YLR245C	YIL007C	YJL057C	YLR285W	YHR101C	YHR054C	YJR160C	YHL023C	YGR204C-A	YJR125C
YKR074W	YGR269W	YJL053W	YLR252W	YIL004C	YJL052W	YLR286C	YHR107C	YHR054W-A	YJR161C	YHL019W-A	YGR210C	YJR129C
YKR075W-A	YGR268C	YJL052C-A	YLR254C	YIL002C	YJL045W	YLR300W	YHR111W	YHR055C	YJR162C	YHL019C	YGR212W	YJR130C
YKR075C	YGR280C	YJL052W	YLR261C	YIR002C	YJL041W	YLR310C	YHR112C	YHR056C	YKL004W	YHL017W	YGR213C	YJR147W
YKR076W	YGR291C	YJL038C	YLR271W	YIR006C	YJL038C	YLR311C	YHR115C	YHR057C	YKL005C	YHL015W	YGR224W	YJR155W
YKR077W	YGR292W	YJL034W	YLR285C-A	YIR008C	YJL037W	YLR321C	YHR134W	YHR058C	YKL006W	YHL013C	YGR236C	YJR156C
YKR078W	YGR294W	YJL020W-A	YLR285W	YIR012W	YJL034W	YLR322W	YHR135C	YHR061C	YKL020C	YHL008C	YGR239C	YJR158W
YKR079C	YGR293C	YJL015C	YLR286C	YIR019C	YJL024C	YLR323C	YHR142W	YHR062C	YKL021C	YHL006W-A	YGR241C	YJR159W
YKR080W	YGR295C	YJL007C	YLR286W-A	YIR021W-A	YJL020W-A	YLR326W	YHR145C	YHR068W	YKL022C	YHL007C	YGR243W	YJR160C
YKR081C	YGR296W	YJL001W	YLR288C	YIR022W	YJL020C	YLR342W	YHR148W	YHR069C	YKL023C-A	YHL001W	YGR244C	YJR161C
YKR082W	YGR296C-A	YJR001W	YLR295C	YIR023C-A	YJL007C	YLR376C	YHR151C	YHR075C	YKL032C	YHR005C-A	YGR245C	YJR162C
YKR083C	YGR296C-B	YJR008W	YLR300W	YIR024C	YJL001W	YLR382C	YHR160C	YHR077C	YKL034W	YHR007C-A	YGR248W	YKL006W
YKR084C	YHL050W-A	YJR009C	YLR311C	YIR026C	YJR004C	YLR385C	YHR161C	YHR079C	YKL035W	YHR008C	YGR249W	YKL022C
YKR085C	YHL050C	YJR010W	YLR322W	YIR028W	YJR005C-A	YLR390W-A	YHR165W-A	YHR079C-A	YKL039W	YHR009C	YGR254W	YKL023C-A
YKR086W	YHL049C	YJR015W	YLR325C	YIR031C	YJR009C	YLR392C	YHR165C	YHR080C	YKL041W	YHR013C	YGR255C	YKL023W
YKR087C	YHL048C-A	YJR018W	YLR334C	YIR040C	YJR015W	YLR399C	YHR171W	YHR082C	YKL043W	YHR014W	YGR256W	YKL028W
YKR088C	YHL046C	YJR017C	YLR343W	YIR041W	YJR017C	YLR399W-A	YHR174W	YHR089C	YKL046C	YHR020W	YGR260W	YKL031W
YKR089C	YHL037C	YJR021C	YLR376C	YJL225W-A	YJR021C	YLR401C	YHR175W	YHR090C	YKL048C	YHR026W	YGR269W	YKL032C
YKR090W	YHL030W-A	YJR032W	YLR385C	YJL225C	YJR032W	YLR413W	YHR175W-A	YHR097C	YKL049C	YHR032W	YGR268C	YKL041W
YKR091W	YHL031C	YJR037W	YLR390W-A	YJL223C	YJR037W	YLR432W	YHR178W	YHR098C	YKL054C	YHR034C	YGR277C	YKL043W
YKR092C	YHL026C	YJR038C	YLR399W-A	YJL222W-B	YJR043C	YLR438C-A	YHR180W	YHR101C	YKL070W	YHR037W	YGR280C	YKL052C
YKR093W	YHL025W	YJR044C	YLR412W	YJL222W-A	YJR044C	YLR448W	YHR183W	YHR102W	YKL071W	YHR043C	YGR283C	YKL053W
YKR094C	YHL024W	YJR048W	YLR413W	YJL222W	YJR054W	YLR461W	YHR182C-A	YHR107C	YKL074C	YHR046C	YGR291C	YKL054C
YKR095W	YHL023C	YJR054W	YLR416C	YJL220W	YJR055W	YLR462W	YHR186C	YHR111W	YKL082C	YHR048W	YGR292W	YKL059C
YKR095W-A	YHL022C	YJR056C	YLR432W	YJL221C	YJR056C	YLR463C	YHR187W	YHR114W	YKL083W	YHR049W	YGR294W	YKL060C
YKR096W	YHL020C	YJR058C	YLR435W	YJL219W	YJR067C	YLR464W	YHR188C	YHR118C	YKL094W	YHR052W-A	YGR293C	YKL069W
YKR097W	YHL019C	YJR059W	YLR437C	YJL205C	YJR068W	YLR465C	YHR189W	YHR131C	YKL096W-A	YHR053C	YGR295C	YKL071W
YKR098C	YHL017W	YJR062C	YLR438C-A	YJL203W	YJR071W	YLR466C-A	YHR193C	YHR135C	YKL100C	YHR054C	YGR296W	YKL087C
YKR099W	YHL015W-A	YJR068W	YLR448W	YJL189W	YJR070C	YLR466C-B	YHR198C	YHR142W	YKL103C	YHR054W-A	YGR296C-A	YKL096C-B
YKR100C	YHL013C	YJR076C	YLR461W	YJL188C	YJR072C	YLR466W	YHR199C	YHR143W	YKL105C	YHR055C	YGR296C-B	YKL096W
YKR101W	YHL010C	YJR091C	YLR462W	YJL187C	YJR076C	YLR467C-A	YHR199C-A	YHR145C	YKL120W	YHR057C	YHL050W-A	YKL096W-A
YKR102W	YHL009C	YJR094W-A	YLR463C	YJL177W	YJR079W	YLR467W	YHR200W	YHR151C	YKL125W	YHR058C	YHL050C	YKL099C
YKR103W	YHL008C	YJR095W	YLR464W	YJL175W	YJR091C	YML001W	YHR201C	YHR160C	YKL135C	YHR059W	YHL049C	YKL103C
YKR104W	YHL006W-A	YJR096W	YLR465C	YJL176C	YJR094W-A	YML005W	YHR203C	YHR161C	YKL138C-A	YHR061C	YHL048C-A	YKL105C
YKR105C	YHL007C	YJR097W	YLR466C-A	YJL172W	YJR103W	YML006C	YHR210C	YHR164C	YKL145W	YHR062C	YHL046C	YKL111C
YKR106W	YHL005C	YJR103W	YLR466C-B	YJL168C	YJR107W	YML008C	YHR211W	YHR165W-A	YKL145W-A	YHR071W	YHL037C	YKL125W
YLL067W-A	YHL001W	YJR104C	YLR466W	YJL165C	YJR112W-A	YML021C	YHR212C	YHR165C	YKL146W	YHR082C	YHL034C	YKL128C
YLL067C	YHR001W-A	YJR105W	YLR467C-A	YJL159W	YJR114W	YML032C	YHR212W-A	YHR166C	YKL151C	YHR083W	YHL033C	YKL138C-A
YLL066W-B	YHR005C-A	YJR107W	YLR467W	YJL151C	YJR113C	YML034C-A	YHR213W	YHR171W	YKL159C	YHR089C	YHL030W-A	YKL145W-A
YLL066W-A	YHR007C-A	YJR112W-A	YML001W	YJL149W	YJR116W	YML037C	YHR213W-A	YHR174W	YKL162C	YHR097C	YHL031C	YKL146W
YLL066C	YHR009C	YJR114W	YML008C	YJL143W	YJR117W	YML048W	YHR214W	YHR175W	YKL163W	YHR107C	YHL028W	YKL151C
YLL065W	YHR026W	YJR115W	YML009C-A	YJL142C	YJR121W	YML052W	YHR214W-A	YHR175W-A	YKL168C	YHR125W	YHL027W	YKL152C
YLL064C	YHR029C	YJR116W	YML009W-B	YJL139C	YJR123W	YML053C	YHR214C-D	YHR183W	YKL175W	YHR130C	YHL026C	YKL159C
YLL063C	YHR030C	YJR121W	YML012W	YJL134W	YJR125C	YML054C-A	YHR214C-E	YHR182C-A	YKL181W	YHR135C	YHL024W	YKL160W
YLL062C	YHR042W	YJR123W	YML020W	YJL129C	YJR127C	YML057C-A	YHR215W	YHR186C	YKL186C	YHR138C	YHL020C	YKL163W
YLL061W	YHR043C	YJR124C	YML021C	YJL128C	YJR129C	YML057W	YHR216W	YHR188C	YKL187C	YHR141C	YHL019W-A	YKL164C
YLL060C	YHR046C	YJR125C	YML028W	YJL127C	YJR131W	YML058W	YHR217C	YHR189W	YKL190W	YHR142W	YHL019C	YKL166C
YLL059C	YHR048W	YJR127C	YML030W	YJL125C	YJR144W	YML064C	YHR218W	YHR193C	YKL192C	YHR143W	YHL018W	YKL177W
YLL058W	YHR049W	YJR129C	YML032C	YJL124C	YJR147W	YML071C	YHR218W-A	YHR196W	YKL209C	YHR145C	YHL015W	YKL181W
YLL057C	YHR050W-A	YJR131W	YML034C-A	YJL123C	YJR149W	YML074C	YHR219W	YHR199C-A	YKL213C	YHR149C	YHL013C	YKL192C
YLL056C	YHR051W	YJR144W	YML037C	YJL120W	YJR157W	YML076C	YHR219C-A	YHR201C	YKL215C	YHR156C	YHL008C	YKL196C
YLL055W	YHR052W-A	YJR146W	YML051W	YJL121C	YJR158W	YML083C	YIL177W-A	YHR203C	YKL216W	YHR161C	YHL006W-A	YKL216W
YLL054C	YHR053C	YJR147W	YML052W	YJL117W	YJR159W	YML095C	YIL177C	YHR207C	YKL217W	YHR174W	YHL007C	YKL217W
YLL053C	YHR054C	YJR149W	YML054C-A	YJL115W	YJR160C	YML097C	YIL176C	YHR211W	YKL223W	YHR175W	YHL006C	YKL223W
YLL052C	YHR054W-A	YJR154W	YML057C-A	YJL111W	YJR161C	YML099C	YIL173W	YHR212C	YKL224C	YHR175W-A	YHL002C-A	YKL224C
YLL051C	YHR055C	YJR157W	YML057W	YJL110C	YJR162C	YML106W	YIL171W-A	YHR212W-A	YKL225W	YHR177W	YHL001W	YKL225W
YLL050C	YHR056W-A	YJR158W	YML058W	YJL103C	YKL225W	YML114C	YIL172C	YHR213W	YKR002W	YHR179W	YHR005C	YKR013W
YLL049W	YHR056C	YJR159W	YML064C	YJL078C	YKL224C	YML116W	YIL169C	YHR213W-A	YKR006C	YHR180W	YHR005C-A	YKR014C
YLL048C	YHR058C	YJR160C	YML067C	YJL077W-A	YKL223W	YML124C	YIL147C	YHR214W	YKR015C	YHR180W-A	YHR007C-A	YKR035C
YLL047W	YHR061C	YJR162C	YML074C	YJL077C	YKL216W	YML132W	YIL137C	YHR214W-A	YKR019C	YHR180C-B	YHR008C	YKR035W-A
YLL046C	YHR062C	YKL225W	YML078W	YJL075C	YKL192C	YML133C	YIL135C	YHR214C-D	YKR021W	YHR181W	YHR009C	YKR039W
YLL044W	YHR068W	YKL224C	YML087C	YJL064W	YKL186C	YML133W-A	YIL134C-A	YHR214C-E	YKR022C	YHR183W	YHR011W	YKR042W
YLL045C	YHR070W	YKL223W	YML094C-A	YJL065C	YKL180W	YML133W-B	YIL132C	YHR215W	YKR024C	YHR182C-A	YHR014W	YKR043C
YLL043W	YHR069C-A	YKL218C	YML095C	YJL063C	YKL177W	YMR001C	YIL131C	YHR216W	YKR026C	YHR189W	YHR025W	YKR045C
YLL042C	YHR071W	YKL216W	YML122C	YJL058C	YKL168C	YMR011W	YIL121W	YHR217C	YKR029C	YHR193C	YHR026W	YKR046C
YLL041C	YHR076W	YKL202W	YML132W	YJL057C	YKL163W	YMR016C	YIL109C	YHR218W	YKR031C	YHR196W	YHR028W-A	YKR049C
YLL040C	YHR078W	YKL192C	YML133C	YJL056C	YKL159C	YMR022W	YIL108W	YHR218W-A	YKR034W	YHR200W	YHR029C	YKR059W
YLL039C	YHR079C-A	YKL190W	YML133W-A	YJL055W	YKL153W	YMR030W-A	YIL104C	YHR219W	YKR036C	YHR203C	YHR032W	YKR068C
YLL038C	YHR082C	YKL186C	YML133W-B	YJL052W	YKL152C	YMR031C	YIL103W	YHR219C-A	YKR038C	YHR210C	YHR039C-A	YKR072C
YLL037W	YHR083W	YKL177W	YMR003W	YJL047C-A	YKL151C	YMR038C	YIL102C	YIL177W-A	YKR039W	YHR211W	YHR042W	YKR085C
YLL036C	YHR090C	YKL168C	YMR009W	YJL045W	YKL145W	YMR046W-A	YIL092W	YIL177C	YKR042W	YHR212C	YHR043C	YKR106W
YLL035W	YHR097C	YKL163W	YMR011W	YJL038C	YKL145W-A	YMR047C	YIL085C	YIL176C	YKR043C	YHR212W-A	YHR046C	YLL009C
YLL034C	YHR101C	YKL160W	YMR013C-A	YJL035C	YKL138C-A	YMR063W	YIL082W	YIL173W	YKR045C	YHR213W	YHR048W	YLL010C
YLL033W	YHR113W	YKL159C	YMR016C	YJL034W	YKL128C	YMR078C	YIL079C	YIL171W-A	YKR059W	YHR213W-A	YHR049W	YLL018C-A
YLL032C	YHR114W	YKL153W	YMR022W	YJL029C	YKL122C	YMR083W	YIL071W-A	YIL172C	YKR063C	YHR213W-B	YHR050W-A	YLL024C
YLL031C	YHR121W	YKL152C	YMR030W-A	YJL024C	YKL120W	YMR089C	YIL070C	YIL149C	YKR072C	YHR214W	YHR051W	YLL025W
YLL030C	YHR130C	YKL151C	YMR038C	YJL020W-A	YKL117W	YMR097C	YIL066W-A	YIL143C	YKR092C	YHR214W-A	YHR052W-A	YLL026W
YLL029W	YHR134W	YKL146W	YMR039C	YJL020C	YKL113C	YMR111C	YIL067C	YIL135C	YKR093W	YHR214C-D	YHR053C	YLL037W
YLL028W	YHR135C	YKL145W	YMR046W-A	YJL016W	YKL111C	YMR117C	YIL065C	YIL132C	YKR102W	YHR214C-E	YHR054C	YLL038C
YLL027W	YHR142W	YKL145W-A	YMR054W	YJL008C	YKL105C	YMR118C	YIL064W	YIL131C	YKR106W	YHR215W	YHR054W-A	YLL042C
YLL026W	YHR143W	YKL139W	YMR063W	YJL007C	YKL103C	YMR119W-A	YIL061C	YIL127C	YLL006W-A	YHR216W	YHR055C	YLL043W
YLL025W	YHR145C	YKL138C-A	YMR083W	YJL001W	YKL099C	YMR121C	YIL058W	YIL123W	YLL010C	YHR217C	YHR057C	YLL044W
YLL024C	YHR148W	YKL128C	YMR086C-A	YJR001W	YKL096C-B	YMR122W-A	YIL054W	YIL119C	YLL018C-A	YHR218W	YHR058C	YLL064C
YLL023C	YHR161C	YKL125W	YMR087W	YJR004C	YKL096W-A	YMR132C	YIL053W	YIL117C	YLL019C	YHR218W-A	YHR059W	YLL065W
YLL022C	YHR162W	YKL117W	YMR114C	YJR005C-A	YKL094W	YMR141C	YIL052C	YIL115W-A	YLL019W-A	YHR219W	YHR061C	YLL066C
YLL021W	YHR163W	YKL096C-B	YMR117C	YJR008W	YKL087C	YMR142C	YIL048W	YIL109C	YLL024C	YHR219C-A	YHR062C	YLL066W-A
YLL020C	YHR172W	YKL096W-A	YMR118C	YJR009C	YKL083W	YMR146C	YIL047C-A	YIL104C	YLL025W	YIL177W-A	YHR063C	YLL066W-B
YLL019W-A	YHR174W	YKL095W	YMR119W-A	YJR010W	YKL082C	YMR147W	YIL047C	YIL103W	YLL026W	YIL177C	YHR067W	YLL067C
YLL019C	YHR175W	YKL094W	YMR122W-A	YJR015W	YKL074C	YMR162C	YIL046W-A	YIL102C	YLL028W	YIL176C	YHR068W	YLL067W-A
YLL018C-A	YHR175W-A	YKL083W	YMR132C	YJR018W	YKL071W	YMR165C	YIL046W	YIL099W	YLL032C	YIL173W	YHR070W	YLR006C
YLL018C	YHR178W	YKL082C	YMR138W	YJR017C	YKL070W	YMR171C	YIL042C	YIL098C	YLL034C	YIL171W-A	YHR069C-A	YLR016C
YLL015W	YHR180W	YKL070W	YMR144W	YJR021C	YKL069W	YMR173W	YIL036W	YIL091C	YLL035W	YIL172C	YHR071W	YLR019W
YLL014W	YHR180W-A	YKL069W	YMR146C	YJR032W	YKL068W	YMR173W-A	YIL035C	YIL071W-A	YLL036C	YIL169C	YHR071C-A	YLR025W
YLL013C	YHR180C-B	YKL068W	YMR151W	YJR037W	YKL060C	YMR174C	YIL034C	YIL070C	YLL037W	YIL165C	YHR072W-A	YLR026C
YLL012W	YHR181W	YKL060C	YMR153C-A	YJR043C	YKL059C	YMR181C	YIL033C	YIL068C	YLL038C	YIL164C	YHR076W	YLR029C
YLL011W	YHR183W	YKL059C	YMR153W	YJR044C	YKL054C	YMR182C	YIL029W-A	YIL066W-A	YLL041C	YIL161W	YHR078W	YLR035C
YLL010C	YHR182C-A	YKL054C	YMR165C	YJR052W	YKL053W	YMR190C	YIL025C	YIL067C	YLL043W	YIL157C	YHR083W	YLR036C
YLL009C	YHR189W	YKL053W	YMR173W	YJR054W	YKL052C	YMR204C	YIL020C-A	YIL065C	YLL061W	YIL143C	YHR089C	YLR037C
YLL008W	YHR193C	YKL052C	YMR173W-A	YJR056C	YKL050C	YMR208W	YIL018W	YIL063C	YLL063C	YIL142C-A	YHR090C	YLR040C
YLL007C	YHR196W	YKL051W	YMR174C	YJR062C	YKL049C	YMR216C	YIL014C-A	YIL061C	YLL064C	YIL135C	YHR097C	YLR042C
YLL006W-A	YHR199C	YKL050C	YMR181C	YJR067C	YKL043W	YMR217W	YIL011W	YIL060W	YLL065W	YIL134C-A	YHR100C	YLR043C
YLL006W	YHR199C-A	YKL043W	YMR182C	YJR071W	YKL041W	YMR226C	YIL009C-A	YIL058W	YLL066C	YIL134W	YHR101C	YLR044C
YLL005C	YHR203C	YKL041W	YMR182W-A	YJR070C	YKL035W	YMR227C	YIL004C	YIL059C	YLL066W-A	YIL132C	YHR113W	YLR045C
YLL004W	YHR209W	YKL035W	YMR201C	YJR072C	YKL034W	YMR240C	YIL002C	YIL054W	YLL066W-B	YIL131C	YHR121W	YLR048W
YLL003W	YHR212C	YKL032C	YMR206W	YJR076C	YKL032C	YMR244C-A	YIR004W	YIL053W	YLL067C	YIL123W	YHR130C	YLR050C
YLL002W	YHR212W-A	YKL031W	YMR208W	YJR083C	YKL031W	YMR245W	YIR006C	YIL047C-A	YLL067W-A	YIL120W	YHR132W-A	YLR056W
YLL001W	YHR213W	YKL028W	YMR214W	YJR090C	YKL023C-A	YMR266W	YIR008C	YIL046W-A	YLR006C	YIL115W-A	YHR134W	YLR059C
YLR001C	YHR213W-A	YKL023C-A	YMR226C	YJR091C	YKL023W	YMR270C	YIR012W	YIL046W	YLR018C	YIL114C	YHR135C	YLR061W
YLR002C	YHR213W-B	YKL023W	YMR238W	YJR094W-A	YKL022C	YMR273C	YIR019C	YIL042C	YLR019W	YIL104C	YHR141C	YLR062C
YLR003C	YHR214W	YKL022C	YMR240C	YJR097W	YKL021C	YMR275C	YIR020C	YIL038C	YLR025W	YIL103W	YHR142W	YLR063W
YLR004C	YHR214W-A	YKL009W	YMR241W	YJR101W	YKL012W	YMR281W	YIR022W	YIL036W	YLR026C	YIL102C	YHR143W	YLR074C
YLR005W	YHR214C-D	YKL006W	YMR244C-A	YJR103W	YKL006W	YMR285C	YIR023W	YIL034C	YLR027C	YIL100W	YHR145C	YLR075W
YLR006C	YHR214C-E	YKL004W	YMR245W	YJR107W	YKL005C	YMR291W	YIR023C-A	YIL032C	YLR037C	YIL100C-A	YHR148W	YLR076C
YLR007W	YHR215W	YKR013W	YMR246W	YJR111C	YKL004W	YMR292W	YIR024C	YIL025C	YLR040C	YIL098C	YHR156C	YLR095C
YLR008C	YHR216W	YKR015C	YMR252C	YJR121W	YKR006C	YMR302C	YIR026C	YIL024C	YLR045C	YIL087C	YHR161C	YLR099C
YLR009W	YHR217C	YKR024C	YMR254C	YJR123W	YKR010C	YMR310C	YIR028W	YIL020C-A	YLR059C	YIL082W	YHR162W	YLR100W
YLR010C	YHR218W	YKR038C	YMR260C	YJR125C	YKR014C	YMR311C	YIR039C	YIL018W	YLR064W	YIL079C	YHR163W	YLR102C
YLR011W	YHR218W-A	YKR039W	YMR265C	YJR127C	YKR015C	YMR313C	YIR040C	YIL014C-A	YLR067C	YIL069C	YHR166C	YLR104W
YLR012C	YHR219W	YKR042W	YMR273C	YJR129C	YKR022C	YMR321C	YIR041W	YIL011W	YLR075W	YIL066W-A	YHR174W	YLR105C
YLR013W	YHR219C-A	YKR043C	YMR281W	YJR131W	YKR024C	YMR322C	YJL225W-A	YIL002C	YLR076C	YIL067C	YHR175W	YLR109W
YLR014C	YIL177W-A	YKR044W	YMR306C-A	YJR132W	YKR026C	YMR323W	YJL225C	YIR002C	YLR089C	YIL065C	YHR175W-A	YLR110C
YLR015W	YIL177C	YKR045C	YMR306W	YJR145C	YKR032W	YMR324C	YJL223C	YIR006C	YLR094C	YIL063C	YHR177W	YLR120W-A
YLR016C	YIL176C	YKR046C	YMR310C	YJR147W	YKR036C	YMR325W	YJL222W-B	YIR008C	YLR095C	YIL062C	YHR178W	YLR121C
YLR017W	YIL173W	YKR049C	YMR311C	YJR149W	YKR038C	YMR326C	YJL222W-A	YIR010W	YLR099C	YIL061C	YHR179W	YLR125W
YLR018C	YIL171W-A	YKR055W	YMR313C	YJR155W	YKR039W	YNL013C	YJL222W	YIR012W	YLR102C	YIL060W	YHR180W	YLR134W
YLR019W	YIL172C	YKR059W	YMR319C	YJR156C	YKR042W	YNL016W	YJL220W	YIR019C	YLR109W	YIL058W	YHR181W	YLR136C
YLR020C	YIL156W-A	YKR072C	YMR321C	YJR157W	YKR043C	YNL017C	YJL221C	YIR020C	YLR110C	YIL059C	YHR183W	YLR138W
YLR021W	YIL157C	YKR077W	YMR322C	YJR158W	YKR045C	YNL018C	YJL219W	YIR022W	YLR113W	YIL057C	YHR182C-A	YLR139C
YLR022C	YIL142C-A	YKR090W	YMR323W	YJR159W	YKR046C	YNL019C	YJL213W	YIR023W	YLR114C	YIL056W	YHR189W	YLR140W
YLR023C	YIL141W	YKR106W	YMR324C	YJR160C	YKR048C	YNL020C	YJL212C	YIR023C-A	YLR117C	YIL054W	YHR191C	YLR145W
YLR024C	YIL139C	YLL067W-A	YMR325W	YJR161C	YKR055W	YNL025C	YJL210W	YIR026C	YLR124W	YIL053W	YHR192W	YLR146W-A
YLR025W	YIL135C	YLL067C	YMR326C	YJR162C	YKR059W	YNL026W	YJL208C	YIR028W	YLR125W	YIL051C	YHR193C	YLR147C
YLR026C	YIL134C-A	YLL066W-B	YNL004W	YKL225W	YKR071C	YNL030W	YJL205C	YIR040C	YLR127C	YIL049W	YHR195W	YLR154C
YLR027C	YIL134W	YLL066W-A	YNL013C	YKL224C	YKR072C	YNL031C	YJL187C	YIR041W	YLR129W	YIL046W-A	YHR199C	YLR154C-G
YLR028C	YIL132C	YLL066C	YNL017C	YKL223W	YKR077W	YNL033W	YJL177W	YJL225W-A	YLR131C	YIL046W	YHR199C-A	YLR154C-H
YLR029C	YIL131C	YLL065W	YNL018C	YKL222C	YKR084C	YNL034W	YJL175W	YJL225C	YLR132C	YIL042C	YHR200W	YLR154W-A
YLR030W	YIL124W	YLL064C	YNL019C	YKL216W	YKR089C	YNL035C	YJL168C	YJL223C	YLR134W	YIL034C	YHR201C	YLR154W-B
YLR031W	YIL121W	YLL061W	YNL020C	YKL215C	YKR092C	YNL042W-B	YJL165C	YJL222W-B	YLR138W	YIL030W-A	YHR203C	YLR154W-C
YLR032W	YIL120W	YLL044W	YNL026W	YKL213C	YKR093W	YNL050C	YJL159W	YJL222W-A	YLR139C	YIL029W-A	YHR208W	YLR154W-E
YLR033W	YIL119C	YLL045C	YNL030W	YKL209C	YKR106W	YNL059C	YJL158C	YJL222W	YLR147C	YIL025C	YHR209W	YLR154W-F
YLR034C	YIL116W	YLL043W	YNL031C	YKL196C	YLL067W-A	YNL064C	YJL157C	YJL220W	YLR149C	YIL024C	YHR210C	YLR155C
YLR035C	YIL111W	YLL038C	YNL033W	YKL192C	YLL067C	YNL065W	YJL156C	YJL221C	YLR154C-G	YIL023C	YHR211W	YLR156C-A
YLR036C	YIL103W	YLL037W	YNL034W	YKL190W	YLL066W-B	YNL066W	YJL155C	YJL219W	YLR154C-H	YIL018W	YHR212C	YLR156W
YLR037C	YIL102C	YLL036C	YNL035C	YKL186C	YLL066W-A	YNL068C	YJL152W	YJL210W	YLR154W-A	YIL014C-A	YHR212W-A	YLR157C
YLR038C	YIL101C	YLL026W	YNL039W	YKL181W	YLL066C	YNL098C	YJL151C	YJL209W	YLR154W-B	YIL011W	YHR213W	YLR157C-C
YLR039C	YIL098C	YLL025W	YNL043C	YKL177W	YLL065W	YNL100W	YJL149W	YJL198W	YLR154W-C	YIL006W	YHR213W-A	YLR157W-D
YLR041W	YIL093C	YLL024C	YNL044W	YKL168C	YLL064C	YNL111C	YJL146W	YJL187C	YLR154W-E	YIL003W	YHR214W	YLR157W-E
YLR040C	YIL092W	YLL018C-A	YNL046W	YKL166C	YLL061W	YNL115C	YJL145W	YJL177W	YLR154W-F	YIR004W	YHR214W-A	YLR158C
YLR042C	YIL086C	YLL010C	YNL051W	YKL163W	YLL047W	YNL119W	YJL143W	YJL175W	YLR155C	YIR006C	YHR214C-D	YLR159C-A
YLR043C	YIL084C	YLL006W-A	YNL052W	YKL162C	YLL044W	YNL133C	YJL142C	YJL176C	YLR156C-A	YIR012W	YHR214C-E	YLR159W
YLR044C	YIL082W	YLL006W	YNL056W	YKL159C	YLL045C	YNL142W	YJL141C	YJL168C	YLR156W	YIR019C	YHR215W	YLR160C
YLR045C	YIL079C	YLR006C	YNL057W	YKL151C	YLL043W	YNL143C	YJL139C	YJL165C	YLR157C	YIR020C	YHR216W	YLR161W
YLR046C	YIL071W-A	YLR019W	YNL058C	YKL146W	YLL041C	YNL151C	YJL138C	YJL159W	YLR157C-C	YIR023C-A	YHR217C	YLR162W
YLR047C	YIL070C	YLR025W	YNL064C	YKL145W	YLL038C	YNL154C	YJL131C	YJL155C	YLR157W-D	YIR024C	YHR218W	YLR162W-A
YLR048W	YIL068C	YLR026C	YNL065W	YKL145W-A	YLL037W	YNL157W	YJL129C	YJL149W	YLR157W-E	YIR025W	YHR218W-A	YLR167W
YLR049C	YIL066W-A	YLR027C	YNL066W	YKL138C-A	YLL036C	YNL160W	YJL128C	YJL143W	YLR158C	YIR026C	YHR219W	YLR170C
YLR050C	YIL067C	YLR029C	YNL067W-A	YKL134C	YLL034C	YNL166C	YJL127C	YJL142C	YLR159C-A	YIR028W	YHR219C-A	YLR171W
YLR051C	YIL065C	YLR030W	YNL074C	YKL129C	YLL032C	YNL197C	YJL125C	YJL141C	YLR159W	YIR029W	YIL177W-A	YLR172C
YLR052W	YIL063C	YLR034C	YNL095C	YKL128C	YLL030C	YNL199C	YJL124C	YJL139C	YLR160C	YIR036W-A	YIL177C	YLR175W
YLR053C	YIL061C	YLR037C	YNL098C	YKL120W	YLL026W	YNL202W	YJL123C	YJL138C	YLR161W	YIR036C	YIL176C	YLR179C
YLR054C	YIL060W	YLR040C	YNL099C	YKL117W	YLL025W	YNL203C	YJL120W	YJL134W	YLR162W-A	YIR039C	YIL173W	YLR185W
YLR055C	YIL058W	YLR043C	YNL103W-A	YKL105C	YLL024C	YNL209W	YJL121C	YJL131C	YLR163C	YIR040C	YIL171W-A	YLR194C
YLR056W	YIL059C	YLR044C	YNL115C	YKL103C	YLL018C-A	YNL251C	YJL117W	YJL129C	YLR163W-A	YIR041W	YIL172C	YLR198C
YLR057W	YIL057C	YLR052W	YNL133C	YKL096W-A	YLL010C	YNL252C	YJL116C	YJL128C	YLR168C	YJL225W-A	YIL169C	YLR204W
YLR058C	YIL054W	YLR059C	YNL136W	YKL095W	YLL009C	YNL272C	YJL111W	YJL127C	YLR170C	YJL225C	YIL156W-A	YLR205C
YLR059C	YIL053W	YLR061W	YNL142W	YKL094W	YLR006C	YNL285W	YJL110C	YJL125C	YLR171W	YJL223C	YIL157C	YLR208W
YLR060W	YIL052C	YLR062C	YNL143C	YKL084W	YLR009W	YNL308C	YJL090C	YJL124C	YLR175W	YJL222W-B	YIL156W-B	YLR218C
YLR061W	YIL051C	YLR063W	YNL151C	YKL083W	YLR019W	YNL313C	YJL083W	YJL123C	YLR176C	YJL222W-A	YIL153W	YLR223C
YLR062C	YIL050W	YLR075W	YNL154C	YKL082C	YLR026C	YNL332W	YJL081C	YJL120W	YLR188W	YJL222W	YIL148W	YLR237W
YLR063W	YIL049W	YLR076C	YNL157W	YKL071W	YLR029C	YNL333W	YJL079C	YJL121C	YLR192C	YJL220W	YIL145C	YLR245C
YLR064W	YIL046W-A	YLR095C	YNL159C	YKL070W	YLR036C	YNL334C	YJL078C	YJL117W	YLR194C	YJL221C	YIL142C-A	YLR246W
YLR065C	YIL046W	YLR099C	YNL160W	YKL069W	YLR037C	YNL336W	YJL075C	YJL115W	YLR196W	YJL219W	YIL136W	YLR249W
YLR066W	YIL043C	YLR102C	YNL161W	YKL068W	YLR040C	YNL337W	YJL067W	YJL111W	YLR215C	YJL210W	YIL135C	YLR254C
YLR067C	YIL042C	YLR109W	YNL162W-A	YKL055C	YLR044C	YNL338W	YJL066C	YJL110C	YLR220W	YJL205C	YIL134W	YLR257W
YLR068W	YIL034C	YLR110C	YNL166C	YKL054C	YLR045C	YNL339C	YJL064W	YJL090C	YLR221C	YJL199C	YIL132C	YLR261C
YLR069C	YIL033C	YLR113W	YNL179C	YKL053W	YLR047C	YNL339W-A	YJL065C	YJL084C	YLR222C	YJL187C	YIL131C	YLR262C-A
YLR070C	YIL032C	YLR121C	YNL197C	YKL052C	YLR048W	YNL339W-B	YJL063C	YJL079C	YLR223C	YJL177W	YIL124W	YLR264W
YLR071C	YIL030W-A	YLR124W	YNL202W	YKL051W	YLR051C	YNR011C	YJL062W	YJL078C	YLR224W	YJL175W	YIL123W	YLR271W
YLR072W	YIL029W-A	YLR134W	YNL203C	YKL050C	YLR059C	YNR012W	YJL058C	YJL075C	YLR225C	YJL167W	YIL121W	YLR285C-A
YLR073C	YIL025C	YLR147C	YNL208W	YKL049C	YLR061W	YNR019W	YJL057C	YJL067W	YLR228C	YJL159W	YIL120W	YLR285W
YLR074C	YIL024C	YLR150W	YNL209W	YKL039W	YLR062C	YNR030W	YJL055W	YJL066C	YLR230W	YJL158C	YIL114C	YLR286C
YLR075W	YIL021W	YLR154W-A	YNL211C	YKL034W	YLR063W	YNR047W	YJL052W	YJL064W	YLR237W	YJL157C	YIL111W	YLR286W-A
YLR076C	YIL020C-A	YLR154W-B	YNL217W	YKL032C	YLR064W	YNR052C	YJL045W	YJL065C	YLR239C	YJL152W	YIL103W	YLR294C
YLR077W	YIL018W	YLR154W-C	YNL222W	YKL028W	YLR075W	YNR054C	YJL035C	YJL063C	YLR241W	YJL151C	YIL102C	YLR295C
YLR078C	YIL014C-A	YLR154W-E	YNL245C	YKL023C-A	YLR076C	YNR065C	YJL024C	YJL062W	YLR247C	YJL149W	YIL101C	YLR297W
YLR079W	YIL011W	YLR154W-F	YNL251C	YKL022C	YLR094C	YNR072W	YJL020W-A	YJL058C	YLR249W	YJL148W	YIL100C-A	YLR311C
YLR080W	YIL009C-A	YLR154C-G	YNL277W	YKL021C	YLR095C	YNR075C-A	YJL020C	YJL057C	YLR254C	YJL144W	YIL098C	YLR322W
YLR081W	YIL007C	YLR154C-H	YNL281W	YKL020C	YLR102C	YNR076W	YJL016W	YJL056C	YLR261C	YJL143W	YIL093C	YLR323C
YLR082C	YIL006W	YLR155C	YNL282W	YKL018W	YLR105C	YNR077C	YJL007C	YJL055W	YLR262C	YJL138C	YIL092W	YLR326W
YLR083C	YIL005W	YLR156W	YNL285W	YKL010C	YLR109W	YOL001W	YJL001W	YJL052W	YLR271W	YJL134W	YIL087C	YLR328W
YLR084C	YIL004C	YLR156C-A	YNL293W	YKL009W	YLR110C	YOL005C	YJR001W	YJL045W	YLR272C	YJL129C	YIL082W	YLR334C
YLR085C	YIL003W	YLR157C	YNL309W	YKL006W	YLR113W	YOL006C	YJR004C	YJL041W	YLR278C	YJL127W-A	YIL079C	YLR348C
YLR086W	YIL002C	YLR157W-D	YNL328C	YKL005C	YLR117C	YOL007C	YJR005C-A	YJL038C	YLR285C-A	YJL127C-B	YIL074C	YLR349W
YLR087C	YIR004W	YLR157W-E	YNL333W	YKL004W	YLR132C	YOL009C	YJR008W	YJL020W-A	YLR285W	YJL125C	YIL066W-A	YLR352W
YLR088W	YIR005W	YLR157C-C	YNL334C	YKR002W	YLR134W	YOL013W-A	YJR009C	YJL020C	YLR286C	YJL124C	YIL067C	YLR361C-A
YLR089C	YIR008C	YLR158C	YNL336W	YKR006C	YLR139C	YOL013W-B	YJR015W	YJL016W	YLR286W-A	YJL123C	YIL065C	YLR385C
YLR090W	YIR012W	YLR159W	YNL337W	YKR008W	YLR147C	YOL019W	YJR017C	YJL010C	YLR298C	YJL120W	YIL063C	YLR390W-A
YLR091W	YIR014W	YLR159C-A	YNL338W	YKR010C	YLR150W	YOL020W	YJR021C	YJL001W	YLR299W	YJL118W	YIL062C	YLR399C
YLR092W	YIR019C	YLR160C	YNL339C	YKR019C	YLR154W-A	YOL024W	YJR030C	YJR001W	YLR300W	YJL119C	YIL061C	YLR399W-A
YLR093C	YIR021W-A	YLR161W	YNL339W-A	YKR022C	YLR154W-B	YOL027C	YJR032W	YJR004C	YLR311C	YJL117W	YIL060W	YLR405W
YLR094C	YIR022W	YLR162W	YNL339W-B	YKR024C	YLR154W-C	YOL028C	YJR033C	YJR005C-A	YLR321C	YJL116C	YIL059C	YLR413W
YLR095C	YIR023C-A	YLR162W-A	YNR012W	YKR026C	YLR154W-E	YOL029C	YJR035W	YJR008W	YLR322W	YJL115W	YIL056W	YLR421C
YLR096W	YIR024C	YLR164W	YNR030W	YKR029C	YLR154W-F	YOL030W	YJR037W	YJR009C	YLR323C	YJL110C	YIL054W	YLR426W
YLR097C	YIR026C	YLR167W	YNR052C	YKR031C	YLR154C-G	YOL031C	YJR043C	YJR015W	YLR327C	YJL104W	YIL053W	YLR432W
YLR098C	YIR028W	YLR172C	YNR054C	YKR036C	YLR154C-H	YOL038C-A	YJR044C	YJR018W	YLR342W	YJL083W	YIL051C	YLR435W
YLR099C	YIR029W	YLR179C	YNR072W	YKR038C	YLR155C	YOL061W	YJR056C	YJR017C	YLR343W	YJL079C	YIL050W	YLR437C
YLR099W-A	YIR032C	YLR194C	YNR075C-A	YKR039W	YLR156W	YOL070C	YJR062C	YJR021C	YLR376C	YJL078C	YIL049W	YLR438C-A
YLR100W	YIR039C	YLR198C	YNR076W	YKR042W	YLR156C-A	YOL077C	YJR064W	YJR032W	YLR381W	YJL076W	YIL046W-A	YLR448W
YLR101C	YIR040C	YLR204W	YNR077C	YKR043C	YLR157C	YOL077W-A	YJR067C	YJR037W	YLR382C	YJL067W	YIL046W	YLR461W
YLR102C	YIR041W	YLR208W	YOL001W	YKR045C	YLR157W-D	YOL103W	YJR068W	YJR043C	YLR390W-A	YJL066C	YIL043C	YLR462W
YLR103C	YJL225W-A	YLR215C	YOL005C	YKR055W	YLR157W-E	YOL106W	YJR072C	YJR044C	YLR392C	YJL064W	YIL042C	YLR463C
YLR104W	YJL225C	YLR218C	YOL009C	YKR059W	YLR157C-C	YOL108C	YJR076C	YJR049C	YLR394W	YJL065C	YIL040W	YLR464W
YLR105C	YJL223C	YLR221C	YOL012C	YKR072C	YLR158C	YOL109W	YJR083C	YJR056C	YLR397C	YJL063C	YIL034C	YLR465C
YLR106C	YJL222W-B	YLR230W	YOL013W-A	YKR074W	YLR159W	YOL111C	YJR084W	YJR062C	YLR398C	YJL062W-A	YIL033C	YLR466C-A
YLR107W	YJL222W-A	YLR237W	YOL013W-B	YKR084C	YLR159C-A	YOL115W	YJR090C	YJR064W	YLR399C	YJL055W	YIL030W-A	YLR466C-B
YLR108C	YJL222W	YLR243W	YOL019W	YKR089C	YLR160C	YOL118C	YJR091C	YJR067C	YLR399W-A	YJL052C-A	YIL029W-A	YLR466W
YLR109W	YJL220W	YLR245C	YOL020W	YKR092C	YLR161W	YOL135C	YJR094W-A	YJR070C	YLR401C	YJL052W	YIL027C	YLR467C-A
YLR110C	YJL221C	YLR252W	YOL024W	YKR093W	YLR162W	YOL148C	YJR101W	YJR072C	YLR403W	YJL041W	YIL025C	YLR467W
YLR111W	YJL219W	YLR254C	YOL028C	YKR098C	YLR162W-A	YOL155W-A	YJR103W	YJR076C	YLR405W	YJL038C	YIL018W	YML001W
YLR112W	YJL213W	YLR257W	YOL030W	YKR106W	YLR163W-A	YOL156W	YJR107W	YJR083C	YLR409C	YJL037W	YIL014C-A	YML006C
YLR113W	YJL212C	YLR261C	YOL038C-A	YLL067W-A	YLR167W	YOL157C	YJR108W	YJR090C	YLR413W	YJL035C	YIL011W	YML008C
YLR114C	YJL210W	YLR264C-A	YOL040C	YLL067C	YLR181C	YOL161C	YJR111C	YJR091C	YLR416C	YJL034W	YIL010W	YML009C-A
YLR115W	YJL205C	YLR271W	YOL052C-A	YLL066W-B	YLR185W	YOL165C	YJR112W-A	YJR093C	YLR432W	YJL027C	YIL009C-A	YML012W
YLR116W	YJL203W	YLR275W	YOL071W	YLL066W-A	YLR192C	YOL166C	YJR116W	YJR094W-A	YLR433C	YJL026C-A	YIL006W	YML021C
YLR117C	YJL202C	YLR285W	YOL077W-A	YLL066C	YLR198C	YOL166W-A	YJR117W	YJR097W	YLR436C	YJL020W-A	YIL004C	YML028W
YLR118C	YJL189W	YLR285C-A	YOL101C	YLL065W	YLR208W	YOR004W	YJR121W	YJR103W	YLR438C-A	YJL020C	YIL003W	YML030W
YLR119W	YJL188C	YLR286W-A	YOL103W	YLL064C	YLR215C	YOR005C	YJR124C	YJR107W	YLR458W	YJL011C	YIL002C	YML032C
YLR120C	YJL187C	YLR286C	YOL106W	YLL063C	YLR218C	YOR007C	YJR125C	YJR111C	YLR461W	YJL007C	YIR004W	YML034C-A
YLR120W-A	YJL180C	YLR288C	YOL111C	YLL062C	YLR220W	YOR008C	YJR127C	YJR112W-A	YLR462W	YJL004C	YIR012W	YML037C
YLR121C	YJL177W	YLR295C	YOL118C	YLL061W	YLR221C	YOR009W	YJR129C	YJR114W	YLR463C	YJL001W	YIR014W	YML051W
YLR122C	YJL175W	YLR300W	YOL125W	YLL055W	YLR222C	YOR020C	YJR131W	YJR113C	YLR464W	YJR002W	YIR019C	YML052W
YLR123C	YJL167W	YLR311C	YOL133W	YLL047W	YLR223C	YOR021C	YJR145C	YJR116W	YLR465C	YJR004C	YIR021W-A	YML054C-A
YLR124W	YJL159W	YLR322W	YOL135C	YLL046C	YLR230W	YOR023C	YJR149W	YJR117W	YLR466C-A	YJR009C	YIR022W	YML055W
YLR125W	YJL158C	YLR325C	YOL155C	YLL044W	YLR237W	YOR046C	YJR151C	YJR121W	YLR466C-B	YJR013W	YIR023C-A	YML057C-A
YLR126C	YJL157C	YLR334C	YOL155W-A	YLL045C	YLR239C	YOR048C	YJR155W	YJR125C	YLR466W	YJR012C	YIR026C	YML057W
YLR127C	YJL156C	YLR337C	YOL156W	YLL043W	YLR249W	YOR053W	YJR156C	YJR127C	YLR467C-A	YJR015W	YIR028W	YML058W
YLR128W	YJL152W	YLR340W	YOL157C	YLL041C	YLR254C	YOR056C	YJR157W	YJR129C	YLR467W	YJR018W	YIR029W	YML064C
YLR129W	YJL151C	YLR342W-A	YOL161C	YLL038C	YLR261C	YOR060C	YJR158W	YJR131W	YML006C	YJR017C	YIR040C	YML074C
YLR130C	YJL146W	YLR343W	YOL163W	YLL037W	YLR262C	YOR063W	YJR159W	YJR134C	YML008C	YJR021C	YIR041W	YML078W
YLR131C	YJL143W	YLR375W	YOL166C	YLL036C	YLR271W	YOR070C	YJR160C	YJR144W	YML009C-A	YJR022W	YJL225W-A	YML083C
YLR132C	YJL142C	YLR376C	YOL166W-A	YLL034C	YLR275W	YOR072W-B	YJR161C	YJR147W	YML009W-B	YJR023C	YJL225C	YML087C
YLR133W	YJL140W	YLR385C	YOR003W	YLL032C	YLR285W	YOR073W-A	YJR162C	YJR149W	YML012W	YJR024C	YJL223C	YML088W
YLR134W	YJL137C	YLR390W-A	YOR005C	YLL026W	YLR285C-A	YOR074C	YKL225W	YJR151C	YML021C	YJR034W	YJL222W-B	YML093W
YLR135W	YJL134W	YLR399W-A	YOR020C	YLL025W	YLR286C	YOR082C	YKL224C	YJR156C	YML025C	YJR038C	YJL222W-A	YML094C-A
YLR136C	YJL129C	YLR401C	YOR023C	YLL024C	YLR298C	YOR085W	YKL223W	YJR157W	YML032C	YJR043C	YJL222W	YML094W
YLR137W	YJL128C	YLR412W	YOR024W	YLL019W-A	YLR300W	YOR089C	YKL222C	YJR158W	YML037C	YJR044C	YJL220W	YML114C
YLR138W	YJL127W-A	YLR413W	YOR032C	YLL019C	YLR309C	YOR097C	YKL217W	YJR159W	YML048W	YJR047C	YJL221C	YML129C
YLR139C	YJL127C-B	YLR416C	YOR036W	YLL018C-A	YLR310C	YOR098C	YKL216W	YJR160C	YML051W	YJR049C	YJL219W	YML132W
YLR140W	YJL127C	YLR432W	YOR040W	YLL018C	YLR311C	YOR104W	YKL215C	YJR161C	YML052W	YJR051W	YJL210W	YML133C
YLR141W	YJL125C	YLR435W	YOR046C	YLL010C	YLR322W	YOR123C	YKL213C	YJR162C	YML053C	YJR067C	YJL205C	YML133W-A
YLR142W	YJL124C	YLR437C	YOR049C	YLL009C	YLR321C	YOR131C	YKL209C	YKL225W	YML054C-A	YJR069C	YJL203W	YML133W-B
YLR143W	YJL123C	YLR438C-A	YOR053W	YLL006W-A	YLR323C	YOR133W	YKL203C	YKL224C	YML057C-A	YJR072C	YJL202C	YMR009W
YLR144C	YJL120W	YLR448W	YOR060C	YLL006W	YLR326W	YOR136W	YKL192C	YKL223W	YML057W	YJR076C	YJL190C	YMR011W
YLR145W	YJL121C	YLR449W	YOR065W	YLR002C	YLR340W	YOR146W	YKL190W	YKL217W	YML064C	YJR082C	YJL189W	YMR016C
YLR146C	YJL119C	YLR461W	YOR070C	YLR006C	YLR339C	YOR153W	YKL187C	YKL216W	YML071C	YJR083C	YJL188C	YMR022W
YLR146W-A	YJL117W	YLR462W	YOR082C	YLR009W	YLR342W	YOR179C	YKL186C	YKL215C	YML074C	YJR085C	YJL180C	YMR025W
YLR147C	YJL115W	YLR464W	YOR085W	YLR012C	YLR376C	YOR180C	YKL184W	YKL213C	YML076C	YJR091C	YJL177W	YMR039C
YLR148W	YJL111W	YLR463C	YOR089C	YLR018C	YLR382C	YOR192C-C	YKL181W	YKL209C	YML083C	YJR094W-A	YJL175W	YMR040W
YLR149C	YJL110C	YLR466W	YOR090C	YLR019W	YLR385C	YOR194C	YKL177W	YKL202W	YML087C	YJR101W	YJL173C	YMR043W
YLR149C-A	YJL090C	YLR465C	YOR092W	YLR026C	YLR390W-A	YOR216C	YKL175W	YKL192C	YML092C	YJR103W	YJL164C	YMR046W-A
YLR150W	YJL079C	YLR466C-A	YOR097C	YLR029C	YLR392C	YOR234C	YKL168C	YKL190W	YML095C	YJR105W	YJL163C	YMR063W
YLR151C	YJL078C	YLR466C-B	YOR098C	YLR036C	YLR399W-A	YOR241W	YKL166C	YKL187C	YML097C	YJR107W	YJL161W	YMR070W
YLR152C	YJL075C	YLR467W	YOR104W	YLR037C	YLR399C	YOR243C	YKL163W	YKL186C	YML099C	YJR111C	YJL159W	YMR081C
YLR153C	YJL068C	YLR467C-A	YOR123C	YLR040C	YLR401C	YOR247W	YKL162C	YKL181W	YML106W	YJR112W	YJL158C	YMR083W
YLR154C	YJL066C	YML133W-B	YOR131C	YLR044C	YLR413W	YOR248W	YKL159C	YKL175W	YML111W	YJR112W-A	YJL157C	YMR086C-A
YLR154W-A	YJL064W	YML133W-A	YOR133W	YLR045C	YLR431C	YOR262W	YKL151C	YKL168C	YML114C	YJR114W	YJL156C	YMR087W
YLR154W-B	YJL065C	YML133C	YOR146W	YLR048W	YLR432W	YOR263C	YKL146W	YKL163W	YML116W	YJR115W	YJL153C	YMR111C
YLR154W-C	YJL063C	YML132W	YOR166C	YLR059C	YLR433C	YOR267C	YKL145W	YKL162C	YML132W	YJR116W	YJL152W	YMR112C
YLR154W-E	YJL062W	YML122C	YOR167C	YLR062C	YLR434C	YOR304C-A	YKL145W-A	YKL159C	YML133C	YJR117W	YJL151C	YMR114C
YLR154W-F	YJL058C	YML119W	YOR192C-C	YLR063W	YLR438W	YOR308C	YKL138C-A	YKL151C	YML133W-A	YJR121W	YJL149W	YMR117C
YLR154C-G	YJL057C	YML106W	YOR194C	YLR064W	YLR438C-A	YOR309C	YKL135C	YKL146W	YML133W-B	YJR123W	YJL146W	YMR119W-A
YLR154C-H	YJL055W	YML099W-A	YOR195W	YLR067C	YLR448W	YOR311C	YKL128C	YKL145W	YMR011W	YJR125C	YJL145W	YMR121C
YLR155C	YJL052C-A	YML095C	YOR210W	YLR075W	YLR458W	YOR316C	YKL125W	YKL145W-A	YMR016C	YJR129C	YJL144W	YMR122W-A
YLR156W	YJL052W	YML094W	YOR222W	YLR076C	YLR457C	YOR327C	YKL120W	YKL138C-A	YMR021C	YJR130C	YJL143W	YMR124W
YLR156C-A	YJL046W	YML094C-A	YOR224C	YLR095C	YLR461W	YOR329C	YKL105C	YKL135C	YMR022W	YJR145C	YJL140W	YMR132C
YLR157C	YJL045W	YML088W	YOR230W	YLR102C	YLR462W	YOR334W	YKL103C	YKL129C	YMR036C	YJR147W	YJL137C	YMR138W
YLR157W-D	YJL038C	YML087C	YOR241W	YLR105C	YLR464W	YOR353C	YKL100C	YKL125W	YMR037C	YJR151C	YJL128C	YMR148W
YLR157W-E	YJL037W	YML078W	YOR247W	YLR108C	YLR463C	YOR372C	YKL096W-A	YKL120W	YMR039C	YJR155W	YJL127W-A	YMR151W
YLR157C-C	YJL035C	YML074C	YOR248W	YLR109W	YLR466W	YOR378W	YKL094W	YKL114C	YMR046W-A	YJR156C	YJL127C-B	YMR173W
YLR158C	YJL030W	YML067C	YOR253W	YLR110C	YLR465C	YOR388C	YKL084W	YKL113C	YMR054W	YJR157W	YJL127C	YMR173W-A
YLR159W	YJL029C	YML064C	YOR262W	YLR113W	YLR466C-A	YOR390W	YKL083W	YKL105C	YMR078C	YJR158W	YJL125C	YMR174C
YLR159C-A	YJL024C	YML063W	YOR263C	YLR117C	YLR466C-B	YOR391C	YKL082C	YKL103C	YMR080C	YJR159W	YJL124C	YMR175W
YLR160C	YJL020W-A	YML058W	YOR293C-A	YLR124W	YLR467W	YOR392W	YKL074C	YKL100C	YMR083W	YJR160C	YJL123C	YMR181C
YLR161W	YJL020C	YML057W	YOR303W	YLR127C	YLR467C-A	YOR393W	YKL071W	YKL099C	YMR086C-A	YJR161C	YJL120W	YMR182C
YLR162W	YJL016W	YML057C-A	YOR305W	YLR132C	YML133W-B	YOR394C-A	YKL070W	YKL096C-B	YMR093W	YJR162C	YJL121C	YMR182W-A
YLR162W-A	YJL015C	YML054C-A	YOR306C	YLR139C	YML133W-A	YOR394W	YKL069W	YKL096W-A	YMR096W	YKL225W	YJL118W	YMR186W
YLR163W-A	YJL007C	YML052W	YOR311C	YLR147C	YML133C	YOR396C-A	YKL058W	YKL094W	YMR102C	YKL224C	YJL119C	YMR195W
YLR163C	YJL001W	YML051W	YOR316C	YLR154W-A	YML132W	YOR396W	YKL054C	YKL088W	YMR119W-A	YKL223W	YJL117W	YMR202W
YLR164W	YJR001W	YML037C	YOR317W	YLR154W-B	YML124C	YPL011C	YKL051W	YKL087C	YMR121C	YKL218C	YJL115W	YMR203W
YLR165C	YJR004C	YML034C-A	YOR327C	YLR154W-C	YML116W	YPL021W	YKL049C	YKL083W	YMR122W-A	YKL217W	YJL110C	YMR206W
YLR166C	YJR008W	YML032C	YOR329C	YLR154W-E	YML114C	YPL023C	YKL048C	YKL082C	YMR131C	YKL216W	YJL105W	YMR222C
YLR167W	YJR009C	YML030W	YOR329W-A	YLR154W-F	YML106W	YPL032C	YKL046C	YKL074C	YMR136W	YKL204W	YJL104W	YMR226C
YLR168C	YJR010W	YML028W	YOR342C	YLR154C-G	YML099W-A	YPL036W	YKL043W	YKL071W	YMR151W	YKL202W	YJL100W	YMR241W
YLR169W	YJR010C-A	YML021C	YOR358W	YLR154C-H	YML099C	YPL049C	YKL041W	YKL070W	YMR162C	YKL196C	YJL083W	YMR244C-A
YLR171W	YJR013W	YML020W	YOR371C	YLR155C	YML097C	YPL054W	YKL039W	YKL068W	YMR164C	YKL192C	YJL079C	YMR245W
YLR170C	YJR012C	YML017W	YOR378W	YLR156W	YML095C	YPL055C	YKL035W	YKL065C	YMR165C	YKL190W	YJL078C	YMR246W
YLR172C	YJR015W	YML012W	YOR379C	YLR156C-A	YML090W	YPL064C	YKL034W	YKL060C	YMR166C	YKL181W	YJL068C	YMR260C
YLR173W	YJR018W	YML009W-B	YOR383C	YLR157C	YML083C	YPL068C	YKL032C	YKL059C	YMR171C	YKL180W	YJL067W	YMR265C
YLR174W	YJR017C	YML009C-A	YOR384W	YLR157W-D	YML082W	YPL071C	YKL028W	YKL054C	YMR173W	YKL177W	YJL066C	YMR269W
YLR175W	YJR020W	YML009C	YOR388C	YLR157W-E	YML076C	YPL077C	YKL025C	YKL053W	YMR173W-A	YKL166C	YJL064W	YMR273C
YLR176C	YJR019C	YML008C	YOR391C	YLR157C-C	YML074C	YPL083C	YKL023C-A	YKL052C	YMR174C	YKL164C	YJL065C	YMR292W
YLR177W	YJR021C	YML001W	YOR392W	YLR158C	YML073C	YPL087W	YKL022C	YKL050C	YMR181C	YKL163W	YJL063C	YMR294W-A
YLR178C	YJR032W	YMR003W	YOR393W	YLR159W	YML071C	YPL089C	YKL021C	YKL049C	YMR182C	YKL160W	YJL062W-A	YMR295C
YLR179C	YJR043C	YMR009W	YOR394C-A	YLR159C-A	YML064C	YPL092W	YKL020C	YKL048C	YMR190C	YKL159C	YJL062W	YMR305C
YLR180W	YJR044C	YMR011W	YOR394W	YLR160C	YML063W	YPL121C	YKL006W	YKL046C	YMR197C	YKL152C	YJL059W	YMR306C-A
YLR181C	YJR048W	YMR013C-A	YOR396C-A	YLR161W	YML058W	YPL127C	YKL005C	YKL043W	YMR199W	YKL151C	YJL057C	YMR310C
YLR182W	YJR049C	YMR013C	YOR396W	YLR162W	YML057W	YPL128C	YKL004W	YKL041W	YMR201C	YKL146W	YJL055W	YMR311C
YLR183C	YJR051W	YMR016C	YPL003W	YLR162W-A	YML057C-A	YPL131W	YKR002W	YKL039W	YMR203W	YKL145W-A	YJL052C-A	YMR315W
YLR184W	YJR054W	YMR022W	YPL028W	YLR171W	YML054C-A	YPL133C	YKR006C	YKL035W	YMR204C	YKL138C-A	YJL052W	YMR317W
YLR185W	YJR055W	YMR030W	YPL031C	YLR198C	YML053C	YPL135C-A	YKR015C	YKL034W	YMR208W	YKL128C	YJL047C-A	YMR319C
YLR186W	YJR056C	YMR031C	YPL036W	YLR215C	YML052W	YPL135W	YKR019C	YKL032C	YMR214W	YKL125W	YJL045W	YMR321C
YLR187W	YJR058C	YMR030W-A	YPL055C	YLR220W	YML048W	YPL138C	YKR021W	YKL031W	YMR215W	YKL112W	YJL035C	YMR322C
YLR188W	YJR062C	YMR038C	YPL061W	YLR221C	YML037C	YPL141C	YKR022C	YKL023C-A	YMR216C	YKL111C	YJL030W	YMR323W
YLR189C	YJR067C	YMR039C	YPL068C	YLR222C	YML036W	YPL142C	YKR024C	YKL022C	YMR217W	YKL105C	YJL024C	YMR324C
YLR190W	YJR068W	YMR043W	YPL069C	YLR223C	YML034C-A	YPL155C	YKR026C	YKL021C	YMR224C	YKL103C	YJL020W-A	YMR325W
YLR191W	YJR071W	YMR046W-A	YPL071C	YLR225C	YML032C	YPL160W	YKR029C	YKL020C	YMR226C	YKL099C	YJL020C	YMR326C
YLR192C	YJR070C	YMR054W	YPL077C	YLR228C	YML030W	YPL179W	YKR031C	YKL006W	YMR227C	YKL096C-B	YJL019W	YNL003C
YLR193C	YJR072C	YMR063W	YPL089C	YLR230W	YML028W	YPL197C	YKR034W	YKL005C	YMR238W	YKL096W-A	YJL016W	YNL004W
YLR194C	YJR076C	YMR070W	YPL090C	YLR237W	YML025C	YPL199C	YKR036C	YKL004W	YMR240C	YKL096W	YJL004C	YNL013C
YLR195C	YJR082C	YMR074C	YPL091W	YLR239C	YML021C	YPL217C	YKR038C	YKR002W	YMR244C-A	YKL095W	YJL001W	YNL016W
YLR196W	YJR083C	YMR083W	YPL101W	YLR247C	YML012W	YPL220W	YKR039W	YKR006C	YMR245W	YKL087C	YJR001W	YNL017C
YLR197W	YJR087W	YMR086W	YPL111W	YLR249W	YML009W-B	YPL229W	YKR042W	YKR013W	YMR265C	YKL083W	YJR004C	YNL018C
YLR198C	YJR088C	YMR086C-A	YPL127C	YLR254C	YML009C-A	YPL249C	YKR043C	YKR014C	YMR266W	YKL082C	YJR008W	YNL019C
YLR199C	YJR091C	YMR087W	YPL135C-A	YLR261C	YML008C	YPL249C-A	YKR044W	YKR015C	YMR270C	YKL076C	YJR009C	YNL023C
YLR200W	YJR093C	YMR097C	YPL138C	YLR271W	YML006C	YPL250W-A	YKR045C	YKR019C	YMR273C	YKL071W	YJR010W	YNL024C-A
YLR201C	YJR094W-A	YMR114C	YPL154C	YLR272C	YML005W	YPL251W	YKR050W	YKR021W	YMR275C	YKL069W	YJR011C	YNL030W
YLR202C	YJR095W	YMR117C	YPL157W	YLR275W	YML001W	YPL252C	YKR059W	YKR022C	YMR279C	YKL060C	YJR013W	YNL033W
YLR203C	YJR096W	YMR118C	YPL197C	YLR282C	YMR001C	YPL256C	YKR063C	YKR024C	YMR281W	YKL059C	YJR012C	YNL034W
YLR204W	YJR097W	YMR119W-A	YPL199C	YLR285W	YMR009W	YPL262W	YKR071C	YKR026C	YMR285C	YKL054C	YJR014W	YNL035C
YLR205C	YJR101W	YMR122W-A	YPL223C	YLR285C-A	YMR011W	YPL263C	YKR072C	YKR029C	YMR292W	YKL053W	YJR015W	YNL043C
YLR206W	YJR103W	YMR132C	YPL229W	YLR286C	YMR016C	YPL265W	YKR087C	YKR031C	YMR302C	YKL052C	YJR018W	YNL046W
YLR207W	YJR104C	YMR133W	YPL244C	YLR297W	YMR022W	YPL272C	YKR092C	YKR034W	YMR306W	YKL049C	YJR017C	YNL056W
YLR208W	YJR105W	YMR136W	YPL246C	YLR300W	YMR025W	YPL277C	YKR093W	YKR033C	YMR308C	YKL044W	YJR020W	YNL062C
YLR209C	YJR107W	YMR138W	YPL248C	YLR306W	YMR031C	YPL278C	YKR102W	YKR036C	YMR310C	YKL043W	YJR019C	YNL063W
YLR210W	YJR111C	YMR144W	YPL249C	YLR310C	YMR030W-A	YPL279C	YKR105C	YKR038C	YMR311C	YKL041W	YJR021C	YNL064C
YLR211C	YJR112W-A	YMR146C	YPL249C-A	YLR311C	YMR038C	YPL280W	YKR106W	YKR039W	YMR313C	YKL039W	YJR025C	YNL065W
YLR212C	YJR114W	YMR149W	YPL250C	YLR314C	YMR039C	YPL281C	YLL067W-A	YKR042W	YMR317W	YKL032C	YJR032W	YNL066W
YLR213C	YJR113C	YMR151W	YPL250W-A	YLR322W	YMR046W-A	YPL282C	YLL067C	YKR043C	YMR321C	YKL031W	YJR034W	YNL068C
YLR214W	YJR116W	YMR153W	YPL251W	YLR321C	YMR047C	YPL283C	YLL066W-B	YKR045C	YMR322C	YKL030W	YJR044C	YNL074C
YLR215C	YJR117W	YMR153C-A	YPL252C	YLR323C	YMR063W	YPL283W-A	YLL066W-A	YKR048C	YMR323W	YKL029C	YJR047C	YNL079C
YLR217W	YJR124C	YMR165C	YPL256C	YLR326W	YMR070W	YPL283W-B	YLL066C	YKR049C	YMR324C	YKL028W	YJR048W	YNL098C
YLR216C	YJR125C	YMR166C	YPL262W	YLR334C	YMR078C	YPR002C-A	YLL065W	YKR059W	YMR325W	YKL023C-A	YJR049C	YNL099C
YLR218C	YJR127C	YMR173W	YPL265W	YLR342W	YMR083W	YPR003C	YLL064C	YKR063C	YMR326C	YKL023W	YJR050W	YNL108C
YLR219W	YJR129C	YMR173W-A	YPL277C	YLR343W	YMR086C-A	YPR007C	YLL063C	YKR066C	YNL004W	YKL022C	YJR051W	YNL109W
YLR220W	YJR131W	YMR174C	YPL279C	YLR376C	YMR089C	YPR019W	YLL061W	YKR072C	YNL013C	YKL006W	YJR052W	YNL133C
YLR221C	YJR135C	YMR181C	YPL280W	YLR381W	YMR097C	YPR022C	YLL059C	YKR077W	YNL018C	YKR006C	YJR058C	YNL138W-A
YLR222C	YJR144W	YMR182C	YPL281C	YLR382C	YMR104C	YPR025C	YLL051C	YKR084C	YNL019C	YKR013W	YJR072C	YNL142W
YLR222C-A	YJR147W	YMR182W-A	YPL282C	YLR385C	YMR111C	YPR036W-A	YLL043W	YKR089C	YNL020C	YKR014C	YJR074W	YNL143C
YLR223C	YJR149W	YMR186W	YPL283C	YLR390W-A	YMR114C	YPR038W	YLL042C	YKR092C	YNL022C	YKR015C	YJR082C	YNL154C
YLR224W	YJR153W	YMR201C	YPL283W-A	YLR392C	YMR117C	YPR039W	YLL041C	YKR093W	YNL023C	YKR035W-A	YJR083C	YNL157W
YLR225C	YJR156C	YMR206W	YPL283W-B	YLR399W-A	YMR118C	YPR062W	YLL038C	YKR098C	YNL025C	YKR035C	YJR084W	YNL160W
YLR226W	YJR157W	YMR208W	YPR002C-A	YLR399C	YMR119W-A	YPR063C	YLL037W	YKR102W	YNL026W	YKR039W	YJR085C	YNL161W
YLR227C	YJR158W	YMR214W	YPR003C	YLR401C	YMR121C	YPR071W	YLL036C	YKR106W	YNL030W	YKR040C	YJR094W-A	YNL166C
YLR228C	YJR159W	YMR216C	YPR005C	YLR405W	YMR122W-A	YPR075C	YLL035W	YLL067W-A	YNL033W	YKR042W	YJR096W	YNL173C
YLR230W	YJR160C	YMR218C	YPR036W-A	YLR413W	YMR132C	YPR078C	YLL034C	YLL067C	YNL034W	YKR043C	YJR097W	YNL176C
YLR229C	YJR161C	YMR221C	YPR038W	YLR432W	YMR135C	YPR080W	YLL032C	YLL066W-B	YNL047C	YKR045C	YJR101W	YNL179C
YLR232W	YJR162C	YMR226C	YPR039W	YLR438C-A	YMR136W	YPR095C	YLL028W	YLL066W-A	YNL056W	YKR046C	YJR103W	YNL190W
YLR231C	YKL225W	YMR230W	YPR054W	YLR448W	YMR141C	YPR104C	YLL026W	YLL066C	YNL057W	YKR047W	YJR104C	YNL197C
YLR233C	YKL224C	YMR237W	YPR062W	YLR461W	YMR142C	YPR108W	YLL025W	YLL065W	YNL058C	YKR048C	YJR107W	YNL199C
YLR234W	YKL223W	YMR238W	YPR063C	YLR462W	YMR146C	YPR112C	YLL024C	YLL064C	YNL059C	YKR049C	YJR108W	YNL203C
YLR235C	YKL217W	YMR240C	YPR067W	YLR464W	YMR147W	YPR113W	YLL019W-A	YLL063C	YNL064C	YKR059W	YJR111C	YNL209W
YLR236C	YKL216W	YMR241W	YPR071W	YLR463C	YMR151W	YPR114W	YLL019C	YLL061W	YNL065W	YKR063C	YJR112W	YNL213C
YLR237W	YKL209C	YMR245W	YPR075C	YLR466W	YMR162C	YPR130C	YLL018C-A	YLL058W	YNL066W	YKR066C	YJR112W-A	YNL222W
YLR238W	YKL196C	YMR244C-A	YPR080W	YLR465C	YMR165C	YPR145C-A	YLL010C	YLL056C	YNL068C	YKR068C	YJR115W	YNL251C
YLR239C	YKL192C	YMR246W	YPR084W	YLR466C-A	YMR166C	YPR145W	YLL006W-A	YLL044W	YNL074C	YKR072C	YJR116W	YNL252C
YLR240W	YKL190W	YMR251W-A	YPR094W	YLR466C-B	YMR171C	YPR150W	YLR006C	YLL045C	YNL083W	YKR084C	YJR122W	YNL268W
YLR241W	YKL186C	YMR252C	YPR101W	YLR467W	YMR173W	YPR151C	YLR018C	YLL043W	YNL098C	YKR085C	YJR123W	YNL281W
YLR242C	YKL181W	YMR254C	YPR104C	YLR467C-A	YMR173W-A	YPR159C-A	YLR019W	YLL041C	YNL099C	YKR087C	YJR124C	YNL282W
YLR243W	YKL168C	YMR255W	YPR108W	YML133W-B	YMR174C	YPR159W	YLR025W	YLL040C	YNL100W	YKR092C	YJR125C	YNL285W
YLR244C	YKL167C	YMR256C	YPR113W	YML133W-A	YMR181C	YPR161C	YLR026C	YLL038C	YNL101W	YKR093W	YJR129C	YNL286W
YLR245C	YKL166C	YMR260C	YPR114W	YML133C	YMR182C	YPR165W	YLR027C	YLL037W	YNL106C	YKR102W	YJR130C	YNL300W
YLR246W	YKL163W	YMR265C	YPR130C	YML132W	YMR183C	YPR170W-A	YLR034C	YLL036C	YNL108C	YKR106W	YJR131W	YNL306W
YLR247C	YKL162C	YMR266W	YPR138C	YML127W	YMR186W	YPR192W	YLR037C	YLL035W	YNL115C	YLL067W-A	YJR135C	YNL309W
YLR248W	YKL160W	YMR272W-B	YPR139C	YML124C	YMR190C	YPR197C	YLR040C	YLL034C	YNL118C	YLL067C	YJR142W	YNL314W
YLR249W	YKL159C	YMR273C	YPR142C	YML116W	YMR201C	YPR198W	YLR044C	YLL032C	YNL133C	YLL066W-B	YJR144W	YNL331C
YLR250W	YKL152C	YMR276W	YPR145C-A	YML115C	YMR203W	YPR202W	YLR045C	YLL028W	YNL142W	YLL066W-A	YJR146W	YNL332W
YLR251W	YKL151C	YMR279C	YPR149W	YML114C	YMR204C	YPR203W	YLR048W	YLL026W	YNL143C	YLL066C	YJR147W	YNL333W
YLR252W	YKL146W	YMR281W	YPR159C-A	YML106W	YMR206W	YPR204C-A	YLR056W	YLL025W	YNL154C	YLL065W	YJR151W-A	YNL334C
YLR253W	YKL145W-A	YMR285C	YPR167C	YML099C	YMR208W	YPR204W	YLR059C	YLL024C	YNL157W	YLL064C	YJR155W	YNL335W
YLR254C	YKL144C	YMR301C	YPR169W	YML097C	YMR216C		YLR064W	YLL019W-A	YNL160W	YLL044W	YJR156C	YNL336W
YLR255C	YKL139W	YMR306W	YPR170W-A	YML095C	YMR217W		YLR067C	YLL019C	YNL161W	YLL045C	YJR158W	YNL337W
YLR256W	YKL138C-A	YMR306C-A	YPR174C	YML087C	YMR218C		YLR075W	YLL018C-A	YNL166C	YLL043W	YJR159W	YNL338W
YLR257W	YKL128C	YMR310C	YPR194C	YML086C	YMR226C		YLR076C	YLL018C	YNL171C	YLL042C	YJR160C	YNL339C
YLR258W	YKL122C	YMR311C	YPR195C	YML083C	YMR227C		YLR077W	YLL013C	YNL172W	YLL038C	YJR161C	YNL339W-A
YLR259C	YKL120W	YMR313C	YPR197C	YML078W	YMR237W		YLR084C	YLL010C	YNL176C	YLL037W	YJR162C	YNL339W-B
YLR260W	YKL118W	YMR317W	YPR199C	YML076C	YMR240C		YLR087C	YLL009C	YNL182C	YLL028W	YKL225W	YNR013C
YLR261C	YKL117W	YMR318C	YPR202W	YML074C	YMR245W		YLR089C	YLL008W	YNL183C	YLL026W	YKL224C	YNR034W-A
YLR262C	YKL105C	YMR319C	YPR203W	YML071C	YMR244C-A		YLR090W	YLL006W-A	YNL197C	YLL025W	YKL223W	YNR043W
YLR262C-A	YKL103C	YMR321C	YPR204C-A	YML064C	YMR246W		YLR092W	YLL006W	YNL199C	YLL024C	YKL217W	YNR044W
YLR263W	YKL099C	YMR322C	YPR204W	YML058W	YMR252C		YLR094C	YLR002C	YNL202W	YLL018C-A	YKL216W	YNR052C
YLR264W	YKL096C-B	YMR323W		YML057W	YMR265C		YLR095C	YLR006C	YNL203C	YLL010C	YKL196C	YNR072W
YLR264C-A	YKL096W-A	YMR324C		YML057C-A	YMR266W		YLR098C	YLR009W	YNL208W	YLL009C	YKL192C	YNR073C
YLR265C	YKL094W	YMR325W		YML054C-A	YMR270C		YLR099C	YLR012C	YNL209W	YLL008W	YKL186C	YNR075C-A
YLR266C	YKL093W	YMR326C		YML053C	YMR273C		YLR102C	YLR018C	YNL221C	YLL006W-A	YKL181W	YNR076W
YLR267W	YKL087C	YNL339W-B		YML052W	YMR275C		YLR109W	YLR019W	YNL228W	YLL006W	YKL177W	YNR077C
YLR268W	YKL084W	YNL339W-A		YML051W	YMR281W		YLR110C	YLR023C	YNL251C	YLR006C	YKL168C	YOL005C
YLR270W	YKL083W	YNL339C		YML048W	YMR285C		YLR113W	YLR025W	YNL252C	YLR009W	YKL167C	YOL006C
YLR269C	YKL082C	YNL338W		YML037C	YMR291W		YLR114C	YLR026C	YNL255C	YLR016C	YKL166C	YOL007C
YLR271W	YKL071W	YNL337W		YML034C-A	YMR292W		YLR117C	YLR027C	YNL268W	YLR019W	YKL164C	YOL009C
YLR272C	YKL070W	YNL336W		YML032C	YMR299C		YLR124W	YLR035C	YNL272C	YLR025W	YKL163W	YOL013W-A
YLR273C	YKL069W	YNL335W		YML021C	YMR302C		YLR125W	YLR037C	YNL293W	YLR026C	YKL160W	YOL019W
YLR274W	YKL068W-A	YNL334C		YML020W	YMR306W		YLR127C	YLR040C	YNL313C	YLR029C	YKL159C	YOL024W
YLR275W	YKL067W	YNL333W		YML008C	YMR310C		YLR129W	YLR045C	YNL331C	YLR035C	YKL152C	YOL028C
YLR276C	YKL065W-A	YNL328C		YML006C	YMR311C		YLR131C	YLR059C	YNL332W	YLR036C	YKL151C	YOL030W
YLR277C	YKL059C	YNL321W		YML005W	YMR313C		YLR132C	YLR062C	YNL333W	YLR037C	YKL146W	YOL031C
YLR278C	YKL058W	YNL313C		YML001W	YMR317W		YLR134W	YLR064W	YNL334C	YLR040C	YKL145W	YOL038C-A
YLR279W	YKL055C	YNL309W		YMR001C	YMR321C		YLR138W	YLR067C	YNL335W	YLR042C	YKL145W-A	YOL047C
YLR280C	YKL054C	YNL300W		YMR010W	YMR322C		YLR139C	YLR068W	YNL336W	YLR043C	YKL141W	YOL051W
YLR281C	YKL053W	YNL293W		YMR011W	YMR323W		YLR145W	YLR069C	YNL337W	YLR044C	YKL138C-A	YOL052C-A
YLR283W	YKL052C	YNL285W		YMR013C-A	YMR324C		YLR147C	YLR071C	YNL338W	YLR045C	YKL138C	YOL054W
YLR282C	YKL051W	YNL282W		YMR013C	YMR325W		YLR149C	YLR074C	YNL339C	YLR048W	YKL130C	YOL060C
YLR284C	YKL049C	YNL281W		YMR016C	YMR326C		YLR154W-A	YLR075W	YNL339W-A	YLR050C	YKL128C	YOL071W
YLR285W	YKL044W	YNL277W		YMR021C	YNL339W-B		YLR154W-B	YLR076C	YNL339W-B	YLR051C	YKL127W	YOL073C
YLR285C-A	YKL043W	YNL260C		YMR022W	YNL339W-A		YLR154W-C	YLR088W	YNR012W	YLR056W	YKL125W	YOL094C
YLR286W-A	YKL041W	YNL251C		YMR023C	YNL339C		YLR154W-E	YLR089C	YNR019W	YLR059C	YKL111C	YOL103W
YLR286C	YKL039W	YNL246W		YMR031W-A	YNL338W		YLR154W-F	YLR094C	YNR023W	YLR061W	YKL105C	YOL105C
YLR287C	YKL035W	YNL245C		YMR031C	YNL337W		YLR154C-G	YLR095C	YNR030W	YLR062C	YKL103C	YOL106W
YLR287C-A	YKL032C	YNL222W		YMR030W-A	YNL336W		YLR154C-H	YLR099C	YNR044W	YLR063W	YKL102C	YOL108C
YLR288C	YKL031W	YNL217W		YMR033W	YNL334C		YLR155C	YLR100W	YNR047W	YLR068W	YKL099C	YOL109W
YLR289W	YKL029C	YNL211C		YMR038C	YNL333W		YLR156W	YLR102C	YNR051C	YLR074C	YKL096C-B	YOL111C
YLR290C	YKL028W	YNL209W		YMR046W-A	YNL332W		YLR156C-A	YLR105C	YNR052C	YLR075W	YKL096W-A	YOL118C
YLR291C	YKL027W	YNL208W		YMR047C	YNL331C		YLR157C	YLR109W	YNR058W	YLR076C	YKL096W	YOL135C
YLR292C	YKL023C-A	YNL202W		YMR054W	YNL328C		YLR157W-D	YLR110C	YNR065C	YLR079W	YKL094W	YOL142W
YLR293C	YKL023W	YNL203C		YMR063W	YNL313C		YLR157W-E	YLR113W	YNR070W	YLR095C	YKL087C	YOL148C
YLR294C	YKL022C	YNL197C		YMR078C	YNL312W		YLR157C-C	YLR114C	YNR071C	YLR099C	YKL071W	YOL155C
YLR295C	YKL009W	YNL190W		YMR080C	YNL308C		YLR158C	YLR117C	YNR072W	YLR100W	YKL070W	YOL155W-A
YLR296W	YKL006W	YNL184C		YMR083W	YNL300W		YLR159W	YLR124W	YNR075C-A	YLR102C	YKL069W	YOL156W
YLR297W	YKL005C	YNL179C		YMR089C	YNL286W		YLR159C-A	YLR125W	YNR076W	YLR103C	YKL068W-A	YOL157C
YLR298C	YKL004W	YNL171C		YMR096W	YNL285W		YLR160C	YLR127C	YNR077C	YLR104W	YKL067W	YOL159C
YLR299W	YKR002W	YNL168C		YMR097C	YNL272C		YLR161W	YLR129W	YOL007C	YLR105C	YKL065W-A	YOL159C-A
YLR299C-A	YKR003W	YNL166C		YMR102C	YNL271C		YLR162W-A	YLR131C	YOL009C	YLR109W	YKL065C	YOL161C
YLR300W	YKR006C	YNL162W-A		YMR106C	YNL252C		YLR163W-A	YLR132C	YOL011W	YLR110C	YKL060C	YOL163W
YLR301W	YKR019C	YNL161W		YMR111C	YNL251C		YLR163C	YLR134W	YOL013C	YLR114C	YKL059C	YOL166W-A
YLR303W	YKR020W	YNL160W		YMR117C	YNL245C		YLR168C	YLR138W	YOL013W-A	YLR117C	YKL055C	YOR005C
YLR302C	YKR022C	YNL159C		YMR118C	YNL228W		YLR171W	YLR139C	YOL013W-B	YLR120W-A	YKL054C	YOR008C
YLR304C	YKR026C	YNL157W		YMR119W	YNL220W		YLR170C	YLR146W-A	YOL019W	YLR121C	YKL053C-A	YOR008C-A
YLR305C	YKR034W	YNL154C		YMR119W-A	YNL211C		YLR172C	YLR147C	YOL020W	YLR125W	YKL053W	YOR023C
YLR306W	YKR033C	YNL151C		YMR121C	YNL209W		YLR175W	YLR149C	YOL024W	YLR129W	YKL052C	YOR026W
YLR307W	YKR035W-A	YNL143C		YMR122W-A	YNL208W		YLR176C	YLR154W-A	YOL027C	YLR134W	YKL051W	YOR036W
YLR307C-A	YKR035C	YNL142W		YMR131C	YNL202W		YLR188W	YLR154W-B	YOL028C	YLR136C	YKL043W	YOR040W
YLR308W	YKR036C	YNL141W		YMR132C	YNL203C		YLR192C	YLR154W-C	YOL029C	YLR138W	YKL041W	YOR045W
YLR309C	YKR038C	YNL136W		YMR137C	YNL199C		YLR194C	YLR154W-E	YOL030W	YLR139C	YKL035W	YOR053W
YLR310C	YKR039W	YNL133C		YMR141C	YNL197C		YLR196W	YLR154W-F	YOL031C	YLR140W	YKL032C	YOR056C
YLR311C	YKR043C	YNL129W		YMR141W-A	YNL190W		YLR215C	YLR154C-G	YOL038C-A	YLR145W	YKL031W	YOR060C
YLR312C	YKR044W	YNL115C		YMR142C	YNL180C		YLR220W	YLR154C-H	YOL049W	YLR146W-A	YKL028W	YOR063W
YLR312W-A	YKR045C	YNL103W-A		YMR144W	YNL178W		YLR221C	YLR155C	YOL060C	YLR147C	YKL026C	YOR066W
YLR313C	YKR046C	YNL100W		YMR146C	YNL175C		YLR222C	YLR156W	YOL061W	YLR150W	YKL023C-A	YOR072W-B
YLR314C	YKR049C	YNL099C		YMR147W	YNL166C		YLR223C	YLR156C-A	YOL066C	YLR154C	YKL023W	YOR073W-A
YLR315W	YKR059W	YNL098C		YMR152W	YNL162W-A		YLR224W	YLR157C	YOL068C	YLR154W-A	YKL022C	YOR074C
YLR317W	YKR063C	YNL095C		YMR162C	YNL160W		YLR225C	YLR157W-D	YOL070C	YLR154W-B	YKL006W	YOR082C
YLR316C	YKR068C	YNL080C		YMR164C	YNL157W		YLR228C	YLR157W-E	YOL077C	YLR154W-C	YKL004W	YOR092W
YLR318W	YKR071C	YNL074C		YMR165C	YNL154C		YLR230W	YLR157C-C	YOL087C	YLR154W-E	YKR007W	YOR097C
YLR319C	YKR072C	YNL067W-A		YMR171C	YNL151C		YLR237W	YLR158C	YOL103W	YLR154W-F	YKR013W	YOR098C
YLR320W	YKR073C	YNL066W		YMR173W	YNL143C		YLR239C	YLR159W	YOL105C	YLR154C-G	YKR014C	YOR104W
YLR322W	YKR077W	YNL065W		YMR173W-A	YNL142W		YLR241W	YLR159C-A	YOL106W	YLR154C-H	YKR019C	YOR105W
YLR321C	YKR081C	YNL064C		YMR174C	YNL136W		YLR243W	YLR160C	YOL111C	YLR155C	YKR020W	YOR121C
YLR323C	YKR084C	YNL063W		YMR175W	YNL133C		YLR244C	YLR161W	YOL118C	YLR156W	YKR026C	YOR123C
YLR324W	YKR085C	YNL057W		YMR181C	YNL119W		YLR245C	YLR162W	YOL130W	YLR156C-A	YKR033C	YOR131C
YLR325C	YKR092C	YNL058C		YMR182C	YNL118C		YLR247C	YLR162W-A	YOL135C	YLR157C	YKR035W-A	YOR133W
YLR326W	YKR101W	YNL056W		YMR190C	YNL115C		YLR249W	YLR163W-A	YOL143C	YLR157W-D	YKR035C	YOR146W
YLR327C	YKR106W	YNL052W		YMR197C	YNL111C		YLR253W	YLR163C	YOL148C	YLR157W-E	YKR038C	YOR159C
YLR328W	YLL067W-A	YNL051W		YMR204C	YNL100W		YLR254C	YLR168C	YOL155C	YLR157C-C	YKR039W	YOR167C
YLR329W	YLL067C	YNL046W		YMR208W	YNL098C		YLR256W	YLR169W	YOL155W-A	YLR158C	YKR042W	YOR186C-A
YLR330W	YLL066W-B	YNL044W		YMR216C	YNL097C		YLR258W	YLR171W	YOL156W	YLR159W	YKR043C	YOR186W
YLR332W	YLL066W-A	YNL043C		YMR217W	YNL079C		YLR261C	YLR170C	YOL157C	YLR159C-A	YKR044W	YOR190W
YLR331C	YLL066C	YNL039W		YMR220W	YNL068C		YLR262C	YLR173W	YOL161C	YLR160C	YKR045C	YOR192C-C
YLR333C	YLL065W	YNL035C		YMR226C	YNL067W-A		YLR271W	YLR175W	YOL162W	YLR161W	YKR046C	YOR210W
YLR334C	YLL064C	YNL034W		YMR227C	YNL066W		YLR272C	YLR176C	YOL163W	YLR162W	YKR049C	YOR241W
YLR335W	YLL061W	YNL033W		YMR238W	YNL065W		YLR278C	YLR181C	YOL165C	YLR162W-A	YKR053C	YOR244W
YLR336C	YLL044W	YNL031C		YMR240C	YNL064C		YLR285W	YLR188W	YOL166C	YLR167W	YKR059W	YOR247W
YLR338W	YLL043W	YNL030W		YMR245W	YNL059C		YLR285C-A	YLR192C	YOL166W-A	YLR169W	YKR061W	YOR248W
YLR337C	YLL041C	YNL026W		YMR244C-A	YNL050C		YLR286W-A	YLR194C	YOR002W	YLR171W	YKR068C	YOR257W
YLR340W	YLL038C	YNL020C		YMR266W	YNL042W-B		YLR286C	YLR196W	YOR005C	YLR170C	YKR072C	YOR267C
YLR339C	YLL037W	YNL019C		YMR268C	YNL035C		YLR297W	YLR198C	YOR008C	YLR172C	YKR077W	YOR276W
YLR341W	YLL028W	YNL018C		YMR270C	YNL034W		YLR298C	YLR208W	YOR020C	YLR175W	YKR085C	YOR277C
YLR342W	YLL025W	YNL017C		YMR273C	YNL033W		YLR299W	YLR213C	YOR023C	YLR176C	YKR090W	YOR302W
YLR342W-A	YLL018C-A	YNL013C		YMR275C	YNL031C		YLR300W	YLR215C	YOR025W	YLR179C	YKR106W	YOR309C
YLR343W	YLL018C	YNL004W		YMR281W	YNL030W		YLR307C-A	YLR218C	YOR028C	YLR181C	YLL067W-A	YOR311C
YLR344W	YLL010C	YNR004W		YMR285C	YNL026W		YLR311C	YLR220W	YOR032C	YLR185W	YLL067C	YOR316C
YLR345W	YLL009C	YNR011C		YMR291W	YNL025C		YLR322W	YLR221C	YOR033C	YLR194C	YLL066W-B	YOR327C
YLR346C	YLL006W-A	YNR012W		YMR292W	YNL022C		YLR321C	YLR222C	YOR047C	YLR196W	YLL066W-A	YOR329C
YLR347W-A	YLR003C	YNR014W		YMR302C	YNL020C		YLR323C	YLR223C	YOR048C	YLR198C	YLL066C	YOR329W-A
YLR347C	YLR006C	YNR018W		YMR308C	YNL019C		YLR324W	YLR224W	YOR053W	YLR204W	YLL065W	YOR331C
YLR349W	YLR009W	YNR030W		YMR310C	YNL018C		YLR325C	YLR225C	YOR056C	YLR205C	YLL064C	YOR332W
YLR348C	YLR024C	YNR037C		YMR311C	YNL017C		YLR326W	YLR228C	YOR060C	YLR206W	YLL049W	YOR358W
YLR350W	YLR025W	YNR052C		YMR313C	YNL016W		YLR327C	YLR230W	YOR064C	YLR208W	YLL044W	YOR376W-A
YLR351C	YLR026C	YNR054C		YMR321C	YNL013C		YLR342W	YLR237W	YOR070C	YLR213C	YLL043W	YOR379C
YLR352W	YLR027C	YNR059W		YMR322C	YNL007C		YLR342W-A	YLR239C	YOR073W-A	YLR218C	YLL042C	YOR383C
YLR353W	YLR036C	YNR071C		YMR323W	YNR011C		YLR343W	YLR241W	YOR074C	YLR223C	YLL041C	YOR385W
YLR354C	YLR037C	YNR072W		YMR324C	YNR012W		YLR347C	YLR246W	YOR085W	YLR228C	YLL038C	YOR388C
YLR355C	YLR041W	YNR075C-A		YMR325W	YNR014W		YLR367W	YLR247C	YOR089C	YLR237W	YLL037W	YOR389W
YLR356W	YLR040C	YNR076W		YMR326C	YNR019W		YLR373C	YLR249W	YOR090C	YLR239C	YLL036C	YOR390W
YLR357W	YLR042C	YNR077C		YNL339W-B	YNR028W		YLR376C	YLR254C	YOR097C	YLR245C	YLL026W	YOR391C
YLR358C	YLR043C	YOL166W-A		YNL339W-A	YNR030W		YLR381W	YLR261C	YOR098C	YLR246W	YLL025W	YOR392W
YLR359W	YLR044C	YOL166C		YNL339C	YNR042W		YLR382C	YLR262C	YOR104W	YLR249W	YLL024C	YOR393W
YLR360W	YLR045C	YOL163W		YNL338W	YNR043W		YLR385C	YLR271W	YOR119C	YLR253W	YLL023C	YOR394C-A
YLR361C	YLR051C	YOL161C		YNL337W	YNR044W		YLR390W-A	YLR272C	YOR123C	YLR254C	YLL018C-A	YOR394W
YLR361C-A	YLR053C	YOL157C		YNL336W	YNR047W		YLR392C	YLR275W	YOR129C	YLR257W	YLL014W	YOR396C-A
YLR362W	YLR059C	YOL156W		YNL335W	YNR051C		YLR394W	YLR278C	YOR131C	YLR261C	YLL012W	YOR396W
YLR363C	YLR063W	YOL155W-A		YNL334C	YNR052C		YLR395C	YLR285W	YOR133W	YLR262C	YLL010C	YPL002C
YLR363W-A	YLR064W	YOL155C		YNL333W	YNR054C		YLR397C	YLR285C-A	YOR136W	YLR262C-A	YLL009C	YPL031C
YLR364W	YLR068W	YOL135C		YNL332W	YNR057C		YLR398C	YLR286W-A	YOR140W	YLR264W	YLL002W	YPL032C
YLR365W	YLR073C	YOL133W		YNL329C	YNR059W		YLR399W-A	YLR286C	YOR146W	YLR271W	YLR004C	YPL036W
YLR366W	YLR076C	YOL125W		YNL313C	YNR065C		YLR399C	YLR288C	YOR153W	YLR276C	YLR006C	YPL049C
YLR364C-A	YLR095C	YOL118C		YNL308C	YNR070W		YLR401C	YLR298C	YOR156C	YLR278C	YLR016C	YPL055C
YLR367W	YLR099C	YOL111C		YNL294C	YNR072W		YLR403W	YLR299W	YOR166C	YLR285W	YLR019W	YPL061W
YLR368W	YLR102C	YOL109W		YNL285W	YNR075C-A		YLR405W	YLR300W	YOR175C	YLR285C-A	YLR023C	YPL070W
YLR369W	YLR104W	YOL106W		YNL280C	YNR076W		YLR409C	YLR309C	YOR192C-C	YLR286W-A	YLR025W	YPL077C
YLR370C	YLR105C	YOL103W		YNL272C	YNR077C		YLR413W	YLR310C	YOR194C	YLR286C	YLR026C	YPL079W
YLR371W	YLR110C	YOL101C		YNL252C	YOL166W-A		YLR414C	YLR311C	YOR221C	YLR294C	YLR027C	YPL083C
YLR372W	YLR112W	YOL086C		YNL251C	YOL166C		YLR416C	YLR314C	YOR224C	YLR295C	YLR028C	YPL089C
YLR373C	YLR113W	YOL077W-A		YNL229C	YOL165C		YLR418C	YLR322W	YOR230W	YLR297W	YLR029C	YPL090C
YLR375W	YLR127C	YOL076W		YNL226W	YOL163W		YLR426W	YLR321C	YOR241W	YLR299C-A	YLR034C	YPL092W
YLR374C	YLR138W	YOL071W		YNL222W	YOL162W		YLR427W	YLR323C	YOR243C	YLR311C	YLR035C	YPL096C-A
YLR376C	YLR139C	YOL067C		YNL221C	YOL161C		YLR432W	YLR327C	YOR247W	YLR322W	YLR036C	YPL098C
YLR377C	YLR145W	YOL060C		YNL209W	YOL157C		YLR433C	YLR336C	YOR248W	YLR321C	YLR037C	YPL111W
YLR379W	YLR147C	YOL052C-A		YNL202W	YOL156W		YLR436C	YLR337C	YOR260W	YLR323C	YLR038C	YPL124W
YLR378C	YLR154W-A	YOL051W		YNL203C	YOL155W-A		YLR438C-A	YLR342W	YOR262W	YLR324W	YLR040C	YPL127C
YLR380W	YLR154W-B	YOL046C		YNL199C	YOL148C		YLR444C	YLR343W	YOR267C	YLR326W	YLR042C	YPL131W
YLR381W	YLR154W-C	YOL040C		YNL197C	YOL135C		YLR451W	YLR358C	YOR269W	YLR328W	YLR043C	YPL135C-A
YLR382C	YLR154W-E	YOL039W		YNL171C	YOL127W		YLR458W	YLR376C	YOR291W	YLR334C	YLR044C	YPL135W
YLR383W	YLR154W-F	YOL038C-A		YNL166C	YOL118C		YLR461W	YLR381W	YOR311C	YLR340W	YLR045C	YPL138C
YLR384C	YLR154C-G	YOL037C		YNL163C	YOL115W		YLR462W	YLR382C	YOR316C	YLR339C	YLR046C	YPL142C
YLR385C	YLR154C-H	YOL032W		YNL161W	YOL111C		YLR464W	YLR390W-A	YOR317W	YLR343W	YLR048W	YPL163C
YLR386W	YLR155C	YOL030W		YNL160W	YOL109W		YLR463C	YLR392C	YOR320C	YLR349W	YLR050C	YPL189C-A
YLR387C	YLR156W	YOL029C		YNL157W	YOL108C		YLR466W	YLR394W	YOR329C	YLR348C	YLR056W	YPL190C
YLR388W	YLR156C-A	YOL028C		YNL154C	YOL106W		YLR465C	YLR397C	YOR329W-A	YLR352W	YLR059C	YPL193W
YLR389C	YLR157C	YOL024W		YNL151C	YOL103W		YLR466C-A	YLR398C	YOR342C	YLR361C-A	YLR061W	YPL196W
YLR390W	YLR157W-D	YOL020W		YNL143C	YOL092W		YLR466C-B	YLR399W-A	YOR353C	YLR385C	YLR062C	YPL197C
YLR390W-A	YLR157W-E	YOL019W		YNL142W	YOL080C		YLR467W	YLR399C	YOR362C	YLR390W-A	YLR063W	YPL220W
YLR392C	YLR157C-C	YOL013W-B		YNL133C	YOL077W-A		YLR467C-A	YLR401C	YOR363C	YLR399W-A	YLR064W	YPL223C
YLR393W	YLR158C	YOL013W-A		YNL119W	YOL077C		YML133W-B	YLR403W	YOR370C	YLR399C	YLR070C	YPL229W
YLR394W	YLR159W	YOL012C		YNL115C	YOL076W		YML133W-A	YLR405W	YOR371C	YLR403W	YLR073C	YPL233W
YLR395C	YLR159C-A	YOL009C		YNL111C	YOL070C		YML133C	YLR409C	YOR372C	YLR405W	YLR074C	YPL244C
YLR396C	YLR160C	YOL006C		YNL106C	YOL066C		YML132W	YLR413W	YOR377W	YLR413W	YLR075W	YPL248C
YLR397C	YLR161W	YOL005C		YNL103W-A	YOL061W		YML130C	YLR416C	YOR378W	YLR421C	YLR076C	YPL249C
YLR398C	YLR162W	YOL001W		YNL101W	YOL052C-A		YML127W	YLR432W	YOR379C	YLR426W	YLR085C	YPL249C-A
YLR399W-A	YLR162W-A	YOR003W		YNL100W	YOL051W		YML124C	YLR433C	YOR383C	YLR432W	YLR092W	YPL250C
YLR399C	YLR164W	YOR005C		YNL099C	YOL046C		YML117W	YLR436C	YOR384W	YLR435W	YLR094C	YPL250W-A
YLR400W	YLR171W	YOR009W		YNL098C	YOL043C		YML116W	YLR438W	YOR388C	YLR434C	YLR095C	YPL251W
YLR401C	YLR172C	YOR020C		YNL083W	YOL039W		YML114C	YLR438C-A	YOR389W	YLR437C	YLR099C	YPL252C
YLR402W	YLR176C	YOR023C		YNL068C	YOL038C-A		YML111W	YLR442C	YOR390W	YLR437C-A	YLR099W-A	YPL256C
YLR403W	YLR179C	YOR024W		YNL066W	YOL037C		YML110C	YLR449W	YOR391C	YLR438C-A	YLR100W	YPL262W
YLR404W	YLR185W	YOR027W		YNL065W	YOL031C		YML106W	YLR458W	YOR392W	YLR448W	YLR102C	YPL265W
YLR405W	YLR192C	YOR032C		YNL064C	YOL030W		YML102W	YLR457C	YOR393W	YLR449W	YLR104W	YPL277C
YLR406C	YLR193C	YOR036W		YNL059C	YOL029C		YML099C	YLR461W	YOR394C-A	YLR461W	YLR105C	YPL278C
YLR406C-A	YLR194C	YOR040W		YNL057W	YOL028C		YML097C	YLR462W	YOR394W	YLR462W	YLR109W	YPL279C
YLR407W	YLR198C	YOR042W		YNL058C	YOL027C		YML096W	YLR464W	YOR396C-A	YLR464W	YLR110C	YPL280W
YLR408C	YLR213C	YOR045W		YNL056W	YOL024W		YML095C	YLR463C	YOR396W	YLR463C	YLR113W	YPL281C
YLR409C	YLR218C	YOR046C		YNL050C	YOL022C		YML092C	YLR466W	YPL011C	YLR466W	YLR120C	YPL282C
YLR410W	YLR230W	YOR049C		YNL042W-B	YOL020W		YML087C	YLR465C	YPL012W	YLR465C	YLR120W-A	YPL283C
YLR411W	YLR229C	YOR053W		YNL036W	YOL019W		YML083C	YLR466C-A	YPL021W	YLR466C-A	YLR121C	YPL283W-A
YLR412W	YLR237W	YOR056C		YNL035C	YOL013W-B		YML080W	YLR466C-B	YPL023C	YLR466C-B	YLR122C	YPL283W-B
YLR412C-A	YLR239C	YOR060C		YNL034W	YOL013W-A		YML078W	YLR467W	YPL026C	YLR467W	YLR123C	YPR002C-A
YLR413W	YLR241W	YOR063W		YNL033W	YOL009C		YML076C	YLR467C-A	YPL028W	YLR467C-A	YLR124W	YPR012W
YLR414C	YLR243W	YOR065W		YNL031C	YOL007C		YML074C	YML133W-B	YPL031C	YML133W-B	YLR125W	YPR013C
YLR415C	YLR245C	YOR066W		YNL030W	YOL006C		YML071C	YML133W-A	YPL032C	YML133W-A	YLR127C	YPR035W
YLR416C	YLR251W	YOR068C		YNL026W	YOL005C		YML064C	YML133C	YPL036W	YML133C	YLR128W	YPR036W-A
YLR417W	YLR252W	YOR070C		YNL025C	YOL001W		YML057W	YML132W	YPL049C	YML132W	YLR134W	YPR038W
YLR418C	YLR254C	YOR073W-A		YNL023C	YOR004W		YML057C-A	YML128C	YPL050C	YML129C	YLR136C	YPR039W
YLR419W	YLR261C	YOR074C		YNL020C	YOR005C		YML054C-A	YML116W	YPL055C	YML121W	YLR138W	YPR040W
YLR420W	YLR262C	YOR080W		YNL019C	YOR007C		YML053C	YML115C	YPL068C	YML114C	YLR139C	YPR045C
YLR421C	YLR264W	YOR082C		YNL018C	YOR008C		YML052W	YML114C	YPL071C	YML106W	YLR140W	YPR050C
YLR422W	YLR265C	YOR085W		YNL017C	YOR008C-A		YML051W	YML111W	YPL077C	YML099C	YLR143W	YPR051W
YLR423C	YLR271W	YOR089C		YNL016W	YOR009W		YML048W	YML106W	YPL083C	YML095C	YLR145W	YPR052C
YLR424W	YLR278C	YOR090C		YNL015W	YOR020C		YML037C	YML099W-A	YPL089C	YML094W	YLR146W-A	YPR061C
YLR425W	YLR282C	YOR092W		YNL013C	YOR021C		YML035C	YML099C	YPL091W	YML094C-A	YLR147C	YPR062W
YLR426W	YLR285W	YOR097C		YNL004W	YOR023C		YML032C	YML097C	YPL092W	YML093W	YLR154C	YPR065W
YLR427W	YLR285C-A	YOR098C		YNR011C	YOR028C		YML025C	YML095C	YPL101W	YML088W	YLR154W-A	YPR075C
YLR429W	YLR286W-A	YOR104W		YNR012W	YOR032W-A		YML021C	YML093W	YPL105C	YML087C	YLR154W-B	YPR080W
YLR428C	YLR286C	YOR105W		YNR019W	YOR038C		YML016C	YML092C	YPL110C	YML083C	YLR154W-C	YPR084W
YLR430W	YLR288C	YOR123C		YNR023W	YOR046C		YML012W	YML088W	YPL111W	YML082W	YLR154W-E	YPR092W
YLR431C	YLR294C	YOR131C		YNR030W	YOR048C		YML009W-B	YML087C	YPL128C	YML078W	YLR154W-F	YPR094W
YLR432W	YLR295C	YOR133W		YNR047W	YOR053W		YML009C-A	YML083C	YPL131W	YML074C	YLR154C-G	YPR102C
YLR433C	YLR297W	YOR136W		YNR052C	YOR055W		YML008C	YML082W	YPL133C	YML064C	YLR154C-H	YPR104C
YLR435W	YLR298C	YOR140W		YNR054C	YOR056C		YML006C	YML076C	YPL135C-A	YML062C	YLR155C	YPR108W
YLR434C	YLR299W	YOR146W		YNR065C	YOR060C		YMR011W	YML074C	YPL135W	YML058W	YLR156W	YPR113W
YLR436C	YLR300W	YOR166C		YNR071C	YOR063W		YMR016C	YML071C	YPL138C	YML057W	YLR156C-A	YPR114W
YLR437C	YLR311C	YOR167C		YNR072W	YOR066W		YMR021C	YML064C	YPL141C	YML057C-A	YLR157C	YPR132W
YLR438W	YLR322W	YOR192C-C		YNR075C-A	YOR070C		YMR022W	YML057W	YPL151C	YML055W	YLR157W-D	YPR138C
YLR437C-A	YLR321C	YOR194C		YNR076W	YOR072W-B		YMR023C	YML057C-A	YPL153C	YML054C-A	YLR157W-E	YPR142C
YLR438C-A	YLR323C	YOR195W		YNR077C	YOR073W-A		YMR036C	YML054C-A	YPL155C	YML053C	YLR157C-C	YPR145W
YLR439W	YLR325C	YOR210W		YOL166W-A	YOR074C		YMR037C	YML053C	YPL157W	YML052W	YLR158C	YPR149W
YLR440C	YLR326W	YOR214C		YOL166C	YOR075W		YMR038C	YML052W	YPL160W	YML051W	YLR159W	YPR153W
YLR441C	YLR334C	YOR216C		YOL165C	YOR082C		YMR039C	YML051W	YPL163C	YML037C	YLR159C-A	YPR156C
YLR442C	YLR343W	YOR222W		YOL161C	YOR085W		YMR046W-A	YML048W	YPL169C	YML035C	YLR160C	YPR159C-A
YLR443W	YLR376C	YOR224C		YOL157C	YOR089C		YMR054W	YML037C	YPL179W	YML034C-A	YLR161W	YPR165W
YLR444C	YLR385C	YOR230W		YOL156W	YOR096W		YMR063W	YML032C	YPL190C	YML032C	YLR162W	YPR167C
YLR445W	YLR390W-A	YOR236W		YOL155W-A	YOR097C		YMR068W	YML030W	YPL197C	YML030W	YLR162W-A	YPR169W-A
YLR446W	YLR395C	YOR241W		YOL148C	YOR098C		YMR078C	YML025C	YPL199C	YML028W	YLR164W	YPR170W-A
YLR447C	YLR399W-A	YOR243C		YOL143C	YOR104W		YMR080C	YML021C	YPL212C	YML025C	YLR165C	YPR170W-B
YLR448W	YLR405W	YOR247W		YOL135C	YOR123C		YMR083W	YML020W	YPL217C	YML021C	YLR167W	YPR174C
YLR449W	YLR412W	YOR248W		YOL118C	YOR131C		YMR086C-A	YML012W	YPL220W	YML012W	YLR171W	YPR199C
YLR450W	YLR413W	YOR253W		YOL115W	YOR133W		YMR087W	YML009W-B	YPL221W	YML009C-A	YLR170C	YPR202W
YLR451W	YLR416C	YOR257W		YOL111C	YOR136W		YMR090W	YML009C-A	YPL223C	YML008C	YLR172C	YPR203W
YLR452C	YLR420W	YOR262W		YOL109W	YOR146W		YMR091C	YML008C	YPL229W	YML006C	YLR175W	YPR204C-A
YLR453C	YLR432W	YOR263C		YOL108C	YOR153W		YMR093W	YML006C	YPL244C	YML001W	YLR179C	YPR204W
YLR454W	YLR435W	YOR288C		YOL106W	YOR169C		YMR096W	YML005W	YPL248C	YMR009W	YLR185W
YLR455W	YLR434C	YOR293C-A		YOL103W	YOR175C		YMR102C	YMR010W	YPL249C	YMR011W	YLR194C
YLR456W	YLR437C	YOR303W		YOL101C	YOR179C		YMR119W-A	YMR011W	YPL251W	YMR016C	YLR195C
YLR458W	YLR438C-A	YOR305W		YOL087C	YOR180C		YMR120C	YMR013C-A	YPL256C	YMR022W	YLR198C
YLR457C	YLR446W	YOR306C		YOL086W-A	YOR192C-C		YMR121C	YMR016C	YPL262W	YMR025W	YLR204W
YLR459W	YLR448W	YOR311C		YOL077W-A	YOR194C		YMR122W-A	YMR021C	YPL265W	YMR031C	YLR205C
YLR460C	YLR458W	YOR314W		YOL077C	YOR195W		YMR131C	YMR022W	YPL272C	YMR039C	YLR208W
YLR461W	YLR461W	YOR316C		YOL070C	YOR204W		YMR132C	YMR025W	YPL274W	YMR040W	YLR215C
YLR462W	YLR462W	YOR317W		YOL068C	YOR214C		YMR133W	YMR031C	YPL277C	YMR043W	YLR218C
YLR464W	YLR464W	YOR327C		YOL061W	YOR215C		YMR136W	YMR036C	YPL278C	YMR046W-A	YLR220W
YLR463C	YLR463C	YOR329W-A		YOL060C	YOR216C		YMR141C	YMR037C	YPL279C	YMR047C	YLR223C
YLR466W	YLR466W	YOR329C		YOL048C	YOR234C		YMR141W-A	YMR039C	YPL280W	YMR049C	YLR230W
YLR465C	YLR465C	YOR334W		YOL045W	YOR241W		YMR142C	YMR043W	YPL281C	YMR063W	YLR229C
YLR466C-A	YLR466C-A	YOR342C		YOL038C-A	YOR243C		YMR146C	YMR046W-A	YPL282C	YMR070W	YLR237W
YLR466C-B	YLR466C-B	YOR357C		YOL031C	YOR247W		YMR151W	YMR047C	YPL283C	YMR081C	YLR245C
YLR467W	YLR467W	YOR358W		YOL030W	YOR248W		YMR162C	YMR049C	YPL283W-A	YMR083W	YLR246W
YLR467C-A	YLR467C-A	YOR371C		YOL029C	YOR262W		YMR164C	YMR053C	YPL283W-B	YMR086C-A	YLR249W
YML133W-B	YML133W-B	YOR374W		YOL028C	YOR264W		YMR165C	YMR054W	YPR002C-A	YMR087W	YLR251W
YML133W-A	YML133W-A	YOR378W		YOL027C	YOR263C		YMR166C	YMR070W	YPR003C	YMR102C	YLR252W
YML133C	YML133C	YOR379C		YOL024W	YOR267C		YMR167W	YMR078C	YPR007C	YMR104C	YLR254C
YML132W	YML132W	YOR383C		YOL021C	YOR302W		YMR171C	YMR080C	YPR013C	YMR111C	YLR257W
YML131W	YML122C	YOR384W		YOL020W	YOR303W		YMR173W	YMR083W	YPR019W	YMR112C	YLR258W
YML130C	YML121W	YOR388C		YOL019W-A	YOR304C-A		YMR173W-A	YMR085W	YPR024W	YMR114C	YLR261C
YML129C	YML116W	YOR391C		YOL019W	YOR308C		YMR174C	YMR086C-A	YPR025C	YMR117C	YLR262C-A
YML128C	YML114C	YOR392W		YOL013W-B	YOR309C		YMR181C	YMR089C	YPR036W-A	YMR119W-A	YLR264W
YML127W	YML101C	YOR393W		YOL013W-A	YOR311C		YMR182C	YMR093W	YPR038W	YMR120C	YLR271W
YML126C	YML100W-A	YOR394W		YOL013C	YOR316C		YMR182W-A	YMR096W	YPR039W	YMR121C	YLR282C
YML125C	YML097C	YOR394C-A		YOL011W	YOR327C		YMR190C	YMR097C	YPR062W	YMR122W-A	YLR285W
YML124C	YML096W	YOR396W		YOL010W	YOR329C		YMR196W	YMR098C	YPR067W	YMR123W	YLR285C-A
YML123C	YML095C	YOR396C-A		YOL009C	YOR334W		YMR197C	YMR102C	YPR068C	YMR124W	YLR286W-A
YML122C	YML094C-A	YPL283W-B		YOL007C	YOR340C		YMR199W	YMR104C	YPR078C	YMR131C	YLR286C
YML121W	YML090W	YPL283W-A		YOL006C	YOR342C		YMR200W	YMR111C	YPR080W	YMR132C	YLR288C
YML120C	YML087C	YPL283C		YOL005C	YOR353C		YMR201C	YMR114C	YPR081C	YMR135C	YLR292C
YML119W	YML083C	YPL282C		YOL001W	YOR372C		YMR203W	YMR117C	YPR084W	YMR138W	YLR294C
YML118W	YML080W	YPL281C		YOR002W	YOR378W		YMR204C	YMR118C	YPR085C	YMR147W	YLR295C
YML117W	YML078W	YPL280W		YOR004W	YOR383C		YMR208W	YMR119W-A	YPR087W	YMR148W	YLR297W
YML116W-A	YML076C	YPL279C		YOR005C	YOR388C		YMR214W	YMR121C	YPR088C	YMR151W	YLR299W
YML116W	YML074C	YPL277C		YOR007C	YOR390W		YMR215W	YMR122W-A	YPR094W	YMR158W-B	YLR300W
YML115C	YML071C	YPL265W		YOR008C	YOR391C		YMR216C	YMR124W	YPR095C	YMR159C	YLR311C
YML114C	YML067C	YPL263C		YOR009W	YOR392W		YMR217W	YMR131C	YPR103W	YMR164C	YLR322W
YML113W	YML064C	YPL262W		YOR011W	YOR393W		YMR220W	YMR135C	YPR104C	YMR165C	YLR323C
YML112W	YML058W	YPL256C		YOR020C	YOR394W		YMR221C	YMR136W	YPR107C	YMR172W	YLR326W
YML111W	YML057W	YPL251W		YOR021C	YOR394C-A		YMR224C	YMR137C	YPR108W	YMR172C-A	YLR327C
YML110C	YML057C-A	YPL252C		YOR023C	YOR396W		YMR226C	YMR144W	YPR112C	YMR173W	YLR328W
YML109W	YML055W	YPL250C		YOR024W	YOR396C-A		YMR227C	YMR147W	YPR113W	YMR173W-A	YLR329W
YML108W	YML054C-A	YPL250W-A		YOR025W	YPL283W-B		YMR237W	YMR151W	YPR114W	YMR174C	YLR334C
YML107C	YML053C	YPL249C-A		YOR046C	YPL283W-A		YMR238W	YMR162C	YPR145C-A	YMR175W	YLR337C
YML106W	YML052W	YPL249C		YOR047C	YPL283C		YMR240C	YMR164C	YPR145W	YMR181C	YLR349W
YML105C	YML051W	YPL248C		YOR048C	YPL282C		YMR245W	YMR165C	YPR151C	YMR182C	YLR348C
YML104C	YML046W	YPL246C		YOR051C	YPL281C		YMR244C-A	YMR166C	YPR153W	YMR182W-A	YLR352W
YML103C	YML037C	YPL244C		YOR053W	YPL280W		YMR246W	YMR171C	YPR159W	YMR186W	YLR361C-A
YML102W	YML034C-A	YPL229W		YOR056C	YPL279C		YMR252C	YMR173W	YPR161C	YMR193C-A	YLR363W-A
YML101C-A	YML032C	YPL223C		YOR059C	YPL278C		YMR256C	YMR173W-A	YPR165W	YMR195W	YLR364W
YML101C	YML030W	YPL220W		YOR060C	YPL277C		YMR265C	YMR174C	YPR170W-A	YMR197C	YLR376C
YML100W-A	YML028W	YPL204W		YOR063W	YPL274W		YMR266W	YMR181C	YPR173C	YMR198W	YLR377C
YML100W	YML025C	YPL199C		YOR064C	YPL272C		YMR268C	YMR182C	YPR174C	YMR202W	YLR385C
YML099W-A	YML023C	YPL197C		YOR070C	YPL265W		YMR270C	YMR183C	YPR190C	YMR203W	YLR388W
YML099C	YML021C	YPL193W		YOR072W-B	YPL263C		YMR273C	YMR186W	YPR192W	YMR206W	YLR390W
YML098W	YML020W	YPL172C		YOR073W-A	YPL262W		YMR275C	YMR190C	YPR194C	YMR217W	YLR390W-A
YML097C	YML018C	YPL162C		YOR074C	YPL256C		YMR279C	YMR197C	YPR197C	YMR222C	YLR395C
YML096W	YML014W	YPL157W		YOR082C	YPL251W		YMR281W	YMR199W	YPR198W	YMR226C	YLR399W-A
YML095C	YML012W	YPL154C		YOR085W	YPL252C		YMR285C	YMR201C	YPR199C	YMR240C	YLR399C
YML094W	YML009W-B	YPL143W		YOR087W	YPL250C		YMR292W	YMR203W	YPR202W	YMR241W	YLR405W
YML094C-A	YML009C-A	YPL142C		YOR089C	YPL250W-A		YMR297W	YMR204C	YPR203W	YMR242C	YLR411W
YML093W	YML008C	YPL138C		YOR090C	YPL249C-A		YMR299C	YMR206W	YPR204C-A	YMR242W-A	YLR412W
YML092C	YML006C	YPL135W		YOR097C	YPL249C		YMR302C	YMR207C	YPR204W	YMR245W	YLR413W
YML091C	YML005W	YPL135C-A		YOR098C	YPL244C		YMR305C	YMR208W		YMR244C-A	YLR421C
YML090W	YML001W	YPL131W		YOR104W	YPL231W		YMR306W	YMR209C		YMR246W	YLR426W
YML089C	YMR001C	YPL127C		YOR123C	YPL229W		YMR308C	YMR212C		YMR260C	YLR427W
YML088W	YMR003W	YPL111W		YOR131C	YPL227C		YMR310C	YMR214W		YMR265C	YLR432W
YML087C	YMR009W	YPL101W		YOR133W	YPL220W		YMR311C	YMR215W		YMR266W	YLR435W
YML086C	YMR011W	YPL091W		YOR136W	YPL217C		YMR313C	YMR216C		YMR269W	YLR437C
YML085C	YMR013C-A	YPL090C		YOR144C	YPL213W		YMR314W	YMR217W		YMR272W-B	YLR438C-A
YML084W	YMR016C	YPL089C		YOR146W	YPL199C		YMR315W	YMR218C		YMR273C	YLR440C
YML083C	YMR021C	YPL079W		YOR151C	YPL197C		YMR317W	YMR224C		YMR290W-A	YLR448W
YML082W	YMR022W	YPL077C		YOR153W	YPL193W		YMR319C	YMR226C		YMR290C	YLR453C
YML081C-A	YMR025W	YPL071C		YOR156C	YPL190C		YMR321C	YMR227C		YMR292W	YLR461W
YML081W	YMR030W-A	YPL069C		YOR166C	YPL187W		YMR322C	YMR238W		YMR294W-A	YLR462W
YML080W	YMR038C	YPL068C		YOR179C	YPL179W		YMR323W	YMR240C		YMR295C	YLR464W
YML079W	YMR039C	YPL061W		YOR180C	YPL160W		YMR324C	YMR245W		YMR305C	YLR463C
YML078W	YMR046W-A	YPL056C		YOR192C-C	YPL156C		YMR325W	YMR244C-A		YMR306W	YLR466W
YML077W	YMR053C	YPL055C		YOR194C	YPL155C		YMR326C	YMR265C		YMR306C-A	YLR465C
YML076C	YMR054W	YPL054W		YOR210W	YPL142C		YNL339W-B	YMR266W		YMR308C	YLR466C-A
YML075C	YMR058W	YPL036W		YOR216C	YPL141C		YNL339W-A	YMR270C		YMR310C	YLR466C-B
YML074C	YMR063W	YPL031C		YOR221C	YPL138C		YNL339C	YMR273C		YMR311C	YLR467W
YML073C	YMR078C	YPL028W		YOR224C	YPL135W		YNL338W	YMR275C		YMR312W	YLR467C-A
YML072C	YMR083W	YPL014W		YOR230W	YPL135C-A		YNL337W	YMR279C		YMR313C	YML133W-B
YML071C	YMR086C-A	YPL013C		YOR234C	YPL133C		YNL336W	YMR281W		YMR315W	YML133W-A
YML070W	YMR087W	YPL003W		YOR241W	YPL131W		YNL335W	YMR285C		YMR317W	YML133C
YML069W	YMR094W	YPR002C-A		YOR243C	YPL128C		YNL334C	YMR291W		YMR319C	YML132W
YML068W	YMR112C	YPR003C		YOR247W	YPL127C		YNL333W	YMR292W		YMR321C	YML129C
YML067C	YMR114C	YPR005C		YOR248W	YPL124W		YNL332W	YMR302C		YMR322C	YML116W
YML066C	YMR117C	YPR007C		YOR260W	YPL121C		YNL331C	YMR306W		YMR323W	YML115C
YML065W	YMR118C	YPR019W		YOR262W	YPL092W		YNL316C	YMR308C		YMR324C	YML114C
YML064C	YMR119W-A	YPR036W-A		YOR263C	YPL090C		YNL313C	YMR310C		YMR325W	YML094W
YML063W	YMR120C	YPR038W		YOR267C	YPL089C		YNL294C	YMR311C		YMR326C	YML094C-A
YML062C	YMR121C	YPR039W		YOR269W	YPL087W		YNL293W	YMR313C		YNL339W-B	YML093W
YML061C	YMR122W-A	YPR040W		YOR291W	YPL085W		YNL288W	YMR317W		YNL339W-A	YML092C
YML060W	YMR131C	YPR044C		YOR293C-A	YPL083C		YNL282W	YMR318C		YNL339C	YML088W
YML059C	YMR132C	YPR052C		YOR304C-A	YPL079W		YNL281W	YMR321C		YNL338W	YML087C
YML058W-A	YMR138W	YPR053C		YOR305W	YPL077C		YNL280C	YMR322C		YNL337W	YML083C
YML058W	YMR141C	YPR054W		YOR307C	YPL071C		YNL272C	YMR323W		YNL336W	YML079W
YML057W	YMR144W	YPR056W		YOR308C	YPL068C		YNL268W	YMR324C		YNL335W	YML078W
YML057C-A	YMR146C	YPR062W		YOR309C	YPL064C		YNL256W	YMR325W		YNL334C	YML077W
YML056C	YMR151W	YPR063C		YOR311C	YPL061W		YNL255C	YMR326C		YNL333W	YML076C
YML055W	YMR152W	YPR067W		YOR316C	YPL055C		YNL252C	YNL339W-B		YNL332W	YML074C
YML054C	YMR153W	YPR071W		YOR327C	YPL054W		YNL251C	YNL339W-A		YNL331C	YML064C
YML054C-A	YMR153C-A	YPR075C		YOR329W-A	YPL049C		YNL237W	YNL339C		YNL314W	YML058W
YML053C	YMR164C	YPR080W		YOR329C	YPL046C		YNL228W	YNL338W		YNL312W	YML057W
YML052W	YMR165C	YPR084W		YOR334W	YPL036W		YNL226W	YNL337W		YNL309W	YML057C-A
YML051W	YMR171C	YPR094W		YOR341W	YPL032C		YNL221C	YNL336W		YNL308C	YML055W
YML050W	YMR173W	YPR101W		YOR353C	YPL028W		YNL211C	YNL335W		YNL306W	YML054C-A
YML049C	YMR173W-A	YPR104C		YOR357C	YPL026C		YNL209W	YNL334C		YNL300W	YML052W
YML048W	YMR174C	YPR108W		YOR363C	YPL023C		YNL208W	YNL333W		YNL286W	YML051W
YML047W-A	YMR175W	YPR112C		YOR370C	YPL021W		YNL207W	YNL332W		YNL285W	YML037C
YML047C	YMR181C	YPR113W		YOR372C	YPL020C		YNL202W	YNL331C		YNL282W	YML034C-A
YML046W	YMR182C	YPR114W		YOR376W-A	YPL013C		YNL203C	YNL321W		YNL281W	YML032C
YML043C	YMR182W-A	YPR116W		YOR378W	YPL011C		YNL199C	YNL313C		YNL272C	YML030W
YML042W	YMR183C	YPR129W		YOR379C	YPL009C		YNL197C	YNL308C		YNL268W	YML028W
YML041C	YMR192W	YPR130C		YOR386W	YPR002C-A		YNL184C	YNL300W		YNL266W	YML023C
YML038C	YMR193C-A	YPR138C		YOR388C	YPR003C		YNL183C	YNL293W		YNL252C	YML021C
YML037C	YMR195W	YPR139C		YOR390W	YPR005C		YNL182C	YNL275W		YNL251C	YML020W
YML036W	YMR197C	YPR143W		YOR391C	YPR007C		YNL176C	YNL272C		YNL231C	YML015C
YML035C	YMR199W	YPR142C		YOR392W	YPR016C		YNL172W	YNL271C		YNL230C	YML012W
YML034W	YMR201C	YPR145C-A		YOR393W	YPR019W		YNL171C	YNL268W		YNL228W	YML009W-B
YML034C-A	YMR202W	YPR149W		YOR394W	YPR022C		YNL166C	YNL255C		YNL222W	YML009C-A
YML032C	YMR203W	YPR150W		YOR394C-A	YPR025C		YNL161W	YNL252C		YNL215W	YML009C
YML031W	YMR204C	YPR159C-A		YOR396W	YPR036W-A		YNL160W	YNL251C		YNL213C	YML008C
YML031C-A	YMR206W	YPR165W		YOR396C-A	YPR038W		YNL159C	YNL245C		YNL209W	YML006C
YML030W	YMR208W	YPR167C		YPL283W-B	YPR039W		YNL158W	YNL229C		YNL203C	YML005W
YML029W	YMR214W	YPR169W		YPL283W-A	YPR044C		YNL157W	YNL228W		YNL199C	YML001W
YML028W	YMR215W	YPR170W-A		YPL283C	YPR062W		YNL154C	YNL221C		YNL197C	YMR003W
YML027W	YMR217W	YPR174C		YPL282C	YPR063C		YNL143C	YNL209W		YNL196C	YMR009W
YML026C	YMR220W	YPR190C		YPL281C	YPR071W		YNL142W	YNL208W		YNL195C	YMR011W
YML025C	YMR226C	YPR191W		YPL280W	YPR075C		YNL133C	YNL204C		YNL191W	YMR016C
YML024W	YMR238W	YPR194C		YPL279C	YPR078C		YNL125C	YNL202W		YNL190W	YMR022W
YML023C	YMR240C	YPR195C		YPL278C	YPR080W		YNL118C	YNL203C		YNL179C	YMR025W
YML022W	YMR241W	YPR198W		YPL277C	YPR084W		YNL115C	YNL201C		YNL176C	YMR038C
YML021C	YMR242W-A	YPR197C		YPL272C	YPR087W		YNL109W	YNL199C		YNL174W	YMR039C
YML020W	YMR245W	YPR199C		YPL265W	YPR094W		YNL108C	YNL197C		YNL175C	YMR040W
YML019W	YMR244C-A	YPR202W		YPL263C	YPR095C		YNL106C	YNL195C		YNL173C	YMR043W
YML018C	YMR246W	YPR203W		YPL262W	YPR104C		YNL103W-A	YNL190W		YNL166C	YMR046W-A
YML017W	YMR252C	YPR204W		YPL256C	YPR108W		YNL101W	YNL183C		YNL164C	YMR054W
YML016C	YMR254C	YPR204C-A		YPL251W	YPR112C		YNL100W	YNL182C		YNL161W	YMR063W
YML015C	YMR260C			YPL252C	YPR113W		YNL099C	YNL180C		YNL160W	YMR068W
YML014W	YMR265C			YPL250W-A	YPR114W		YNL098C	YNL176C		YNL157W	YMR070W
YML013W	YMR273C			YPL249C-A	YPR130C		YNL083W	YNL175C		YNL154C	YMR071C
YML012C-A	YMR281W			YPL249C	YPR132W		YNL074C	YNL172W		YNL151C	YMR073C
YML012W	YMR289W			YPL248C	YPR143W		YNL068C	YNL171C		YNL150W	YMR074C
YML011C	YMR292W			YPL236C	YPR142C		YNL066W	YNL166C		YNL149C	YMR081C
YML010W	YMR299C			YPL229W	YPR145W		YNL065W	YNL164C		YNL146C-A	YMR083W
YML009W-B	YMR304C-A			YPL220W	YPR145C-A		YNL064C	YNL163C		YNL143C	YMR086W
YML009C-A	YMR306W			YPL217C	YPR148C		YNL063W	YNL161W		YNL142W	YMR086C-A
YML009C	YMR306C-A			YPL212C	YPR150W		YNL062C	YNL160W		YNL138W-A	YMR087W
YML008C	YMR310C			YPL199C	YPR151C		YNL059C	YNL157W		YNL136W	YMR088C
YML007C-A	YMR311C			YPL197C	YPR152C		YNL057W	YNL154C		YNL133C	YMR111C
YML007W	YMR312W			YPL179W	YPR159W		YNL058C	YNL151C		YNL124W	YMR112C
YML006C	YMR313C			YPL172C	YPR159C-A		YNL056W	YNL143C		YNL112W	YMR114C
YML005W	YMR319C			YPL163C	YPR161C		YNL047C	YNL142W		YNL109W	YMR117C
YML004C	YMR321C			YPL160W	YPR165W		YNL034W	YNL133C		YNL108C	YMR119W-A
YML003W	YMR322C			YPL155C	YPR170W-B		YNL033W	YNL123W		YNL099C	YMR121C
YML002W	YMR323W			YPL144W	YPR170W-A		YNL030W	YNL118C		YNL098C	YMR122W-A
YML001W	YMR324C			YPL142C	YPR174C		YNL026W	YNL115C		YNL097W-A	YMR124W
YMR001C	YMR325W			YPL141C	YPR178W		YNL025C	YNL108C		YNL097C	YMR132C
YMR001C-A	YMR326C			YPL138C	YPR177C		YNL023C	YNL106C		YNL079C	YMR136W
YMR002W	YNL339W-B			YPL135W	YPR192W		YNL022C	YNL101W		YNL074C	YMR138W
YMR003W	YNL339W-A			YPL135C-A	YPR193C		YNL020C	YNL100W		YNL068C	YMR148W
YMR004W	YNL339C			YPL134C	YPR198W		YNL019C	YNL099C		YNL067W-B	YMR149W
YMR005W	YNL338W			YPL133C	YPR197C		YNL018C	YNL098C		YNL067W	YMR151W
YMR006C	YNL337W			YPL131W	YPR199C		YNL017C	YNL097C		YNL066W	YMR150C
YMR007W	YNL336W			YPL128C	YPR202W		YNL013C	YNL095C		YNL065W	YMR154C
YMR008C	YNL334C			YPL127C	YPR203W		YNL004W	YNL094W		YNL064C	YMR160W
YMR009W	YNL333W			YPL121C	YPR204W		YNR012W	YNL083W		YNL063W	YMR169C
YMR010W	YNL332W			YPL105C	YPR204C-A		YNR019W	YNL074C		YNL062C	YMR170C
YMR011W	YNL331C			YPL101W			YNR023W	YNL068C		YNL059C	YMR173W
YMR012W	YNL328C			YPL092W			YNR030W	YNL067W-A		YNL056W	YMR173W-A
YMR013C-A	YNL323W			YPL089C			YNR032W	YNL066W		YNL046W	YMR174C
YMR013C	YNL316C			YPL087W			YNR044W	YNL065W		YNL043C	YMR175W
YMR013W-A	YNL310C			YPL083C			YNR045W	YNL064C		YNL035C	YMR178W
YMR014W	YNL309W			YPL077C			YNR047W	YNL059C		YNL034W	YMR180C
YMR015C	YNL293W			YPL075W			YNR048W	YNL057W		YNL033W	YMR181C
YMR016C	YNL288W			YPL071C			YNR049C	YNL058C		YNL030W	YMR182C
YMR017W	YNL286W			YPL070W			YNR051C	YNL056W		YNL026W	YMR182W-A
YMR018W	YNL285W			YPL069C			YNR052C	YNL050C		YNL024C-A	YMR183C
YMR019W	YNL282W			YPL068C			YNR058W	YNL047C		YNL023C	YMR186W
YMR020W	YNL281W			YPL064C			YNR059W	YNL039W		YNL019C	YMR195W
YMR021C	YNL277W			YPL060W			YNR065C	YNL036W		YNL018C	YMR202W
YMR022W	YNL276C			YPL055C			YNR067C	YNL034W		YNL017C	YMR203W
YMR023C	YNL272C			YPL054W			YNR070W	YNL033W		YNL016W	YMR206W
YMR024W	YNL268W			YPL053C			YNR071C	YNL030W		YNL013C	YMR214W
YMR025W	YNL255C			YPL050C			YNR072W	YNL026W		YNL004W	YMR215W
YMR026C	YNL252C			YPL049C			YNR073C	YNL025C		YNL003C	YMR220W
YMR027W	YNL251C			YPL042C			YNR075C-A	YNL023C		YNR003W-A	YMR221C
YMR028W	YNL245C			YPL036W			YNR076W	YNL022C		YNR013C	YMR222C
YMR029C	YNL237W			YPL032C			YNR077C	YNL020C		YNR022C	YMR225C
YMR030W	YNL232W			YPL030W			YOL166W-A	YNL019C		YNR024W	YMR226C
YMR031W-A	YNL230C			YPL023C			YOL166C	YNL018C		YNR025C	YMR238W
YMR031C	YNL228W			YPL021W			YOL165C	YNL016W		YNR027W	YMR241W
YMR032W	YNL226W			YPL011C			YOL163W	YNL013C		YNR034W-A	YMR245W
YMR030W-A	YNL222W			YPL002C			YOL162W	YNL007C		YNR042W	YMR244C-A
YMR033W	YNL220W			YPR002C-A			YOL161C	YNL004W		YNR043W	YMR246W
YMR034C	YNL217W			YPR003C			YOL157C	YNR003W-A		YNR044W	YMR251W-A
YMR035W	YNL211C			YPR007C			YOL156W	YNR003C		YNR052C	YMR252C
YMR036C	YNL209W			YPR013C			YOL155W-A	YNR011C		YNR055C	YMR260C
YMR037C	YNL208W			YPR019W			YOL155C	YNR012W		YNR072W	YMR263W
YMR038C	YNL202W			YPR022C			YOL148C	YNR019W		YNR073C	YMR265C
YMR039C	YNL203C			YPR025C			YOL143C	YNR020C		YNR075C-A	YMR269W
YMR040W	YNL200C			YPR031W			YOL136C	YNR023W		YNR076W	YMR271C
YMR041C	YNL199C			YPR036W-A			YOL135C	YNR026C		YNR077C	YMR272W-A
YMR042W	YNL197C			YPR038W			YOL130W	YNR030W		YOL166W-A	YMR273C
YMR043W	YNL179C			YPR039W			YOL126C	YNR031C		YOL163W	YMR281W
YMR044W	YNL173C			YPR042C			YOL118C	YNR043W		YOL162W	YMR292W
YMR046W-A	YNL166C			YPR057W			YOL111C	YNR044W		YOL161C	YMR294W-A
YMR047C	YNL162W-A			YPR062W			YOL106W	YNR047W		YOL159C-A	YMR295C
YMR048W	YNL161W			YPR063C			YOL105C	YNR051C		YOL159C	YMR305C
YMR049C	YNL160W			YPR067W			YOL103W	YNR052C		YOL157C	YMR306C-A
YMR052W	YNL159C			YPR068C			YOL098C	YNR054C		YOL156W	YMR310C
YMR052C-A	YNL158W			YPR071W			YOL087C	YNR057C		YOL155W-A	YMR311C
YMR053C	YNL157W			YPR075C			YOL079W	YNR058W		YOL155C	YMR314W
YMR054W	YNL154C			YPR078C			YOL080C	YNR065C		YOL148C	YMR315W
YMR055C	YNL151C			YPR080W			YOL077W-A	YNR070W		YOL144W	YMR315W-A
YMR056C	YNL146C-A			YPR081C			YOL077C	YNR071C		YOL142W	YMR317W
YMR057C	YNL143C			YPR085C			YOL071W	YNR072W		YOL135C	YMR316C-B
YMR058W	YNL142W			YPR095C			YOL070C	YNR075C-A		YOL123W	YMR318C
YMR059W	YNL136W			YPR101W			YOL068C	YNR076W		YOL120C	YMR319C
YMR060C	YNL134C			YPR104C			YOL066C	YNR077C		YOL118C	YMR321C
YMR061W	YNL133C			YPR108W			YOL061W	YOL166W-A		YOL111C	YMR322C
YMR062C	YNL119W			YPR108W-A			YOL060C	YOL166C		YOL109W	YMR323W
YMR063W	YNL120C			YPR112C			YOL049W	YOL165C		YOL108C	YMR324C
YMR064W	YNL115C			YPR113W			YOL038C-A	YOL163W		YOL106W	YMR325W
YMR065W	YNL103W-A			YPR114W			YOL031C	YOL162W		YOL105C	YMR326C
YMR066W	YNL099C			YPR121W			YOL030W	YOL161C		YOL103W	YNL339W-B
YMR067C	YNL098C			YPR130C			YOL029C	YOL157C		YOL101C	YNL339W-A
YMR068W	YNL097C			YPR138C			YOL028C	YOL156W		YOL094C	YNL339C
YMR069W	YNL095C			YPR144C			YOL027C	YOL155W-A		YOL087C	YNL338W
YMR070W	YNL093W			YPR145W			YOL024W	YOL155C		YOL073C	YNL337W
YMR071C	YNL079C			YPR145C-A			YOL020W	YOL148C		YOL071W	YNL336W
YMR072W	YNL074C			YPR150W			YOL019W	YOL144W		YOL070C	YNL335W
YMR073C	YNL068C			YPR151C			YOL013W-B	YOL143C		YOL062C	YNL334C
YMR074C	YNL067W-A			YPR153W			YOL013W-A	YOL138C		YOL061W	YNL333W
YMR075W	YNL067W-B			YPR159W			YOL013C	YOL135C		YOL060C	YNL332W
YMR075C-A	YNL066W			YPR159C-A			YOL011W	YOL130W		YOL054W	YNL331C
YMR076C	YNL065W			YPR161C			YOL010W	YOL118C		YOL052C-A	YNL324W
YMR077C	YNL064C			YPR165W			YOL009C	YOL111C		YOL051W	YNL316C
YMR078C	YNL059C			YPR169W			YOL007C	YOL109W		YOL047C	YNL314W
YMR079W	YNL057W			YPR170W-A			YOR002W	YOL108C		YOL038C-A	YNL310C
YMR080C	YNL058C			YPR190C			YOR005C	YOL106W		YOL031C	YNL309W
YMR081C	YNL056W			YPR192W			YOR008C	YOL105C		YOL030W	YNL306W
YMR082C	YNL052W			YPR198W			YOR011W	YOL103W		YOL028C	YNL300W
YMR083W	YNL051W			YPR197C			YOR020C	YOL101C		YOL026C	YNL299W
YMR084W	YNL050C			YPR202W			YOR023C	YOL092W		YOL024W	YNL294C
YMR085W	YNL046W			YPR203W			YOR025W	YOL087C		YOL019W-A	YNL293W
YMR086W	YNL044W			YPR204W			YOR028C	YOL077C		YOL019W	YNL288W
YMR086C-A	YNL043C			YPR204C-A			YOR032C	YOL070C		YOL013W-B	YNL286W
YMR087W	YNL039W						YOR032W-A	YOL068C		YOL013W-A	YNL285W
YMR088C	YNL035C						YOR033C	YOL067C		YOL009C	YNL282W
YMR089C	YNL034W						YOR034C	YOL066C		YOL007C	YNL281W
YMR090W	YNL033W						YOR036W	YOL062C		YOL006C	YNL280C
YMR091C	YNL031C						YOR040W	YOL061W		YOL005C	YNL277W
YMR092C	YNL030W						YOR042W	YOL060C		YOR005C	YNL276C
YMR093W	YNL026W						YOR043W	YOL052C-A		YOR008C	YNL268W
YMR094W	YNL022C						YOR047C	YOL051W		YOR008C-A	YNL260C
YMR095C	YNL020C						YOR048C	YOL049W		YOR009W	YNL255C
YMR096W	YNL019C						YOR053W	YOL045W		YOR011W	YNL254C
YMR097C	YNL018C						YOR056C	YOL046C		YOR015W	YNL252C
YMR098C	YNL017C						YOR060C	YOL043C		YOR023C	YNL251C
YMR099C	YNL016W						YOR062C	YOL038C-A		YOR026W	YNL246W
YMR100W	YNL013C						YOR064C	YOL031C		YOR028C	YNL245C
YMR101C	YNL009W						YOR069W	YOL030W		YOR036W	YNL232W
YMR102C	YNL006W						YOR068C	YOL029C		YOR040W	YNL226W
YMR103C	YNL004W						YOR070C	YOL028C		YOR043W	YNL223W
YMR104C	YNL003C						YOR072W-B	YOL027C		YOR045W	YNL222W
YMR105C	YNR002C						YOR073W-A	YOL024W		YOR048C	YNL220W
YMR105W-A	YNR003C						YOR074C	YOL021C		YOR053W	YNL217W
YMR106C	YNR008W						YOR085W	YOL020W		YOR056C	YNL213C
YMR107W	YNR012W						YOR089C	YOL019W		YOR060C	YNL209W
YMR108W	YNR027W						YOR090C	YOL018C		YOR063W	YNL208W
YMR109W	YNR030W						YOR097C	YOL013W-B		YOR066W	YNL207W
YMR110C	YNR032W						YOR098C	YOL013W-A		YOR070C	YNL202W
YMR111C	YNR034W						YOR104W	YOL013C		YOR072W-B	YNL203C
YMR112C	YNR042W						YOR119C	YOL011W		YOR073W-A	YNL199C
YMR113W	YNR043W						YOR120W	YOL009C		YOR074C	YNL197C
YMR114C	YNR044W						YOR121C	YOL007C		YOR078W	YNL190W
YMR115W	YNR049C						YOR123C	YOL006C		YOR082C	YNL179C
YMR116C	YNR052C						YOR129C	YOL005C		YOR085W	YNL176C
YMR117C	YNR054C						YOR131C	YOR002W		YOR092W	YNL173C
YMR118C	YNR058W						YOR133W	YOR005C		YOR097C	YNL168C
YMR119W	YNR065C						YOR136W	YOR007C		YOR098C	YNL166C
YMR119W-A	YNR070W						YOR138C	YOR008C		YOR104W	YNL161W
YMR120C	YNR072W						YOR140W	YOR009W		YOR105W	YNL160W
YMR121C	YNR075C-A						YOR141C	YOR020C		YOR110W	YNL159C
YMR122C	YNR076W						YOR146W	YOR021C		YOR121C	YNL158W
YMR122W-A	YNR077C						YOR151C	YOR023C		YOR123C	YNL157W
YMR123W	YOL166W-A						YOR153W	YOR025W		YOR131C	YNL154C
YMR124W	YOL166C						YOR156C	YOR028C		YOR133W	YNL153C
YMR125W	YOL163W						YOR166C	YOR032C		YOR146W	YNL147W
YMR126C	YOL162W						YOR173W	YOR033C		YOR153W	YNL143C
YMR127C	YOL161C						YOR175C	YOR038C		YOR159C	YNL142W
YMR128W	YOL157C						YOR192C	YOR046C		YOR161C-C	YNL138W-A
YMR129W	YOL156W						YOR192C-C	YOR047C		YOR167C	YNL135C
YMR130W	YOL155W-A						YOR194C	YOR048C		YOR179C	YNL134C
YMR131C	YOL155C						YOR212W	YOR051C		YOR186W	YNL133C
YMR132C	YOL150C						YOR217W	YOR053W		YOR186C-A	YNL122C
YMR133W	YOL148C						YOR219C	YOR056C		YOR190W	YNL115C
YMR134W	YOL143C						YOR221C	YOR060C		YOR192C-C	YNL109W
YMR135W-A	YOL135C						YOR222W	YOR063W		YOR194C	YNL108C
YMR135C	YOL133W						YOR224C	YOR064C		YOR195W	YNL103W
YMR136W	YOL129W						YOR230W	YOR065W		YOR196C	YNL099C
YMR137C	YOL125W						YOR241W	YOR066W		YOR198C	YNL098C
YMR138W	YOL118C						YOR243C	YOR070C		YOR210W	YNL095C
YMR139W	YOL111C						YOR247W	YOR073W-A		YOR216C	YNL093W
YMR140W	YOL108C						YOR248W	YOR074C		YOR241W	YNL086W
YMR141C	YOL106W						YOR260W	YOR078W		YOR243C	YNL080C
YMR141W-A	YOL105C						YOR262W	YOR082C		YOR244W	YNL079C
YMR142C	YOL103W						YOR263C	YOR085W		YOR247W	YNL078W
YMR143W	YOL101C						YOR267C	YOR089C		YOR248W	YNL074C
YMR144W	YOL094C						YOR269W	YOR090C		YOR257W	YNL070W
YMR145C	YOL091W						YOR291W	YOR092W		YOR263C	YNL068C
YMR146C	YOL085W-A						YOR304C-A	YOR097C		YOR267C	YNL066W
YMR147W	YOL077W-A						YOR305W	YOR098C		YOR276W	YNL065W
YMR148W	YOL077C						YOR306C	YOR104W		YOR277C	YNL064C
YMR149W	YOL071W						YOR307C	YOR119C		YOR282W	YNL063W
YMR151W	YOL070C						YOR311C	YOR123C		YOR292C	YNL062C
YMR150C	YOL068C						YOR316C	YOR129C		YOR302W	YNL057W
YMR152W	YOL061W						YOR317W	YOR131C		YOR308C	YNL056W
YMR153W	YOL052C-A						YOR320C	YOR133W		YOR309C	YNL055C
YMR153C-A	YOL048C						YOR321W	YOR136W		YOR311C	YNL054W
YMR154C	YOL040C						YOR322C	YOR140W		YOR316C	YNL052W
YMR155W	YOL038C-A						YOR328W	YOR144C		YOR323C	YNL046W
YMR156C	YOL038W						YOR329W-A	YOR146W		YOR327C	YNL044W
YMR157C	YOL031C						YOR329C	YOR153W		YOR329W-A	YNL043C
YMR158W	YOL030W						YOR334W	YOR156C		YOR329C	YNL042W
YMR158C-A	YOL028C						YOR341W	YOR162C		YOR332W	YNL035C
YMR158W-B	YOL027C						YOR342C	YOR166C		YOR331C	YNL034W
YMR159C	YOL026C						YOR349W	YOR175C		YOR333C	YNL033W
YMR160W	YOL024W						YOR353C	YOR179C		YOR358W	YNL030W
YMR161W	YOL020W						YOR358W	YOR180C		YOR362C	YNL024C-A
YMR162C	YOL019W						YOR362C	YOR181W		YOR376W-A	YNL024C
YMR163C	YOL013W-B						YOR363C	YOR192C-C		YOR378W	YNL023C
YMR164C	YOL013W-A						YOR370C	YOR194C		YOR379C	YNL020C
YMR165C	YOL012C						YOR371C	YOR196C		YOR383C	YNL019C
YMR166C	YOL011W						YOR372C	YOR204W		YOR385W	YNL018C
YMR167W	YOL009C						YOR376W-A	YOR210W		YOR388C	YNL017C
YMR168C	YOL007C						YOR377W	YOR214C		YOR389W	YNL016W
YMR169C	YOL005C						YOR378W	YOR215C		YOR390W	YNL015W
YMR170C	YOL001W						YOR379C	YOR216C		YOR391C	YNL013C
YMR171C	YOR002W						YOR383C	YOR221C		YOR392W	YNL006W
YMR172W	YOR003W						YOR384W	YOR224C		YOR393W	YNL004W
YMR172C-A	YOR004W						YOR386W	YOR230W		YOR394W	YNL003C
YMR173W	YOR005C						YOR388C	YOR241W		YOR394C-A	YNR002C
YMR173W-A	YOR006C						YOR389W	YOR243C		YOR396W	YNR008W
YMR174C	YOR007C						YOR390W	YOR247W		YOR396C-A	YNR009W
YMR175W	YOR008C						YOR391C	YOR248W		YPL283W-B	YNR011C
YMR175W-A	YOR011W						YOR392W	YOR256C		YPL283W-A	YNR013C
YMR176W	YOR012W						YOR393W	YOR260W		YPL283C	YNR014W
YMR177W	YOR016C						YOR394W	YOR262W		YPL282C	YNR018W
YMR178W	YOR020C						YOR394C-A	YOR267C		YPL281C	YNR032W
YMR179W	YOR021C						YOR396W	YOR269W		YPL280W	YNR034W-A
YMR180C	YOR023C						YOR396C-A	YOR290C		YPL279C	YNR037C
YMR181C	YOR024W						YPL283W-B	YOR291W		YPL278C	YNR043W
YMR182C	YOR026W						YPL283W-A	YOR302W		YPL277C	YNR044W
YMR182W-A	YOR028C						YPL283C	YOR308C		YPL265W	YNR045W
YMR183C	YOR032C						YPL282C	YOR309C		YPL263C	YNR046W
YMR184W	YOR034C						YPL281C	YOR311C		YPL262W	YNR049C
YMR185W	YOR036W						YPL280W	YOR316C		YPL256C	YNR051C
YMR186W	YOR040W						YPL279C	YOR317W		YPL251W	YNR052C
YMR187C	YOR044W						YPL278C	YOR320C		YPL252C	YNR054C
YMR188C	YOR046C						YPL277C	YOR327C		YPL250C	YNR061C
YMR189W	YOR049C						YPL274W	YOR329W-A		YPL250W-A	YNR065C
YMR190C	YOR053W						YPL272C	YOR329C		YPL249C-A	YNR070W
YMR191W	YOR060C						YPL266W	YOR340C		YPL249C	YNR072W
YMR192W	YOR064C						YPL265W	YOR342C		YPL248C	YNR073C
YMR193W	YOR065W						YPL262W	YOR347C		YPL244C	YNR075C-A
YMR194W	YOR070C						YPL256C	YOR353C		YPL233W	YNR076W
YMR193C-A	YOR072W-B						YPL251W	YOR357C		YPL229W	YNR077C
YMR194C-B	YOR082C						YPL249C	YOR362C		YPL223C	YOL166W-A
YMR194C-A	YOR085W						YPL248C	YOR363C		YPL221W	YOL163W
YMR195W	YOR089C						YPL245W	YOR370C		YPL220W	YOL161C
YMR196W	YOR090C						YPL244C	YOR371C		YPL217C	YOL159C-A
YMR197C	YOR092W						YPL236C	YOR372C		YPL199C	YOL159C
YMR198W	YOR097C						YPL231W	YOR377W		YPL197C	YOL157C
YMR199W	YOR098C						YPL229W	YOR378W		YPL196W	YOL156W
YMR200W	YOR099W						YPL223C	YOR379C		YPL193W	YOL155W-A
YMR201C	YOR104W						YPL221W	YOR383C		YPL190C	YOL155C
YMR202W	YOR123C						YPL220W	YOR384W		YPL189C-A	YOL148C
YMR203W	YOR131C						YPL218W	YOR388C		YPL163C	YOL147C
YMR204C	YOR133W						YPL217C	YOR389W		YPL159C	YOL143C
YMR205C	YOR138C						YPL214C	YOR390W		YPL142C	YOL142W
YMR206W	YOR146W						YPL213W	YOR391C		YPL141C	YOL137W
YMR207C	YOR159C						YPL212C	YOR392W		YPL138C	YOL135C
YMR208W	YOR161C-C						YPL203W	YOR393W		YPL135W	YOL129W
YMR209C	YOR166C						YPL199C	YOR394W		YPL135C-A	YOL125W
YMR210W	YOR167C						YPL197C	YOR394C-A		YPL131W	YOL122C
YMR211W	YOR178C						YPL190C	YOR396W		YPL127C	YOL118C
YMR212C	YOR179C						YPL179W	YOR396C-A		YPL124W	YOL116W
YMR213W	YOR186W						YPL176C	YPL283W-B		YPL117C	YOL115W
YMR214W	YOR186C-A						YPL172C	YPL283W-A		YPL111W	YOL112W
YMR215W	YOR192C-C						YPL169C	YPL283C		YPL098C	YOL111C
YMR216C	YOR194C						YPL163C	YPL282C		YPL096C-A	YOL109W
YMR217W	YOR195W						YPL161C	YPL281C		YPL092W	YOL108C
YMR218C	YOR210W						YPL160W	YPL280W		YPL090C	YOL106W
YMR219W	YOR222W						YPL159C	YPL279C		YPL089C	YOL105C
YMR220W	YOR224C						YPL157W	YPL278C		YPL087W	YOL103W
YMR221C	YOR230W						YPL155C	YPL277C		YPL085W	YOL097C
YMR222C	YOR241W						YPL153C	YPL274W		YPL083C	YOL094C
YMR223W	YOR247W						YPL151C	YPL272C		YPL079W	YOL073C
YMR224C	YOR248W						YPL144W	YPL265W		YPL077C	YOL071W
YMR225C	YOR253W						YPL141C	YPL263C		YPL070W	YOL066C
YMR226C	YOR262W						YPL138C	YPL262W		YPL064C	YOL060C
YMR227C	YOR263C						YPL135W	YPL256C		YPL061W	YOL059W
YMR228W	YOR267C						YPL135C-A	YPL251W		YPL055C	YOL054W
YMR229C	YOR269W						YPL133C	YPL252C		YPL051W	YOL052C-A
YMR230W	YOR276W						YPL131W	YPL250W-A		YPL050C	YOL051W
YMR230W-A	YOR277C						YPL128C	YPL249C-A		YPL049C	YOL047C
YMR231W	YOR282W						YPL117C	YPL249C		YPL036W	YOL039W
YMR232W	YOR292C						YPL111W	YPL248C		YPL032C	YOL038C-A
YMR233W	YOR293C-A						YPL110C	YPL244C		YPL031C	YOL037C
YMR234W	YOR303W						YPL105C	YPL229W		YPL026C	YOL031C
YMR235C	YOR305W						YPL101W	YPL227C		YPL020C	YOL030W
YMR236W	YOR306C						YPL092W	YPL223C		YPL009C	YOL028C
YMR237W	YOR308C						YPL091W	YPL221W		YPL004C	YOL024W
YMR238W	YOR311C						YPL089C	YPL220W		YPL002C	YOL019W
YMR239C	YOR316C						YPL083C	YPL217C		YPR002C-A	YOL013W-A
YMR240C	YOR317W						YPL077C	YPL212C		YPR007C	YOL012C
YMR241W	YOR320C						YPL071C	YPL201C		YPR012W	YOL011W
YMR242C	YOR327C						YPL068C	YPL199C		YPR013C	YOL009C
YMR242W-A	YOR329W-A						YPL061W	YPL197C		YPR035W	YOL007C
YMR243C	YOR329C						YPL060W	YPL193W		YPR036W-A	YOL006C
YMR244W	YOR342C						YPL057C	YPL190C		YPR038W	YOL005C
YMR245W	YOR346W						YPL055C	YPL186C		YPR039W	YOL001W
YMR244C-A	YOR358W						YPL050C	YPL179W		YPR040W	YOR003W
YMR246W	YOR362C						YPL049C	YPL169C		YPR044C	YOR005C
YMR247C	YOR363C						YPL042C	YPL163C		YPR045C	YOR007C
YMR247W-A	YOR368W						YPL039W	YPL160W		YPR051W	YOR008C
YMR250W	YOR371C						YPL036W	YPL158C		YPR050C	YOR008C-A
YMR251W	YOR372C						YPL032C	YPL157W		YPR052C	YOR012W
YMR251W-A	YOR376W-A						YPL031C	YPL155C		YPR061C	YOR016C
YMR252C	YOR377W						YPL028W	YPL153C		YPR062W	YOR020C
YMR253C	YOR378W						YPL026C	YPL151C		YPR065W	YOR023C
YMR254C	YOR379C						YPL023C	YPL142C		YPR075C	YOR026W
YMR255W	YOR383C						YPL021W	YPL141C		YPR080W	YOR032C
YMR256C	YOR384W						YPL012W	YPL138C		YPR084W	YOR036W
YMR257C	YOR385W						YPL011C	YPL135W		YPR086W	YOR039W
YMR258C	YOR386W						YPL003W	YPL135C-A		YPR087W	YOR040W
YMR259C	YOR388C						YPL002C	YPL133C		YPR092W	YOR042W
YMR260C	YOR390W						YPR002C-A	YPL131W		YPR093C	YOR044W
YMR261C	YOR391C						YPR003C	YPL128C		YPR094W	YOR045W
YMR262W	YOR392W						YPR007C	YPL127C		YPR102C	YOR049C
YMR263W	YOR393W						YPR013C	YPL124W		YPR104C	YOR052C
YMR264W	YOR394W						YPR019W	YPL121C		YPR107C	YOR053W
YMR265C	YOR394C-A						YPR024W	YPL111W		YPR108W	YOR056C
YMR266W	YOR396W						YPR025C	YPL110C		YPR112C	YOR060C
YMR267W	YOR396C-A						YPR029C	YPL105C		YPR113W	YOR063W
YMR268C	YPL283W-B						YPR031W	YPL101W		YPR114W	YOR064C
YMR269W	YPL283W-A						YPR036W-A	YPL092W		YPR126C	YOR065W
YMR270C	YPL283C						YPR038W	YPL091W		YPR132W	YOR066W
YMR271C	YPL282C						YPR039W	YPL090C		YPR138C	YOR068C
YMR272W-A	YPL281C						YPR040W	YPL089C		YPR142C	YOR072W-B
YMR272C	YPL280W						YPR042C	YPL087W		YPR145W	YOR073W-A
YMR272W-B	YPL279C						YPR045C	YPL085W		YPR145C-A	YOR074C
YMR273C	YPL278C						YPR057W	YPL083C		YPR148C	YOR082C
YMR274C	YPL277C						YPR062W	YPL077C		YPR149W	YOR089C
YMR275C	YPL274W						YPR063C	YPL075W		YPR150W	YOR090C
YMR276W	YPL265W						YPR067W	YPL071C		YPR151C	YOR092W
YMR277W	YPL262W						YPR068C	YPL070W		YPR153W	YOR094W
YMR278W	YPL256C						YPR078C	YPL069C		YPR154W	YOR097C
YMR279C	YPL251W						YPR080W	YPL068C		YPR156C	YOR098C
YMR280C	YPL252C						YPR081C	YPL064C		YPR159W	YOR104W
YMR281W	YPL250C						YPR084W	YPL055C		YPR159C-A	YOR105W
YMR282C	YPL250W-A						YPR085C	YPL054W		YPR160C-A	YOR120W
YMR283C	YPL249C-A						YPR086W	YPL050C		YPR163C	YOR121C
YMR284W	YPL249C						YPR087W	YPL049C		YPR165W	YOR123C
YMR285C	YPL248C						YPR088C	YPL036W		YPR167C	YOR131C
YMR286W	YPL246C						YPR089W	YPL032C		YPR169W-A	YOR133W
YMR287C	YPL244C						YPR094W	YPL031C		YPR170W-B	YOR146W
YMR288W	YPL239W						YPR095C	YPL028W		YPR170W-A	YOR159C
YMR289W	YPL236C						YPR103W	YPL026C		YPR174C	YOR167C
YMR290W-A	YPL233W						YPR104C	YPL023C		YPR181C	YOR173W
YMR290C	YPL229W						YPR107C	YPL022W		YPR182W	YOR175C
YMR291W	YPL223C						YPR108W	YPL021W		YPR185W	YOR176W
YMR292W	YPL199C						YPR110C	YPL020C		YPR188C	YOR184W
YMR293C	YPL198W						YPR112C	YPL013C		YPR199C	YOR185C
YMR294W	YPL197C						YPR113W	YPL012W		YPR202W	YOR186W
YMR294W-A	YPL190C						YPR114W	YPL011C		YPR203W	YOR186C-A
YMR295C	YPL189C-A						YPR139C	YPL009C		YPR204W	YOR190W
YMR296C	YPL168W						YPR145W	YPR002C-A		YPR204C-A	YOR192C-C
YMR297W	YPL163C						YPR145C-A	YPR003C			YOR197W
YMR298W	YPL159C						YPR149W	YPR005C			YOR201C
YMR299C	YPL157W						YPR151C	YPR007C			YOR202W
YMR300C	YPL155C						YPR153W	YPR013C			YOR210W
YMR301C	YPL154C						YPR159W	YPR019W			YOR222W
YMR302C	YPL144W						YPR159C-A	YPR022C			YOR224C
YMR303C	YPL141C						YPR160C-A	YPR024W			YOR230W
YMR304W	YPL138C						YPR161C	YPR025C			YOR236W
YMR304C-A	YPL136W						YPR165W	YPR036W-A			YOR238W
YMR305C	YPL135C-A						YPR170W-A	YPR038W			YOR241W
YMR306W	YPL133C						YPR173C	YPR039W			YOR244W
YMR306C-A	YPL132W						YPR174C	YPR062W			YOR245C
YMR307W	YPL128C						YPR178W	YPR067W			YOR247W
YMR307C-A	YPL127C						YPR181C	YPR068C			YOR248W
YMR308C	YPL121C						YPR190C	YPR071W			YOR251C
YMR309C	YPL117C						YPR191W	YPR075C			YOR253W
YMR310C	YPL111W						YPR192W	YPR078C			YOR257W
YMR311C	YPL101W						YPR194C	YPR080W			YOR262W
YMR312W	YPL100W						YPR198W	YPR081C			YOR267C
YMR313C	YPL096C-A						YPR197C	YPR084W			YOR276W
YMR314W	YPL092W						YPR199C	YPR085C			YOR277C
YMR315W	YPL091W						YPR201W	YPR087W			YOR289W
YMR315W-A	YPL090C						YPR202W	YPR088C			YOR299W
YMR316W	YPL089C						YPR203W	YPR091C			YOR302W
YMR316C-A	YPL087W						YPR204W	YPR094W			YOR303W
YMR317W	YPL083C						YPR204C-A	YPR095C			YOR305W
YMR316C-B	YPL077C							YPR103W			YOR309C
YMR318C	YPL071C							YPR104C			YOR311C
YMR319C	YPL070W							YPR107C			YOR316C
YMR320W	YPL069C							YPR108W			YOR317W
YMR321C	YPL068C							YPR112C			YOR327C
YMR322C	YPL064C							YPR113W			YOR329W-A
YMR323W	YPL061W							YPR114W			YOR329C
YMR324C	YPL055C							YPR120C			YOR332W
YMR325W	YPL050C							YPR129W			YOR331C
YMR326C	YPL049C							YPR130C			YOR358W
YNL339W-B	YPL039W							YPR141C			YOR368W
YNL339W-A	YPL036W							YPR145W			YOR376W-A
YNL339C	YPL032C							YPR145C-A			YOR379C
YNL338W	YPL031C							YPR148C			YOR383C
YNL337W	YPL028W							YPR150W			YOR384W
YNL336W	YPL024W							YPR151C			YOR385W
YNL335W	YPL021W							YPR152C			YOR388C
YNL334C	YPL011C							YPR153W			YOR389W
YNL333W	YPL003W							YPR159W			YOR390W
YNL332W	YPL002C							YPR161C			YOR391C
YNL331C	YPR002C-A							YPR162C			YOR392W
YNL330C	YPR003C							YPR165W			YOR393W
YNL329C	YPR005C							YPR169W			YOR394W
YNL328C	YPR012W							YPR170W-A			YOR394C-A
YNL327W	YPR013C							YPR173C			YOR396W
YNL326C	YPR025C							YPR174C			YOR396C-A
YNL324W	YPR036W							YPR179C			YPL283W-B
YNL325C	YPR036W-A							YPR190C			YPL283W-A
YNL323W	YPR038W							YPR192W			YPL283C
YNL322C	YPR039W							YPR194C			YPL282C
YNL321W	YPR045C							YPR198W			YPL281C
YNL320W	YPR051W							YPR197C			YPL280W
YNL319W	YPR050C							YPR199C			YPL279C
YNL318C	YPR054W							YPR202W			YPL278C
YNL317W	YPR057W							YPR203W			YPL277C
YNL316C	YPR062W							YPR204W			YPL274W
YNL315C	YPR063C							YPR204C-A			YPL266W
YNL314W	YPR066W										YPL265W
YNL313C	YPR067W										YPL262W
YNL312W	YPR068C										YPL257W
YNL311C	YPR071W										YPL256C
YNL310C	YPR075C										YPL251W
YNL309W	YPR080W										YPL252C
YNL308C	YPR082C										YPL250C
YNL307C	YPR084W										YPL250W-A
YNL306W	YPR085C										YPL249C-A
YNL305C	YPR086W										YPL249C
YNL304W	YPR092W										YPL248C
YNL303W	YPR094W										YPL246C
YNL302C	YPR096C										YPL245W
YNL301C	YPR100W										YPL244C
YNL300W	YPR099C										YPL239W
YNL299W	YPR101W										YPL233W
YNL298W	YPR102C										YPL229W
YNL296W	YPR104C										YPL223C
YNL297C	YPR108W										YPL220W
YNL295W	YPR113W										YPL214C
YNL294C	YPR114W										YPL197C
YNL293W	YPR124W										YPL196W
YNL292W	YPR123C										YPL194W
YNL291C	YPR125W										YPL193W
YNL290W	YPR130C										YPL190C
[truncated: 4,606 more rows]
