# Supplementary material for: Genome-Wide Profiling of Yeast DNA:RNA Hybrid Prone Sites with DRIP-Chip
Source: PLoS Genet. 2014 Apr 17;10(4):e1004288. doi: 10.1371/journal.pgen.1004288 (PMC3990523; doi:10.1371/journal.pgen.1004288)
Supplement: Table S4 — List of retrotransposons enriched for RNA:DNA hybrids in wild type, rnh1Δrnh201Δ, hpr1Δ and sen1-1. (XLSX) [file pgen.1004288.s017.xlsx]

## Sheet: Table S4. Retrotransposons
Supplementary Table S4. List of retrotransposons enriched for DNA:RNA hybrids in wild type, rnh1∆rnh201∆, hpr1∆ and sen1-1.
Ty1 retrotransposons	Wild type replicate 1	Wild type replicate 2	rnh1∆ rnh201∆ replicate 1	rnh1∆ rnh201∆ replicate 2	hpr1∆ replicate 1	hpr1∆ replicate 2	sen1-1 replicate 1	sen1-1 replicate 2
YARCTy1-1	YARCTy1-1	YARCTy1-1	YARCTy1-1	YARCTy1-1	YARCTy1-1	YARCTy1-1	YARCTy1-1	YARCTy1-1
YBLWTy1-1	YBLWTy1-1	YBLWTy1-1	YBLWTy1-1	YBLWTy1-1	YBLWTy1-1	YBLWTy1-1	YBLWTy1-1	YBLWTy1-1
YBRWTy1-2	YBRWTy1-2	YBRWTy1-2	YBRWTy1-2	YBRWTy1-2	YBRWTy1-2	YBRWTy1-2	YBRWTy1-2	YBRWTy1-2
YDRCTy1-1	YDRCTy1-1	YDRCTy1-1	YDRCTy1-1	YDRCTy1-1	YDRCTy1-1	YDRCTy1-1	YDRCTy1-1	YDRCTy1-1
YDRCTy1-2	YDRCTy1-2	YDRCTy1-2	YDRCTy1-2	YDRCTy1-2	YDRCTy1-2	YDRCTy1-2	YDRCTy1-2	YDRCTy1-2
YDRCTy1-3	YDRCTy1-3	YDRCTy1-3	YDRCTy1-3	YDRCTy1-3	YDRCTy1-3	YDRCTy1-3	YDRCTy1-3	YDRCTy1-3
YDRWTy1-4	YDRWTy1-4	YDRWTy1-4	YDRWTy1-4	YDRWTy1-4	YDRWTy1-4	YDRWTy1-4	YDRWTy1-4	YDRWTy1-4
YDRWTy1-5	YDRWTy1-5	YDRWTy1-5	YDRWTy1-5	YDRWTy1-5	YDRWTy1-5	YDRWTy1-5	YDRWTy1-5	YDRWTy1-5
YERCTy1-1	YERCTy1-1	YERCTy1-1	YERCTy1-1	YERCTy1-1	YERCTy1-1	YERCTy1-1	YERCTy1-1	YERCTy1-1
YERCTy1-2	YERCTy1-2	YERCTy1-2	YERCTy1-2	YERCTy1-2	YERCTy1-2	YERCTy1-2	YERCTy1-2	YERCTy1-2
YGRCTy1-2	YGRCTy1-2	YGRCTy1-2	YGRCTy1-2	YGRCTy1-2	YGRCTy1-2	YGRCTy1-2	YGRCTy1-2	YGRCTy1-2
YGRCTy1-3	YGRCTy1-3	YGRCTy1-3	YGRCTy1-3	YGRCTy1-3	YGRCTy1-3	YGRCTy1-3	YGRCTy1-3	YGRCTy1-3
YGRWTy1-1	YGRWTy1-1	YGRWTy1-1	YGRWTy1-1	YGRWTy1-1	YGRWTy1-1	YGRWTy1-1	YGRWTy1-1	YGRWTy1-1
YHRCTy1-1	YHRCTy1-1	YHRCTy1-1	YHRCTy1-1	YHRCTy1-1	YHRCTy1-1	YHRCTy1-1	YHRCTy1-1	YHRCTy1-1
YJRWTy1-1	YJRWTy1-1	YJRWTy1-1	YJRWTy1-1	YJRWTy1-1	YJRWTy1-1	YJRWTy1-1	YJRWTy1-1	YJRWTy1-1
YJRWTy1-2	YJRWTy1-2	YJRWTy1-2	YJRWTy1-2	YJRWTy1-2	YJRWTy1-2	YJRWTy1-2	YJRWTy1-2	YJRWTy1-2
YLRCTy1-1	YLRCTy1-1	YLRCTy1-1	YLRCTy1-1	YLRCTy1-1	YLRCTy1-1	YLRCTy1-1	YLRCTy1-1	YLRCTy1-1
YLRWTy1-2	YLRWTy1-2	YLRWTy1-2	YLRWTy1-2	YLRWTy1-2	YLRWTy1-2	YLRWTy1-2	YLRWTy1-2	YLRWTy1-2
YLRWTy1-3	YLRWTy1-3	YLRWTy1-3	YLRWTy1-3	YLRWTy1-3	YLRWTy1-3	YLRWTy1-3	YLRWTy1-3	YLRWTy1-3
YMLWTy1-1	YMLWTy1-1	YMLWTy1-1	YMLWTy1-1	YMLWTy1-1	YMLWTy1-1	YMLWTy1-1	YMLWTy1-1	YMLWTy1-1
YMLWTy1-2	YMLWTy1-2	YMLWTy1-2	YMLWTy1-2	YMLWTy1-2	YMLWTy1-2	YMLWTy1-2	YMLWTy1-2	YMLWTy1-2
YMRCTy1-3	YMRCTy1-3	YMRCTy1-3	YMRCTy1-3	YMRCTy1-3	YMRCTy1-3	YMRCTy1-3	YMRCTy1-3	YMRCTy1-3
YMRCTy1-4	YMRCTy1-4	YMRCTy1-4	YMRCTy1-4	YMRCTy1-4	YMRCTy1-4	YMRCTy1-4	YMRCTy1-4	YMRCTy1-4
YNLCTy1-1	YNLCTy1-1	YNLCTy1-1	YNLCTy1-1	YNLCTy1-1	YNLCTy1-1	YNLCTy1-1	YNLCTy1-1	YNLCTy1-1
YNLWTy1-2	YNLWTy1-2	YNLWTy1-2	YNLWTy1-2	YNLWTy1-2	YNLWTy1-2	YNLWTy1-2	YNLWTy1-2	YNLWTy1-2
YOLWTy1-1	YOLWTy1-1	YOLWTy1-1	YOLWTy1-1	YOLWTy1-1	YOLWTy1-1	YOLWTy1-1	YOLWTy1-1	YOLWTy1-1
YORWTy1-2	YORWTy1-2	YORWTy1-2	YORWTy1-2	YORWTy1-2	YORWTy1-2	YORWTy1-2	YORWTy1-2	YORWTy1-2
YPLWTy1-1	YPLWTy1-1	YPLWTy1-1	YPLWTy1-1	YPLWTy1-1	YPLWTy1-1	YPLWTy1-1	YPLWTy1-1	YPLWTy1-1
YPRCTy1-2	YPRCTy1-2	YPRCTy1-2	YPRCTy1-2	YPRCTy1-2	YPRCTy1-2	YPRCTy1-2	YPRCTy1-2	YPRCTy1-2
YPRCTy1-4	YPRCTy1-4	YPRCTy1-4	YPRCTy1-4	YPRCTy1-4	YPRCTy1-4	YPRCTy1-4	YPRCTy1-4	YPRCTy1-4
YPRWTy1-3	YPRWTy1-3	YPRWTy1-3	YPRWTy1-3	YPRWTy1-3	YPRWTy1-3	YPRWTy1-3	YPRWTy1-3	YPRWTy1-3
Ty2 retrotransposons
YLRWTy2-1	YBLWTy2-1	YBLWTy2-1	YBLWTy2-1	YBLWTy2-1	YBLWTy2-1	YBLWTy2-1	YBLWTy2-1	YBLWTy2-1
YLRCTy2-2	YCLWTy2-1	YCLWTy2-1	YCLWTy2-1	YCLWTy2-1	YCLWTy2-1	YCLWTy2-1	YCLWTy2-1	YCLWTy2-1
YNLCTy2-1	YDRCTy2-1	YDRCTy2-1	YDRCTy2-1	YDRCTy2-1	YDRCTy2-1	YDRCTy2-1	YDRCTy2-1	YDRCTy2-1
YORCTy2-1	YDRWTy2-2	YDRWTy2-2	YDRWTy2-2	YDRWTy2-2	YDRWTy2-2	YDRWTy2-2	YDRWTy2-2	YDRWTy2-2
YORWTy2-2	YDRWTy2-3	YDRWTy2-3	YDRWTy2-3	YDRWTy2-3	YDRWTy2-3	YDRWTy2-3	YDRWTy2-3	YDRWTy2-3
YBLWTy2-1	YFLWTy2-1	YFLWTy2-1	YFLWTy2-1	YFLWTy2-1	YFLWTy2-1	YFLWTy2-1	YFLWTy2-1	YFLWTy2-1
YCLWTy2-1	YGRCTy2-1	YGRCTy2-1	YGRCTy2-1	YGRCTy2-1	YGRCTy2-1	YGRCTy2-1	YGRCTy2-1	YGRCTy2-1
YDRCTy2-1	YGRWTy2-2	YGRWTy2-2	YGRWTy2-2	YGRWTy2-2	YGRWTy2-2	YGRWTy2-2	YGRWTy2-2	YGRWTy2-2
YDRWTy2-2	YLRWTy2-1	YLRWTy2-1	YLRWTy2-1	YLRWTy2-1	YLRWTy2-1	YLRWTy2-1	YLRWTy2-1	YLRWTy2-1
YDRWTy2-3	YLRCTy2-2	YLRCTy2-2	YLRCTy2-2	YLRCTy2-2	YLRCTy2-2	YLRCTy2-2	YLRCTy2-2	YLRCTy2-2
YFLWTy2-1	YNLCTy2-1	YNLCTy2-1	YNLCTy2-1	YNLCTy2-1	YNLCTy2-1	YNLCTy2-1	YNLCTy2-1	YNLCTy2-1
YGRCTy2-1	YORCTy2-1	YORCTy2-1	YORCTy2-1	YORCTy2-1	YORCTy2-1	YORCTy2-1	YORCTy2-1	YORCTy2-1
YGRWTy2-2	YORWTy2-2	YORWTy2-2	YORWTy2-2	YORWTy2-2	YORWTy2-2	YORWTy2-2	YORWTy2-2	YORWTy2-2
Ty3 retrotransposons
YGRWTy3-1	YGRWTy3-1	YGRWTy3-1	YGRWTy3-1	YGRWTy3-1	YGRWTy3-1	YGRWTy3-1	YGRWTy3-1	YGRWTy3-1
YILWTy3-1	YILWTy3-1	YILWTy3-1	YILWTy3-1	YILWTy3-1	YILWTy3-1	YILWTy3-1	YILWTy3-1	YILWTy3-1
Ty4 retrotransposons
YJLWTy4-1	YHLWTy4-1	YHLWTy4-1	YHLWTy4-1	YHLWTy4-1	YHLWTy4-1	YHLWTy4-1	YHLWTy4-1	YHLWTy4-1
YPLCTy4-1	YJLWTy4-1	YJLWTy4-1	YJLWTy4-1	YJLWTy4-1	YJLWTy4-1	YJLWTy4-1	YJLWTy4-1	YJLWTy4-1
YHLWTy4-1	YPLCTy4-1		YPLCTy4-1	YPLCTy4-1	YPLCTy4-1	YPLCTy4-1	YPLCTy4-1	YPLCTy4-1
Ty5 retrotransposons					YCLWTy5-1
YCLWTy5-1
