# Supplementary material for: Genome-Wide Profiling of Yeast DNA:RNA Hybrid Prone Sites with DRIP-Chip
Source: PLoS Genet. 2014 Apr 17;10(4):e1004288. doi: 10.1371/journal.pgen.1004288 (PMC3990523; doi:10.1371/journal.pgen.1004288)
Supplement: Table S5 — Lists of open reading frames (ORFs) and antisense-associated ORFs enriched for RNA:DNA hybrids in wild type or modulated at the transcript level by RNase H overexpression. (XLSX) [file pgen.1004288.s018.xlsx]

## Sheet: Table S5. Antisense
Supplementary Table S5. Lists of open reading frames (ORFs) and antisense-associated ORFs enriched for DNA:RNA hybrids in wild type or modulated at the transcript level by Rnase H overexpression.
				Antisense-associated ORFs based on Yassour et al. 2010
All ORFs	ORFs enriched for DNA:RNA hybrids common to both wild type replicates	ORFs upregulated under Rnase H overexpression	ORFs downregulated under Rnase H overexpression	All ORFs covered by Yassour et al. 2010	ORFs common to both wild type replicates found in Yassour et al. 2010	ORFs upregulated by Rnase H overexpression found in Yassour et al. 2010	ORFs downregulated by Rnase H overexpression found in Yassour et al. 2010	Antisense-associated ORFs in Yassour et al. 2010	Antisense-associated ORFs from Yassour et al. 2010 common to both wild type replicates	Antisense-associated ORFs from Yassour et al. 2010 upregulated under Rnase H overexpression	Antisense-associated ORFs from Yassour et al. 2010 downregulated under Rnase H overexpression
YAL069W	YAL004W	YAL039C	YAR073W	YAL007C	YAL012W	YAL039C	YCL027W	YAR050W	YBL006C	YAL039C	YHL024W
YAL068W-A	YAL005C	YAL061W	YBR040W	YAL011W	YAL062W	YAL062W	YCL055W	YBL055C	YBL021C	YBL049W	YDL181W
YAL068C	YAL012W	YAL062W	YBR056W	YAL012W	YAL063C	YBL005W	YHL024W	YBR067C	YBL029C-A	YBR033W	YDR380W
YAL067W-A	YAL014C	YAR068W	YBR083W	YAL030W	YAL065C	YBL049W	YHR153C	YBR069C	YBL029W	YBR093C	YGR221C
YAL067C	YAL015C	YAR071W	YBR139W	YAL032C	YAR033W	YBR033W	YIL072W	YBR071W	YBL100W-C	YBR117C	YJL157C
YAL066W	YAL016C-A	YBL005W	YBR184W	YAL034W-A	YBL005W	YBR050C	YIL073C	YBR093C	YBR002C	YBR294W	YJL170C
YAL065C	YAL021C	YBL005W-A	YCL027W	YAL037W	YBL006C	YBR054W	YIL124W	YBR149W	YBR067C	YCL049C	YJR048W
YAL064W-B	YAL043C	YBL043W	YCL055W	YAL038W	YBL019W	YBR093C	YKL096W	YBR157C	YBR069C	YCR021C	YLR042C
YAL064C-A	YAL061W	YBL049W	YCR075C	YAL039C	YBL021C	YBR117C	YKR003W	YCL009C	YBR092C	YER037W	YML027W
YAL064W	YAL062W	YBL054W	YDL003W	YAL041W	YBL029C-A	YBR294W	YFR015C	YCL010C	YBR093C	YER175C	YNL246W
YAL063C-A	YAL063C	YBR033W	YDL018C	YAL044C	YBL029W	YCL025C	YDL181W	YCL037C	YBR107C	YHR096C	YOL007C
YAL063C	YAL063C-A	YBR047W	YDL181W	YAL046C	YBL066C	YCL049C	YDR380W	YCL055W	YBR200W-A	YHR124W	YOR378W
YAL062W	YAL064C-A	YBR050C	YDL227C	YAL054C	YBL100W-C	YCR021C	YDR503C	YCR012W	YCL009C	YIL169C
YAL061W	YAL064W-B	YBR054W	YDR342C	YAL060W	YBR002C	YCR073C	YGR221C	YCR018C	YCR012W	YKR046C
YAL060W	YAL065C	YBR056W-A	YDR380W	YAL062W	YBR021W	YEL049W	YJL059W	YCR042C	YDL008W	YDR070C
YAL059W	YAL067W-A	YBR072W	YDR503C	YAL063C	YBR060C	YER028C	YJL137C	YCR061W	YDL046W	YDR242W
YAL059C-A	YAL068C	YBR093C	YEL007W	YAR015W	YBR062C	YER037W	YJL157C	YEL009C	YDL086W	YDR256C
YAL058W	YAL068W-A	YBR105C	YEL024W	YAR018C	YBR067C	YER145C	YJL164C	YEL060C	YDL118W	YDR441C
YAL056C-A	YAL069W	YBR117C	YEL073C	YAR027W	YBR068C	YER175C	YJL170C	YER037W	YDL123W	YDR476C
YAL056W	YAR008W	YBR196C-A	YER060W	YAR031W	YBR069C	YHL016C	YJR048W	YER057C	YDL128W	YGL205W
YAL055W	YAR019W-A	YBR238C	YER067W	YAR033W	YBR078W	YHR071W	YLR042C	YER065C	YDL137W	YGL209W
YAL054C	YAR020C	YBR295W	YER080W	YAR035W	YBR092C	YHR096C	YLR258W	YER088C	YDL138W	YGR121C
YAL053W	YAR033W	YBR296C	YFR015C	YAR050W	YBR093C	YHR124W	YML027W	YER089C	YDL181W	YJL079C
YAL051W	YAR066W	YBR298C-A	YFR053C	YBL001C	YBR107C	YHR139C	YNL246W	YER176W	YDR059C	YJL116C
YAL049C	YAR068W	YCL025C	YGL032C	YBL002W	YBR149W	YIL169C	YNL279W	YER177W	YDR070C	YLR121C
YAL047W-A	YAR069C	YCL026C-A	YGL047W	YBL003C	YBR173C	YIR026C	YOL007C	YHL024W	YDR072C	YLR297W
YAL048C	YAR070C	YCL049C	YGL229C	YBL005W	YBR180W	YKL221W	YOR065W	YHR008C	YDR135C	YLR329W
YAL047C	YAR071W	YCR021C	YGR109C	YBL006C	YBR191W	YKR046C	YOR176W	YHR049W	YDR222W	YML054C
YAL046C	YAR075W	YCR073C	YGR109W-A	YBL015W	YBR197C	YKR075C	YOR374W	YHR071W	YDR242W	YMR058W
YAL044W-A	YBL005W	YDL039C	YGR109W-B	YBL019W	YBR200W-A	YDL048C	YOR378W	YGR041W	YDR246W-A	YMR095C
YAL045C	YBL006C	YDL048C	YGR205W	YBL021C	YBR201C-A	YDL049C	YPL256C	YJL079C	YDR254W	YMR251W
YAL044C	YBL019W	YDL049C	YGR221C	YBL027W	YBR221W-A	YDR070C	YPR160W	YJL108C	YDR277C	YNL141W
YAL043C	YBL021C	YDL129W	YHL024W	YBL029W	YCL004W	YDR242W	YIL009C-A	YJL116C	YDR320C-A	YNL237W
YAL042W	YBL022C	YDL182W	YHL028W	YBL030C	YCL005W	YDR256C	YIL033C	YJL140W	YDR378C	YNL277W
YAL042C-A	YBL029C-A	YDR070C	YHR016C	YBL032W	YCL005W-A	YDR345C	YIL034C	YJR107W	YDR437W	YNR060W
YAL041W	YBL029W	YDR242W	YHR153C	YBL035C	YCL009C	YDR403W	YIL051C	YJR147W	YDR441C	YOL047C
YAL040C	YBL046W	YDR256C	YHR216W	YBL042C	YCL010C	YDR406W	YIL053W	YLR043C	YDR479C	YOL154W
YAL039C	YBL053W	YDR270W	YIL009C-A	YBL049W	YCL035C	YDR441C	YIL111W	YLR110C	YDR504C	YOL155C
YAL038W	YBL066C	YDR281C	YIL015W	YBL055C	YCL037C	YDR476C	YIL121W	YLR172C	YDR524W-C	YOR049C
YAL037C-B	YBL068W	YDR345C	YIL072W	YBL056W	YCL055W	YGL156W	YIL124W	YML028W	YEL001C	YOR107W
YAL037C-A	YBL071C	YDR399W	YIL073C	YBL057C	YCR012W	YGL205W	YIL169C	YMR038C	YEL011W	YOR134W
YAL037W	YBL071W-A	YDR403W	YIL082W-A	YBL059W	YCR018C	YGL209W	YKL051W	YMR074C	YER019W	YOR306C
YAL036C	YBL073W	YDR406W	YIL124W	YBL063W	YCR020C	YGL258W	YKL055C	YMR303C	YER037W	YOR384W
YAL035W	YBL080C	YDR441C	YJL059W	YBL066C	YCR044C	YGR052W	YKL192C	YOL012C	YER055C	YOR387C
YAL034W-A	YBL086C	YDR465C	YJL102W	YBL089W	YCR046C	YGR121C	YKR044W	YOL155C	YER057C	YPL156C
YAL034C-B	YBL093C	YDR476C	YJL137C	YBL090W	YCR061W	YGR138C	YKR046C	YOR040W	YER063W	YKL068W-A
YAL034C	YBL100W-C	YDR481C	YJL157C	YBL092W	YDL008W	YGR239C	YDL046W	YOR306C	YER072W
YAL033W	YBL107C	YDR523C	YJL164C	YBL106C	YDL046W	YGR249W	YDL086W	YPL017C	YER119C
YAL032C	YBL107W-A	YEL049W	YJL170C	YBR002C	YDL048C	YJL079C	YDL128W	YPL031C	YER153C
YAL031W-A	YBL108C-A	YEL065W	YJL218W	YBR005W	YDL085W	YJL116C	YDL137W	YPL246C	YER175C
YAL031C	YBL108W	YER028C	YJR048W	YBR006W	YDL086W	YLR074C	YDL174C	YPR138C	YER175W-A
YAL030W	YBL109W	YER037W	YKL035W	YBR019C	YDL093W	YLR099C	YDL181W	YPR149W	YFL030W
YAL029C	YBL111C	YER045C	YKL096W	YBR020W	YDL118W	YLR121C	YDR040C		YGL077C
YAL028W	YBL112C	YER053C-A	YKL148C	YBR021W	YDL123W	YLR136C	YDR050C		YGL128C
YAL027W	YBL113C	YER081W	YKR003W	YBR022W	YDL125C	YLR205C	YDR072C		YGL168W
YAL026C-A	YBL113W-A	YER103W	YLL002W	YBR024W	YDL128W	YLR213C	YDR079W		YGL189C
YAL026C	YBR002C	YER130C	YLR042C	YBR025C	YDL134C	YLR214W	YDR135C		YGR029W
YAL025C	YBR009C	YER145C	YLR049C	YBR033W	YDL137W	YLR297W	YDR221W		YGR031C-A
YAL024C	YBR010W	YER175C	YLR183C	YBR035C	YDL138W	YLR329W	YDR226W		YGR035W-A
YAL023C	YBR011C	YER185W	YLR258W	YBR042C	YDL161W	YLR346C	YDR242W		YGR038W
YAL022C	YBR014C	YFL020C	YLR273C	YBR044C	YDL174C	YML054C	YGL208W		YGR221C
YAL021C	YBR021W	YGL121C	YLR452C	YBR045C	YDL181W	YMR058W	YGR041W		YHL015W-A
YAL019W-A	YBR027C	YGL156W	YML027W	YBR050C	YDL210W	YMR095C	YGR049W		YHL024W
YAL020C	YBR029C	YGL158W	YML100W	YBR054W	YDL212W	YMR107W	YGR141W		YHL026C
YAL019W	YBR031W	YGL205W	YMR199W	YBR060C	YDL223C	YMR251W	YGR192C		YHR048W
YAL018C	YBR056C-B	YGL209W	YMR232W	YBR062C	YDR040C	YMR271C	YGR253C		YHR049W
YAL017W	YBR056W-A	YGL256W	YMR250W	YBR063C	YDR059C	YMR319C	YGR254W		YHR061C
YAL016C-B	YBR060C	YGL258W	YMR284W	YBR066C	YDR067C	YNL024C	YJL079C		YHR142W
YAL016W	YBR062C	YGR032W	YNL033W	YBR067C	YDR070C	YNL077W	YJL108C		YHR143W
YAL016C-A	YBR067C	YGR035C	YNL092W	YBR068C	YDR072C	YNL095C	YJL116C		YHR189W
YAL015C	YBR068C	YGR043C	YNL130C	YBR069C	YDR076W	YNL141W	YJL140W		YIL011W
YAL014C	YBR069C	YGR052W	YNL246W	YBR070C	YDR079W	YNL144C	YJL158C		YIL033C
YAL013W	YBR072W	YGR087C	YNL274C	YBR071W	YDR135C	YNL217W	YJR009C		YIL034C
YAL012W	YBR076C-A	YGR121C	YNL279W	YBR076W	YDR143C	YNL237W	YJR107W		YIL051C
YAL011W	YBR078W	YGR138C	YNR044W	YBR077C	YDR155C	YNL240C	YJR129C		YIL060W
YAL010C	YBR085W	YGR142W	YOL007C	YBR078W	YDR221W	YNL277W	YJR147W		YIL103W
YAL009W	YBR092C	YGR146C	YOL049W	YBR082C	YDR222W	YNR060W	YLR027C		YIL111W
YAL008W	YBR093C	YGR161C	YOL104C	YBR091C	YDR231C	YOL047C	YLR043C		YIL121W
YAL007C	YBR101C	YGR233C	YOL107W	YBR092C	YDR234W	YOL091W	YLR044C		YJL038C
YAL004W	YBR107C	YGR239C	YOR065W	YBR093C	YDR242W	YOL154W	YLR110C		YJL079C
YAL005C	YBR111W-A	YGR243W	YOR176W	YBR096W	YDR246W-A	YOL155C	YLR172C		YJL140W
YAL003W	YBR112C	YGR280C	YOR374W	YBR098W	YDR254W	YOL158C	YLR179C		YJL157C
YAL002W	YBR113W	YHL016C	YOR378W	YBR106W	YDR260C	YOR049C	YLR245C		YJL205C
YAL001C	YBR118W	YHL035C	YPL003W	YBR107C	YDR265W	YOR062C	YLR413W		YJR017C
YAR002W	YBR126W-A	YHL040C	YPL061W	YBR108W	YDR276C	YOR107W	YML028W		YJR044C
YAR002C-A	YBR126W-B	YHL047C	YPL123C	YBR117C	YDR277C	YOR134W	YMR038C		YJR048W
YAR003W	YBR127C	YHR071W	YPL256C	YBR120C	YDR280W	YOR306C	YMR054W		YJR096W
YAR007C	YBR149W	YHR088W	YPR160W	YBR125C	YDR307W	YOR316C	YMR074C		YJR105W
YAR008W	YBR159W	YHR096C		YBR128C	YDR320C-A	YOR339C	YMR087W		YJR107W
YAR014C	YBR173C	YHR124W		YBR130C	YDR378C	YOR382W	YMR260C		YJR147W
YAR015W	YBR180W	YHR136C		YBR137W	YDR382W	YOR384W	YMR303C		YKL023C-A
YAR018C	YBR191W	YHR139C		YBR141C	YDR419W	YOR387C	YMR319C		YKL041W
YAR019W-A	YBR191W-A	YIL019W		YBR143C	YDR437W	YPL088W	YNL066W		YKL052C
YAR019C	YBR197C	YIL169C		YBR145W	YDR441C	YPL156C	YOL012C		YKL096W-A
YAR020C	YBR198C	YIR026C		YBR149W	YDR448W	YPR015C	YOL040C		YKL128C
YAR023C	YBR200W-A	YJL033W		YBR157C	YDR451C	YPR078C	YOL155C		YKL152C
YAR027W	YBR201C-A	YJL079C		YBR163W	YDR479C	YPR167C	YOR040W		YKL159C
YAR028W	YBR210W	YJL109C		YBR173C	YDR482C	YKL068W-A	YOR085W		YKL160W
YAR029W	YBR221W-A	YJL116C		YBR175W	YDR490C	YAL037C-A	YOR230W		YKL192C
YAR031W	YBR230C	YJL144W		YBR180W	YDR498C		YOR247W		YKR044W
YAR030C	YBR268W	YJR097W		YBR186W	YDR504C		YOR297C		YKR045C
YAR033W	YBR269C	YKL068W-A		YBR187W	YDR506C		YOR306C		YKR046C
YAR035W	YBR298C-A	YKL070W		YBR188C	YDR524W-C		YPL017C		YKR049C
YAR035C-A	YBR301W	YKL078W		YBR191W	YEL001C		YPL018W		YLL061W
YAR042W	YBR302C	YKL163W		YBR192W	YEL011W		YPL031C		YLR040C
YAR047C	YCL004W	YKL178C		YBR193C	YEL016C		YPL037C		YLR043C
YAR050W	YCL005W	YKL220C		YBR195C	YEL044W		YPL246C		YLR059C
YAR053W	YCL005W-A	YKL221W		YBR197C	YEL049W		YPR036W		YLR110C
YAR060C	YCL007C	YKR024C		YBR203W	YER005W		YPR113W		YLR164W
YAR064W	YCL009C	YKR046C		YBR211C	YER019W		YPR138C		YLR172C
YAR066W	YCL010C	YKR075C		YBR214W	YER028C		YPR149W		YLR194C
YAR068W	YCL022C	YLL013C		YBR215W	YER037W				YLR285C-A
YAR069C	YCL028W	YLL027W		YBR228W	YER055C				YLR295C
YAR070C	YCL033C	YLL051C		YBR234C	YER057C				YLR437C
YAR071W	YCL035C	YLL052C		YBR235W	YER063W				YML028W
YAR073W	YCL037C	YLL053C		YBR236C	YER065C				YML054C-A
YAR075W	YCL047C	YLR074C		YBR239C	YER072W				YML058W
YJL225W-A	YCL052C	YLR099C		YBR241C	YER086W				YML078W
YJL225C	YCL055W	YLR121C		YBR242W	YER088C				YML095C
YJL223C	YCL056C	YLR136C		YBR243C	YER089C				YMR038C
YJL222W-B	YCL065W	YLR156W		YBR244W	YER119C				YMR118C
YJL222W-A	YCL068C	YLR168C		YBR248C	YER121W				YMR122W-A
YJL222W	YCR001W	YLR205C		YBR249C	YER137C				YMR153W
YJL220W	YCR012W	YLR213C		YBR252W	YER141W				YMR174C
YJL221C	YCR013C	YLR214W		YBR253W	YER153C				YNL020C
YJL219W	YCR018C	YLR297W		YBR257W	YER154W				YNL044W
YJL218W	YCR018C-A	YLR329W		YBR258C	YER175C				YNL046W
YJL217W	YCR020C	YLR343W		YBR263W	YER175W-A				YNL160W
YJL216C	YCR024C-A	YLR346C		YBR264C	YER176W				YNL202W
YJL215C	YCR024C-B	YML054C		YBR267W	YER177W				YNL208W
YJL214W	YCR038W-A	YML058W-A		YBR281C	YFL017W-A				YNL245C
YJL213W	YCR039C	YML123C		YBR283C	YFL029C				YNL277W
YJL212C	YCR041W	YMR011W		YBR285W	YFL030W				YNR075C-A
YJL210W	YCR043C	YMR058W		YBR287W	YFR007W				YOL012C
YJL211C	YCR044C	YMR094W		YBR291C	YFR026C				YOL155C
YJL209W	YCR046C	YMR095C		YBR294W	YGL044C				YOR032C
YJL208C	YCR061W	YMR102C		YCL002C	YGL050W				YOR036W
YJL207C	YCR066W	YMR107W		YCL004W	YGL051W				YOR040W
YJL206C	YCR087C-A	YMR145C		YCL005W	YGL077C				YOR049C
YJL205C	YCR087W	YMR181C		YCL009C	YGL087C				YOR097C
YJL204C	YCR096C	YMR182C		YCL010C	YGL125W				YOR167C
YJL203W	YCR097W-A	YMR195W		YCL025C	YGL127C				YOR306C
YJL202C	YCR104W	YMR251W		YCL027W	YGL128C				YOR317W
YJL201W	YCR108C	YMR265C		YCL035C	YGL136C				YOR378W
YJL200C	YDL008W	YMR269W		YCL037C	YGL168W				YOR384W
YJL199C	YDL012C	YMR271C		YCL040W	YGL189C				YPL031C
YJL198W	YDL014W	YMR316W		YCL042W	YGL198W				YPL089C
YJL197W	YDL016C	YMR319C		YCL049C	YGR008C				YPL223C
YJL197C-A	YDL017W	YMR322C		YCL055W	YGR016W				YPL246C
YJL196C	YDL022W	YNL014W		YCL056C	YGR029W				YPR054W
YJL194W	YDL023C	YNL024C		YCL063W	YGR031C-A				YPR138C
YJL195C	YDL025W-A	YNL037C		YCR007C	YGR035W-A				YPR149W
YJL193W	YDL029W	YNL065W		YCR008W	YGR038W
YJL192C	YDL046W	YNL077W		YCR010C	YGR044C
YJL191W	YDL048C	YNL095C		YCR012W	YGR049W
YJL190C	YDL061C	YNL112W		YCR018C	YGR141W
YJL189W	YDL065C	YNL141W		YCR020C	YGR143W
YJL188C	YDL067C	YNL142W		YCR021C	YGR148C
YJL187C	YDL075W	YNL144C		YCR023C	YGR156W
YJL186W	YDL085C-A	YNL217W		YCR024C	YGR192C
YJL185C	YDL085W	YNL231C		YCR031C	YGR194C
YJL184W	YDL086C-A	YNL234W		YCR032W	YGR204C-A
YJL183W	YDL086W	YNL237W		YCR036W	YGR221C
YJL181W	YDL091C	YNL240C		YCR042C	YGR239C
YJL182C	YDL093W	YNL277W		YCR044C	YGR254W
YJL180C	YDL095W	YNR060W		YCR045C	YGR256W
YJL179W	YDL096C	YOL047C		YCR046C	YGR260W
YJL178C	YDL103C	YOL052C-A		YCR047C	YHL015W-A
YJL177W	YDL110C	YOL059W		YCR050C	YHL020C
YJL175W	YDL111C	YOL091W		YCR051W	YHL024W
YJL176C	YDL114W	YOL154W		YCR059C	YHL026C
YJL174W	YDL118W	YOL155C		YCR060W	YHR048W
YJL173C	YDL123W	YOL158C		YCR061W	YHR049W
YJL172W	YDL125C	YOR049C		YCR063W	YHR061C
YJL171C	YDL128W	YOR062C		YCR071C	YHR062C
YJL170C	YDL130W-A	YOR100C		YCR073C	YHR070W
YJL169W	YDL133C-A	YOR107W		YCR076C	YHR071W
YJL168C	YDL134C	YOR153W		YCR086W	YHR083W
YJL167W	YDL137W	YOR252W		YCR088W	YHR134W
YJL166W	YDL138W	YOR267C		YCR091W	YHR135C
YJL165C	YDL139C	YOR306C		YCR092C	YHR142W
YJL164C	YDL144C	YOR316C		YCR105W	YHR143W
YJL163C	YDL161W	YOR337W		YEL001C	YHR162W
YJL162C	YDL168W	YOR338W		YEL009C	YHR174W
YJL161W	YDL172C	YOR339C		YEL011W	YHR189W
YJL160C	YDL173W	YOR344C		YEL016C	YHR193C
YJL159W	YDL174C	YOR381W		YEL017W	YHR199C-A
YJL158C	YDL181W	YOR382W		YEL027W	YHR209W
YJL157C	YDL185C-A	YOR383C		YEL029C	YIL004C
YJL156W-A	YDL185W	YOR389W		YEL032W	YIL007C
YJL156C	YDL188C	YOR394W		YEL034W	YIL009C-A
YJL155C	YDL196W	YPL012W		YEL041W	YIL011W
YJL154C	YDL204W	YPL019C		YEL044W	YIL033C
YJL153C	YDL210W	YPL033C		YEL049W	YIL034C
YJL152W	YDL212W	YPL088W		YEL055C	YIL051C
YJL151C	YDL213C	YPL093W		YEL057C	YIL053W
YJL150W	YDL223C	YPL110C		YEL060C	YIL060W
YJL149W	YDL224C	YPL135W		YEL063C	YIL103W
YJL148W	YDL228C	YPL156C		YEL066W	YIL111W
YJL147C	YDL229W	YPL171C		YEL067C	YIL119C
YJL146W	YDL245C	YPL201C		YER005W	YIL120W
YJL145W	YDL247W	YPL250C		YER007W	YIL121W
YJL144W	YDL247W-A	YPL277C		YER009W	YIL124W
YJL143W	YDL248W	YPL278C		YER010C	YIL134W
YJL142C	YDR012W	YPR002W		YER012W	YIR012W
YJL141C	YDR020C	YPR015C		YER015W	YIR019C
YJL140W	YDR034C	YPR061C		YER019W	YIR021W-A
YJL139C	YDR034C-A	YPR065W		YER024W	YIR022W
YJL138C	YDR038C	YPR078C		YER028C	YIR028W
YJL137C	YDR039C	YPR112C		YER030W	YJL038C
YJL136W-A	YDR040C	YPR157W		YER031C	YJL055W
YJL136C	YDR047W	YPR167C		YER037W	YJL057C
YJL135W	YDR048C			YER038C	YJL062W
YJL134W	YDR051C			YER043C	YJL079C
YJL133C-A	YDR056C			YER046W	YJL123C
YJL133W	YDR059C			YER053C	YJL140W
YJL132W	YDR062W			YER055C	YJL146W
YJL131C	YDR063W			YER057C	YJL151C
YJL130C	YDR067C			YER062C	YJL157C
YJL129C	YDR070C			YER063W	YJL158C
YJL128C	YDR072C			YER064C	YJL159W
YJL127W-A	YDR076W			YER065C	YJL205C
YJL127C-B	YDR079W			YER071C	YJL210W
YJL127C	YDR088C			YER072W	YJR001W
YJL126W	YDR098C			YER075C	YJR008W
YJL125C	YDR118W-A			YER076C	YJR009C
YJL124C	YDR130C			YER086W	YJR017C
YJL123C	YDR133C			YER088C	YJR044C
YJL122W	YDR135C			YER089C	YJR048W
YJL120W	YDR142C			YER092W	YJR058C
YJL121C	YDR143C			YER093C	YJR096W
YJL118W	YDR149C			YER095W	YJR103W
YJL119C	YDR155C			YER098W	YJR105W
YJL117W	YDR157W			YER104W	YJR107W
YJL116C	YDR182W-A			YER105C	YJR129C
YJL115W	YDR191W			YER119C	YJR147W
YJL112W	YDR193W			YER121W	YKL004W
YJL111W	YDR221W			YER137C	YKL022C
YJL110C	YDR222W			YER141W	YKL023C-A
YJL109C	YDR231C			YER143W	YKL023W
YJL108C	YDR233C			YER144C	YKL028W
YJL107C	YDR234W			YER145C	YKL032C
YJL106W	YDR241W			YER147C	YKL041W
YJL105W	YDR242W			YER150W	YKL051W
YJL104W	YDR246W-A			YER153C	YKL052C
YJL103C	YDR254W			YER154W	YKL059C
YJL102W	YDR259C			YER156C	YKL096C-B
YJL101C	YDR260C			YER158C	YKL096W-A
YJL100W	YDR265W			YER162C	YKL128C
YJL099W	YDR271C			YER163C	YKL138C-A
YJL098W	YDR276C			YER166W	YKL151C
YJL097W	YDR277C			YER175C	YKL152C
YJL096W	YDR278C			YER176W	YKL159C
YJL095W	YDR280W			YER177W	YKL160W
YJL094C	YDR307W			YER179W	YKL192C
YJL093C	YDR320C-A			YER184C	YKR044W
YJL092W	YDR339C			YER187W	YKR045C
YJL091C	YDR340W			YHL006C	YKR046C
YJL090C	YDR359C			YHL012W	YKR049C
YJL089W	YDR378C			YHL014C	YKR072C
YJL088W	YDR382W			YHL015W	YLL006W-A
YJL087C	YDR419W			YHL016C	YLL010C
YJL085W	YDR423C			YHL020C	YLL061W
YJL086C	YDR433W			YHL021C	YLR025W
YJL084C	YDR437W			YHL023C	YLR027C
YJL083W	YDR441C			YHL024W	YLR040C
YJL082W	YDR445C			YHL025W	YLR043C
YJL081C	YDR448W			YHL026C	YLR044C
YJL080C	YDR451C			YHR002W	YLR059C
YJL079C	YDR456W			YHR003C	YLR063W
YJL078C	YDR460W			YHR008C	YLR095C
YJL077W-B	YDR468C			YHR010W	YLR099C
YJL077W-A	YDR479C			YHR011W	YLR110C
YJL077C	YDR482C			YHR013C	YLR113W
YJL076W	YDR490C			YHR014W	YLR147C
YJL075C	YDR492W			YHR017W	YLR164W
YJL074C	YDR498C			YHR021C	YLR172C
YJL073W	YDR504C			YHR022C	YLR179C
YJL072C	YDR506C			YHR024C	YLR194C
YJL071W	YDR524C			YHR028C	YLR245C
YJL070C	YDR524W-C			YHR029C	YLR285C-A
YJL069C	YDR529C			YHR031C	YLR285W
YJL068C	YDR538W			YHR035W	YLR286C
YJL067W	YDR542W			YHR036W	YLR288C
YJL066C	YDR543C			YHR038W	YLR295C
YJL064W	YDR544C			YHR040W	YLR325C
YJL065C	YDR545C-A			YHR041C	YLR412W
YJL063C	YDR545W			YHR042W	YLR413W
YJL062W-A	YEL001C			YHR043C	YLR432W
YJL062W	YEL003W			YHR045W	YLR437C
YJL061W	YEL007W			YHR048W	YLR438C-A
YJL060W	YEL011W			YHR049W	YLR448W
YJL059W	YEL015W			YHR056C	YML001W
YJL058C	YEL016C			YHR057C	YML028W
YJL057C	YEL017C-A			YHR061C	YML052W
YJL056C	YEL018C-A			YHR062C	YML054C-A
YJL055W	YEL019C			YHR067W	YML058W
YJL054W	YEL026W			YHR070W	YML067C
YJL053W	YEL027W			YHR071W	YML078W
YJL052C-A	YEL037C			YHR072W	YML095C
YJL052W	YEL042W			YHR076W	YMR009W
YJL051W	YEL044W			YHR079C	YMR016C
YJL050W	YEL049W			YHR082C	YMR038C
YJL049W	YEL056W			YHR083W	YMR039C
YJL048C	YEL072W			YHR085W	YMR054W
YJL047C-A	YEL074W			YHR086W	YMR063W
YJL047C	YEL075C			YHR087W	YMR087W
YJL046W	YEL075W-A			YHR091C	YMR118C
YJL045W	YEL076C			YHR096C	YMR122W-A
YJL044C	YEL076C-A			YHR100C	YMR153W
YJL043W	YEL077C			YHR101C	YMR174C
YJL042W	YEL077W-A			YHR102W	YMR206W
YJL041W	YER002W			YHR111W	YMR208W
YJL039C	YER005W			YHR112C	YMR226C
YJL038C	YER008C			YHR113W	YMR252C
YJL037W	YER011W			YHR114W	YMR260C
YJL036W	YER016W			YHR115C	YMR281W
YJL035C	YER019W			YHR118C	YMR306W
YJL034W	YER023C-A			YHR119W	YMR319C
YJL033W	YER025W			YHR124W	YMR321C
YJL032W	YER027C			YHR128W	YNL004W
YJL031C	YER028C			YHR133C	YNL020C
YJL030W	YER029C			YHR134W	YNL031C
YJL029C	YER033C			YHR135C	YNL044W
YJL028W	YER037W			YHR139C	YNL046W
YJL027C	YER042W			YHR140W	YNL056W
YJL026W	YER045C			YHR142W	YNL058C
YJL026C-A	YER051W			YHR143W	YNL066W
YJL025W	YER054C			YHR147C	YNL095C
YJL024C	YER055C			YHR153C	YNL115C
YJL022W	YER057C			YHR156C	YNL136W
YJL023C	YER060W			YHR159W	YNL151C
YJL020W-A	YER060W-A			YHR160C	YNL159C
YJL020C	YER063W			YHR161C	YNL160W
YJL019W	YER065C			YHR162W	YNL161W
YJL016W	YER072W			YHR172W	YNL202W
YJL015C	YER078W-A			YHR174W	YNL208W
YJL014W	YER086W			YHR177W	YNL217W
YJL013C	YER088C			YHR181W	YNL245C
YJL012C	YER088C-A			YHR182W	YNL277W
YJL011C	YER088W-B			YHR189W	YNL281W
YJL010C	YER089C			YHR191C	YNL328C
YJL009W	YER093C-A			YHR192W	YNR075C-A
YJL008C	YER116C			YHR193C	YOL001W
YJL007C	YER119C			YHR194W	YOL012C
YJL006C	YER119C-A			YHR195W	YOL038C-A
YJL005W	YER120W			YHR198C	YOL040C
YJL004C	YER121W			YHR201C	YOL071W
YJL003W	YER122C			YHR204W	YOL077W-A
YJL002C	YER131W			YHR205W	YOL103W
YJL001W	YER133W-A			YHR207C	YOL111C
YJR001W	YER137C			YHR209W	YOL125W
YJR002W	YER137W-A			YIL004C	YOL155C
YJR003C	YER138W-A			YIL005W	YOR003W
YJR004C	YER140W			YIL007C	YOR005C
YJR005W	YER141W			YIL010W	YOR032C
YJR005C-A	YER153C			YIL011W	YOR036W
YJR006W	YER154W			YIL013C	YOR040W
YJR007W	YER158W-A			YIL016W	YOR049C
YJR008W	YER159C			YIL020C	YOR065W
YJR009C	YER175C			YIL023C	YOR085W
YJR010W	YER175W-A			YIL026C	YOR090C
YJR010C-A	YER176W			YIL033C	YOR092W
YJR011C	YER177W			YIL034C	YOR097C
YJR013W	YER188C-A			YIL035C	YOR098C
YJR012C	YER189W			YIL037C	YOR167C
YJR014W	YER190C-A			YIL048W	YOR194C
YJR015W	YER190C-B			YIL051C	YOR222W
YJR016C	YER190W			YIL053W	YOR230W
YJR018W	YFL013W-A			YIL060W	YOR247W
YJR017C	YFL017W-A			YIL063C	YOR262W
YJR020W	YFL021C-A			YIL064W	YOR293C-A
YJR019C	YFL023W			YIL071C	YOR303W
YJR021C	YFL029C			YIL072W	YOR306C
YJR022W	YFL030W			YIL073C	YOR311C
YJR023C	YFL034C-B			YIL077C	YOR316C
YJR024C	YFL041W-A			YIL083C	YOR317W
YJR025C	YFL058W			YIL084C	YOR378W
YJR030C	YFL059W			YIL089W	YOR384W
YJR031C	YFL060C			YIL094C	YPL028W
YJR032W	YFL061W			YIL099W	YPL031C
YJR033C	YFL062W			YIL101C	YPL036W
YJR034W	YFL063W			YIL103W	YPL055C
YJR035W	YFL064C			YIL107C	YPL069C
YJR037W	YFL065C			YIL111W	YPL089C
YJR036C	YFL066C			YIL112W	YPL091W
YJR039W	YFL067W			YIL113W	YPL111W
YJR038C	YFL068W			YIL119C	YPL157W
YJR040W	YFR004W			YIL120W	YPL223C
YJR041C	YFR007W			YIL121W	YPL229W
YJR042W	YFR012W			YIL123W	YPL246C
YJR043C	YFR012W-A			YIL124W	YPL248C
YJR044C	YFR020W			YIL134W	YPL249C
YJR045C	YFR026C			YIL136W	YPL249C-A
YJR046W	YFR033C			YIL137C	YPL256C
YJR047C	YFR036W-A			YIL145C	YPR005C
YJR048W	YGL004C			YIL153W	YPR054W
YJR049C	YGL007C-A			YIL154C	YPR062W
YJR050W	YGL018C			YIL155C	YPR063C
YJR051W	YGL024W			YIL157C	YPR075C
YJR052W	YGL030W			YIL160C	YPR113W
YJR053W	YGL032C			YIL166C	YPR114W
YJR054W	YGL037C			YIL169C	YPR138C
YJR055W	YGL038C			YIR001C	YPR149W
YJR056C	YGL044C			YIR005W	YPR167C
YJR057W	YGL047W			YIR007W	YPR194C
YJR058C	YGL050W			YIR012W
YJR059W	YGL051W			YIR015W
YJR060W	YGL052W			YIR017C
YJR061W	YGL067W			YIR018W
YJR062C	YGL077C			YIR019C
YJR063W	YGL078C			YIR022W
YJR064W	YGL082W			YIR025W
YJR065C	YGL087C			YIR026C
YJR066W	YGL108C			YIR027C
YJR067C	YGL109W			YIR028W
YJR068W	YGL121C			YIR030C
YJR069C	YGL122C			YIR034C
YJR071W	YGL125W			YIR038C
YJR070C	YGL127C			YKL001C
YJR072C	YGL128C			YKL002W
YJR073C	YGL135W			YKL003C
YJR074W	YGL136C			YKL004W
YJR075W	YGL168W			YKL007W
YJR076C	YGL189C			YKL011C
YJR077C	YGL198W			YKL018W
YJR078W	YGL199C			YKL022C
YJR079W	YGL200C			YKL023W
YJR080C	YGL203C			YKL026C
YJR082C	YGL237C			YKL027W
YJR083C	YGL260W			YKL028W
YJR084W	YGL261C			YKL032C
YJR085C	YGR008C			YKL037W
YJR086W	YGR009C			YKL040C
YJR087W	YGR011W			YKL041W
YJR088C	YGR016W			YKL045W
YJR089W	YGR018C			YKL051W
YJR090C	YGR029W			YKL052C
YJR091C	YGR031C-A			YKL055C
YJR092W	YGR035W-A			YKL056C
YJR093C	YGR038W			YKL059C
YJR094C	YGR044C			YKL060C
YJR094W-A	YGR045C			YKL062W
YJR095W	YGR049W			YKL063C
YJR096W	YGR051C			YKL064W
YJR097W	YGR068C			YKL079W
YJR098C	YGR068W-A			YKL087C
YJR099W	YGR069W			YKL090W
YJR100C	YGR078C			YKL093W
YJR101W	YGR104C			YKL096W
YJR102C	YGR110W			YKL103C
YJR103W	YGR129W			YKL105C
YJR104C	YGR141W			YKL106W
YJR105W	YGR143W			YKL107W
YJR106W	YGR148C			YKL109W
YJR107W	YGR155W			YKL113C
YJR108W	YGR156W			YKL114C
YJR109C	YGR164W			YKL122C
YJR110W	YGR178C			YKL124W
YJR111C	YGR179C			YKL127W
YJR112W	YGR192C			YKL128C
YJR112W-A	YGR193C			YKL129C
YJR114W	YGR194C			YKL130C
YJR113C	YGR197C			YKL137W
YJR115W	YGR204C-A			YKL144C
YJR116W	YGR204W			YKL151C
YJR117W	YGR205W			YKL152C
YJR118C	YGR210C			YKL159C
YJR119C	YGR221C			YKL160W
YJR120W	YGR239C			YKL164C
YJR121W	YGR241C			YKL170W
YJR122W	YGR254W			YKL171W
YJR123W	YGR255C			YKL180W
YJR124C	YGR256W			YKL183W
YJR125C	YGR260W			YKL187C
YJR126C	YGR269W			YKL188C
YJR128W	YGR280C			YKL192C
YJR127C	YGR291C			YKL198C
YJR129C	YGR293C			YKL201C
YJR130C	YGR294W			YKL212W
YJR131W	YGR295C			YKL217W
YJR132W	YGR296C-A			YKL218C
YJR133W	YGR296C-B			YKL219W
YJR134C	YGR296W			YKL221W
YJR135C	YHL001W			YKL222C
YJR135W-A	YHL005C			YKR003W
YJR136C	YHL006W-A			YKR009C
YJR137C	YHL007C			YKR011C
YJR138W	YHL010C			YKR013W
YJR139C	YHL015W-A			YKR015C
YJR140W-A	YHL019C			YKR022C
YJR140C	YHL020C			YKR025W
YJR141W	YHL024W			YKR027W
YJR142W	YHL026C			YKR043C
YJR143C	YHL030W-A			YKR044W
YJR144W	YHL031C			YKR045C
YJR145C	YHL046C			YKR046C
YJR146W	YHL048C-A			YKR048C
YJR147W	YHL049C			YKR049C
YJR148W	YHL050C			YKR050W
YJR149W	YHL050W-A			YKR053C
YJR150C	YHR001W-A			YKR054C
YJR151C	YHR005C-A			YKR056W
YJR151W-A	YHR009C			YKR061W
YJR152W	YHR026W			YKR062W
YJR153W	YHR030C			YKR063C
YJR154W	YHR042W			YKR065C
YJR155W	YHR046C			YKR068C
YJR156C	YHR048W			YKR072C
YJR157W	YHR049W			YKR075C
YJR158W	YHR050W-A			YKR079C
YJR159W	YHR051W			YKR089C
YJR160C	YHR052W-A			YKR090W
YJR161C	YHR053C			YKR093W
YJR162C	YHR054C			YKR094C
YKL225W	YHR054W-A			YKR102W
YKL224C	YHR055C			YAL065C
YKL223W	YHR061C			YFL055W
YKL222C	YHR062C			YFL053W
YKL221W	YHR069C-A			YFL052W
YKL220C	YHR070W			YFL051C
YKL219W	YHR071W			YFL044C
YKL218C	YHR083W			YFL040W
YKL217W	YHR090C			YFL030W
YKL216W	YHR097C			YFL029C
YKL215C	YHR113W			YFL025C
YKL214C	YHR134W			YFL024C
YKL213C	YHR135C			YFL017C
YKL212W	YHR142W			YFL016C
YKL211C	YHR143W			YFL008W
YKL210W	YHR145C			YFL007W
YKL209C	YHR162W			YFL005W
YKL208W	YHR163W			YFL004W
YKL207W	YHR174W			YFL003C
YKL206C	YHR175W			YFR007W
YKL205W	YHR175W-A			YFR014C
YKL204W	YHR180W			YFR015C
YKL203C	YHR182C-A			YFR021W
YKL202W	YHR183W			YFR026C
YKL201C	YHR189W			YFR029W
YKL198C	YHR193C			YFR043C
YKL197C	YHR196W			YFR050C
YKL196C	YHR199C			YFL010W-A
YKL195W	YHR199C-A			YKL096W-A
YKL194C	YHR203C			YKL006C-A
YKL193C	YHR209W			YCR079W
YKL192C	YHR212C			YER056C-A
YKL191W	YHR212W-A			YAL064C-A
YKL190W	YHR213W-A			YDL008W
YKL189W	YHR214C-E			YDL025C
YKL188C	YHR214W			YDL030W
YKL187C	YHR214W-A			YDL033C
YKL186C	YHR216W			YDL036C
YKL185W	YHR217C			YDL046W
YKL184W	YHR218W			YDL048C
YKL183C-A	YHR218W-A			YDL049C
YKL183W	YHR219C-A			YDL053C
YKL182W	YHR219W			YDL054C
YKL181W	YIL002C			YDL055C
YKL180W	YIL003W			YDL069C
YKL179C	YIL004C			YDL074C
YKL177W	YIL006W			YDL076C
YKL178C	YIL007C			YDL078C
YKL176C	YIL009C-A			YDL079C
YKL175W	YIL011W			YDL080C
YKL174C	YIL014C-A			YDL085W
YKL173W	YIL018W			YDL086W
YKL172W	YIL029W-A			YDL090C
YKL171W	YIL030W-A			YDL093W
YKL170W	YIL032C			YDL105W
YKL169C	YIL033C			YDL107W
YKL168C	YIL034C			YDL108W
YKL167C	YIL042C			YDL115C
YKL166C	YIL046W-A			YDL118W
YKL165C-A	YIL051C			YDL120W
YKL165C	YIL053W			YDL123W
YKL164C	YIL054W			YDL125C
YKL163W	YIL059C			YDL127W
YKL162C-A	YIL060W			YDL128W
YKL162C	YIL061C			YDL130W
YKL161C	YIL065C			YDL134C
YKL160W	YIL066W-A			YDL135C
YKL159C	YIL067C			YDL137W
YKL157W	YIL070C			YDL138W
YKL156W	YIL082W			YDL142C
YKL156C-A	YIL086C			YDL161W
YKL155C	YIL092W			YDL164C
YKL154W	YIL102C			YDL165W
YKL153W	YIL103W			YDL167C
YKL152C	YIL111W			YDL168W
YKL151C	YIL119C			YDL173W
YKL150W	YIL120W			YDL174C
YKL149C	YIL121W			YDL179W
YKL148C	YIL124W			YDL181W
YKL146W	YIL131C			YDL186W
YKL147C	YIL132C			YDL191W
YKL145W	YIL134C-A			YDL192W
YKL145W-A	YIL134W			YDL193W
YKL144C	YIL135C			YDL198C
YKL143W	YIL141W			YDL199C
YKL142W	YIL171W-A			YDL207W
YKL141W	YIL172C			YDL210W
YKL140W	YIL176C			YDL212W
YKL139W	YIL177C			YDL214C
YKL138C-A	YIL177W-A			YDL215C
YKL138C	YIR004W			YDL218W
YKL137W	YIR008C			YDL220C
YKL136W	YIR012W			YDL222C
YKL135C	YIR014W			YDL223C
YKL134C	YIR019C			YDL235C
YKL133C	YIR021W-A			YDR002W
YKL131W	YIR022W			YDR003W
YKL132C	YIR023C-A			YDR004W
YKL130C	YIR024C			YDR007W
YKL129C	YIR028W			YDR009W
YKL128C	YIR040C			YDR020C
YKL127W	YIR041W			YDR040C
YKL126W	YJL001W			YDR042C
YKL125W	YJL007C			YDR043C
YKL124W	YJL015C			YDR050C
YKL123W	YJL020W-A			YDR055W
YKL122C	YJL038C			YDR059C
YKL121W	YJL052C-A			YDR061W
YKL120W	YJL052W			YDR063W
YKL118W	YJL055W			YDR065W
YKL119C	YJL057C			YDR066C
YKL117W	YJL062W			YDR067C
YKL116C	YJL063C			YDR070C
YKL115C	YJL064W			YDR072C
YKL114C	YJL065C			YDR073W
YKL113C	YJL068C			YDR076W
YKL112W	YJL075C			YDR077W
YKL111C	YJL078C			YDR078C
YKL110C	YJL079C			YDR079W
YKL109W	YJL115W			YDR084C
YKL108W	YJL119C			YDR085C
YKL107W	YJL120W			YDR087C
YKL106C-A	YJL121C			YDR092W
YKL106W	YJL123C			YDR099W
YKL105C	YJL124C			YDR100W
YKL104C	YJL127C			YDR110W
YKL103C	YJL129C			YDR114C
YKL102C	YJL134W			YDR115W
YKL101W	YJL140W			YDR124W
YKL100W-A	YJL142C			YDR125C
YKL100C	YJL143W			YDR126W
YKL099C	YJL146W			YDR132C
YKL098W	YJL151C			YDR135C
YKL097C	YJL152W			YDR139C
YKL096C-B	YJL157C			YDR140W
YKL096W-A	YJL158C			YDR143C
YKL096W	YJL159W			YDR151C
YKL095W	YJL175W			YDR155C
YKL094W	YJL177W			YDR156W
YKL093W	YJL188C			YDR163W
YKL092C	YJL189W			YDR171W
YKL091C	YJL203W			YDR185C
YKL090W	YJL205C			YDR202C
YKL089W	YJL210W			YDR214W
YKL088W	YJL212C			YDR221W
YKL087C	YJL219W			YDR222W
YKL086W	YJL220W			YDR223W
YKL085W	YJL221C			YDR225W
YKL084W	YJL222W-A			YDR226W
YKL083W	YJL222W-B			YDR231C
YKL082C	YJL223C			YDR234W
YKL081W	YJL225C			YDR235W
YKL080W	YJL225W-A			YDR242W
YKL079W	YJR001W			YDR243C
YKL078W	YJR008W			YDR246W
YKL077W	YJR009C			YDR248C
YKL076C	YJR010W			YDR252W
YKL075C	YJR015W			YDR253C
YKL074C	YJR017C			YDR254W
YKL073W	YJR018W			YDR255C
YKL072W	YJR021C			YDR256C
YKL071W	YJR032W			YDR260C
YKL070W	YJR044C			YDR265W
YKL069W	YJR048W			YDR268W
YKL068W-A	YJR054W			YDR275W
YKL068W	YJR056C			YDR276C
YKL067W	YJR058C			YDR277C
YKL066W	YJR062C			YDR280W
YKL065W-A	YJR068W			YDR284C
YKL065C	YJR076C			YDR294C
YKL064W	YJR091C			YDR298C
YKL063C	YJR094W-A			YDR301W
YKL062W	YJR095W			YDR304C
YKL061W	YJR096W			YDR307W
YKL060C	YJR097W			YDR317W
YKL059C	YJR103W			YDR318W
YKL058W	YJR104C			YDR319C
YKL057C	YJR105W			YDR320C
YKL056C	YJR107W			YDR332W
YKL055C	YJR112W-A			YDR341C
YKL054C	YJR114W			YDR345C
YKL053C-A	YJR116W			YDR349C
YKL053W	YJR124C			YDR352W
YKL052C	YJR125C			YDR353W
YKL051W	YJR127C			YDR362C
YKL050C	YJR129C			YDR364C
YKL049C	YJR131W			YDR366C
YKL048C	YJR144W			YDR368W
YKL047W	YJR147W			YDR375C
YKL046C	YJR149W			YDR377W
YKL045W	YJR157W			YDR378C
YKL044W	YJR158W			YDR380W
YKL043W	YJR159W			YDR382W
YKL042W	YJR160C			YDR383C
YKL041W	YJR162C			YDR384C
YKL040C	YKL004W			YDR391C
YKL039W	YKL006W			YDR393W
YKL038W	YKL009W			YDR400W
YKL037W	YKL022C			YDR403W
YKL035W	YKL023C-A			YDR406W
YKL036C	YKL023W			YDR408C
YKL034W	YKL028W			YDR409W
YKL033W-A	YKL031W			YDR412W
YKL033W	YKL032C			YDR414C
YKL032C	YKL035W			YDR416W
YKL031W	YKL041W			YDR418W
YKL030W	YKL043W			YDR419W
YKL029C	YKL051W			YDR421W
YKL028W	YKL052C			YDR424C
YKL027W	YKL053W			YDR427W
YKL026C	YKL054C			YDR428C
YKL025C	YKL059C			YDR437W
YKL024C	YKL069W			YDR438W
YKL023C-A	YKL070W			YDR441C
YKL023W	YKL082C			YDR447C
YKL022C	YKL083W			YDR448W
YKL021C	YKL094W			YDR450W
YKL020C	YKL096C-B			YDR451C
YKL019W	YKL096W-A			YDR452W
YKL018C-A	YKL117W			YDR459C
YKL018W	YKL128C			YDR466W
YKL017C	YKL138C-A			YDR469W
YKL016C	YKL139W			YDR470C
YKL015W	YKL145W-A			YDR471W
YKL014C	YKL146W			YDR472W
YKL013C	YKL151C			YDR475C
YKL012W	YKL152C			YDR476C
YKL011C	YKL159C			YDR478W
YKL010C	YKL160W			YDR479C
YKL009W	YKL163W			YDR480W
YKL008C	YKL168C			YDR482C
YKL007W	YKL186C			YDR487C
YKL006C-A	YKL190W			YDR489W
YKL006W	YKL192C			YDR490C
YKL005C	YKL216W			YDR498C
YKL004W	YKL223W			YDR501W
YKL003C	YKL224C			YDR502C
YKL002W	YKL225W			YDR503C
YKL001C	YKR038C			YDR504C
YKR001C	YKR039W			YDR506C
YKR002W	YKR043C			YDR511W
YKR003W	YKR044W			YDR512C
YKR004C	YKR045C			YDR516C
YKR005C	YKR046C			YDR520C
YKR006C	YKR049C			YDR522C
YKR007W	YKR059W			YDR527W
YKR008W	YKR072C			YDR533C
YKR009C	YKR077W			YDR536W
YKR010C	YKR106W			YDR540C
YKR011C	YLL006W-A			YER093C-A
YKR013W	YLL010C			YFL017W-A
YKR012C	YLL018C-A			YGL003C
YKR014C	YLL025W			YGL012W
YKR015C	YLL037W			YGL015C
YKR016W	YLL038C			YGL019W
YKR017C	YLL043W			YGL021W
YKR018C	YLL044W			YGL025C
YKR019C	YLL061W			YGL031C
YKR020W	YLL064C			YGL036W
YKR021W	YLL065W			YGL044C
YKR022C	YLL066C			YGL050W
YKR023W	YLL066W-A			YGL051W
YKR024C	YLL066W-B			YGL055W
YKR025W	YLL067C			YGL057C
YKR026C	YLL067W-A			YGL061C
YKR027W	YLR006C			YGL062W
YKR028W	YLR025W			YGL063W
YKR029C	YLR026C			YGL064C
YKR030W	YLR027C			YGL065C
YKR031C	YLR037C			YGL073W
YKR032W	YLR040C			YGL077C
YKR034W	YLR043C			YGL079W
YKR033C	YLR044C			YGL083W
YKR035W-A	YLR059C			YGL087C
YKR035C	YLR063W			YGL089C
YKR036C	YLR076C			YGL096W
YKR037C	YLR095C			YGL101W
YKR038C	YLR099C			YGL103W
YKR039W	YLR102C			YGL104C
YKR041W	YLR110C			YGL117W
YKR040C	YLR113W			YGL123W
YKR042W	YLR147C			YGL124C
YKR043C	YLR154C-G			YGL125W
YKR044W	YLR154C-H			YGL126W
YKR045C	YLR154W-A			YGL127C
YKR046C	YLR154W-B			YGL128C
YKR047W	YLR154W-C			YGL131C
YKR048C	YLR154W-E			YGL133W
YKR049C	YLR154W-F			YGL136C
YKR050W	YLR155C			YGL137W
YKR051W	YLR156C-A			YGL145W
YKR052C	YLR156W			YGL148W
YKR053C	YLR157C			YGL154C
YKR054C	YLR157C-C			YGL155W
YKR055W	YLR157W-D			YGL156W
YKR056W	YLR157W-E			YGL164C
YKR057W	YLR158C			YGL168W
YKR058W	YLR159C-A			YGL170C
YKR059W	YLR159W			YGL185C
YKR060W	YLR160C			YGL189C
YKR061W	YLR161W			YGL192W
YKR062W	YLR162W			YGL194C
YKR063C	YLR162W-A			YGL198W
YKR064W	YLR164W			YGL205W
YKR065C	YLR172C			YGL208W
YKR066C	YLR179C			YGL209W
YKR067W	YLR194C			YGL223C
YKR068C	YLR198C			YGL224C
YKR069W	YLR218C			YGL231C
YKR070W	YLR230W			YGL232W
YKR071C	YLR237W			YGL235W
YKR072C	YLR243W			YGL236C
YKR073C	YLR245C			YGL240W
YKR074W	YLR252W			YGL242C
YKR075W-A	YLR254C			YGL247W
YKR075C	YLR261C			YGL249W
YKR076W	YLR271W			YGL250W
YKR077W	YLR285C-A			YGL251C
YKR078W	YLR285W			YGL254W
YKR079C	YLR286C			YGL255W
YKR080W	YLR286W-A			YGL258W
YKR081C	YLR288C			YGR006W
YKR082W	YLR295C			YGR007W
YKR083C	YLR300W			YGR008C
YKR084C	YLR311C			YGR016W
YKR085C	YLR322W			YGR017W
YKR086W	YLR325C			YGR019W
YKR087C	YLR334C			YGR023W
YKR088C	YLR343W			YGR027C
YKR089C	YLR376C			YGR029W
YKR090W	YLR385C			YGR030C
YKR091W	YLR390W-A			YGR037C
YKR092C	YLR399W-A			YGR038W
YKR093W	YLR412W			YGR040W
YKR094C	YLR413W			YGR041W
YKR095W	YLR416C			YGR044C
YKR095W-A	YLR432W			YGR049W
YKR096W	YLR435W			YGR052W
YKR097W	YLR437C			YGR060W
YKR098C	YLR438C-A			YGR062C
YKR099W	YLR448W			YGR063C
YKR100C	YLR461W			YGR066C
YKR101W	YLR462W			YGR074W
YKR102W	YLR463C			YGR075C
YKR103W	YLR464W			YGR088W
YKR104W	YLR465C			YGR096W
YKR105C	YLR466C-A			YGR101W
YKR106W	YLR466C-B			YGR110W
YLL067W-A	YLR466W			YGR112W
YLL067C	YLR467C-A			YGR118W
YLL066W-B	YLR467W			YGR120C
YLL066W-A	YML001W			YGR121C
YLL066C	YML008C			YGR122W
YLL065W	YML009C-A			YGR130C
YLL064C	YML009W-B			YGR131W
YLL063C	YML012W			YGR133W
YLL062C	YML020W			YGR138C
YLL061W	YML021C			YGR140W
YLL060C	YML028W			YGR141W
YLL059C	YML030W			YGR143W
YLL058W	YML032C			YGR146C
YLL057C	YML034C-A			YGR148C
YLL056C	YML037C			YGR153W
YLL055W	YML051W			YGR154C
YLL054C	YML052W			YGR156W
YLL053C	YML054C-A			YGR158C
YLL052C	YML057C-A			YGR166W
YLL051C	YML057W			YGR170W
YLL050C	YML058W			YGR174C
YLL049W	YML064C			YGR177C
YLL048C	YML067C			YGR183C
YLL047W	YML074C			YGR192C
YLL046C	YML078W			YGR194C
YLL044W	YML087C			YGR195W
YLL045C	YML094C-A			YGR196C
YLL043W	YML095C			YGR199W
YLL042C	YML122C			YGR201C
YLL041C	YML132W			YGR203W
YLL040C	YML133C			YGR205W
YLL039C	YML133W-A			YGR206W
YLL038C	YML133W-B			YGR209C
YLL037W	YMR003W			YGR212W
YLL036C	YMR009W			YGR213C
YLL035W	YMR011W			YGR214W
YLL034C	YMR013C-A			YGR221C
YLL033W	YMR016C			YGR224W
YLL032C	YMR022W			YGR232W
YLL031C	YMR030W-A			YGR234W
YLL030C	YMR038C			YGR239C
YLL029W	YMR039C			YGR244C
YLL028W	YMR046W-A			YGR248W
YLL027W	YMR054W			YGR249W
YLL026W	YMR063W			YGR252W
YLL025W	YMR083W			YGR253C
YLL024C	YMR086C-A			YGR254W
YLL023C	YMR087W			YGR256W
YLL022C	YMR114C			YGR260W
YLL021W	YMR117C			YGR263C
YLL020C	YMR118C			YGR268C
YLL019W-A	YMR119W-A			YGR283C
YLL019C	YMR122W-A			YGR284C
YLL018C-A	YMR132C			YGR285C
YLL018C	YMR138W			YHR021W-A
YLL015W	YMR144W			YJL003W
YLL014W	YMR146C			YJL013C
YLL013C	YMR151W			YJL016W
YLL012W	YMR153C-A			YJL019W
YLL011W	YMR153W			YJL023C
YLL010C	YMR165C			YJL024C
YLL009C	YMR173W			YJL029C
YLL008W	YMR173W-A			YJL035C
YLL007C	YMR174C			YJL038C
YLL006W-A	YMR181C			YJL042W
YLL006W	YMR182C			YJL043W
YLL005C	YMR182W-A			YJL045W
YLL004W	YMR201C			YJL048C
YLL003W	YMR206W			YJL051W
YLL002W	YMR208W			YJL055W
YLL001W	YMR214W			YJL057C
YLR001C	YMR226C			YJL058C
YLR002C	YMR238W			YJL059W
YLR003C	YMR240C			YJL061W
YLR004C	YMR241W			YJL062W
YLR005W	YMR244C-A			YJL066C
YLR006C	YMR245W			YJL070C
YLR007W	YMR246W			YJL072C
YLR008C	YMR252C			YJL073W
YLR009W	YMR254C			YJL079C
YLR010C	YMR260C			YJL080C
YLR011W	YMR265C			YJL083W
YLR012C	YMR273C			YJL089W
YLR013W	YMR281W			YJL092W
YLR014C	YMR306C-A			YJL093C
YLR015W	YMR306W			YJL100W
YLR016C	YMR310C			YJL103C
YLR017W	YMR311C			YJL105W
YLR018C	YMR313C			YJL106W
YLR019W	YMR319C			YJL107C
YLR020C	YMR321C			YJL108C
YLR021W	YMR322C			YJL116C
YLR022C	YMR323W			YJL118W
YLR023C	YMR324C			YJL123C
YLR024C	YMR325W			YJL130C
YLR025W	YMR326C			YJL131C
YLR026C	YNL004W			YJL132W
YLR027C	YNL013C			YJL133W
YLR028C	YNL017C			YJL137C
YLR029C	YNL018C			YJL140W
YLR030W	YNL019C			YJL146W
YLR031W	YNL020C			YJL147C
YLR032W	YNL026W			YJL151C
YLR033W	YNL030W			YJL153C
YLR034C	YNL031C			YJL156C
YLR035C	YNL033W			YJL157C
YLR036C	YNL034W			YJL158C
YLR037C	YNL035C			YJL159W
YLR038C	YNL039W			YJL161W
YLR039C	YNL043C			YJL163C
YLR041W	YNL044W			YJL164C
YLR040C	YNL046W			YJL170C
YLR042C	YNL051W			YJL172W
YLR043C	YNL052W			YJL173C
YLR044C	YNL056W			YJL174W
YLR045C	YNL057W			YJL185C
YLR046C	YNL058C			YJL187C
YLR047C	YNL064C			YJL190C
YLR048W	YNL065W			YJL196C
YLR049C	YNL066W			YJL205C
YLR050C	YNL067W-A			YJL210W
YLR051C	YNL074C			YJL214W
YLR052W	YNL095C			YJR001W
YLR053C	YNL098C			YJR002W
YLR054C	YNL099C			YJR003C
YLR055C	YNL103W-A			YJR004C
YLR056W	YNL115C			YJR008W
YLR057W	YNL133C			YJR009C
YLR058C	YNL136W			YJR010C-A
YLR059C	YNL142W			YJR014W
YLR060W	YNL143C			YJR017C
YLR061W	YNL151C			YJR019C
YLR062C	YNL154C			YJR030C
YLR063W	YNL157W			YJR044C
YLR064W	YNL159C			YJR047C
YLR065C	YNL160W			YJR048W
YLR066W	YNL161W			YJR057W
YLR067C	YNL162W-A			YJR058C
YLR068W	YNL166C			YJR059W
YLR069C	YNL179C			YJR061W
YLR070C	YNL197C			YJR066W
YLR071C	YNL202W			YJR069C
YLR072W	YNL203C			YJR073C
YLR073C	YNL208W			YJR074W
YLR074C	YNL209W			YJR079W
YLR075W	YNL211C			YJR082C
YLR076C	YNL217W			YJR084W
YLR077W	YNL222W			YJR085C
YLR078C	YNL245C			YJR086W
YLR079W	YNL251C			YJR088C
YLR080W	YNL277W			YJR090C
YLR081W	YNL281W			YJR096W
YLR082C	YNL282W			YJR099W
YLR083C	YNL285W			YJR100C
YLR084C	YNL293W			YJR101W
YLR085C	YNL309W			YJR102C
YLR086W	YNL328C			YJR103W
YLR087C	YNL333W			YJR105W
YLR088W	YNL334C			YJR107W
YLR089C	YNL336W			YJR109C
YLR090W	YNL337W			YJR113C
YLR091W	YNL338W			YJR115W
YLR092W	YNL339C			YJR116W
YLR093C	YNL339W-A			YJR118C
YLR094C	YNL339W-B			YJR122W
YLR095C	YNR012W			YJR123W
YLR096W	YNR030W			YJR129C
YLR097C	YNR052C			YJR130C
YLR098C	YNR054C			YJR137C
YLR099C	YNR072W			YJR142W
YLR099W-A	YNR075C-A			YJR147W
YLR100W	YNR076W			YJR150C
YLR101C	YNR077C			YJR152W
YLR102C	YOL001W			YJR153W
YLR103C	YOL005C			YLL005C
YLR104W	YOL009C			YLL010C
YLR105C	YOL012C			YLL012W
YLR106C	YOL013W-A			YLL014W
YLR107W	YOL013W-B			YLL019C
YLR108C	YOL019W			YLL023C
YLR109W	YOL020W			YLL024C
YLR110C	YOL024W			YLL028W
YLR111W	YOL028C			YLL029W
YLR112W	YOL030W			YLL032C
YLR113W	YOL038C-A			YLL033W
YLR114C	YOL040C			YLL042C
YLR115W	YOL052C-A			YLL049W
YLR116W	YOL071W			YLL050C
YLR117C	YOL077W-A			YLL054C
YLR118C	YOL101C			YLL055W
YLR119W	YOL103W			YLL056C
YLR120C	YOL106W			YLL057C
YLR120W-A	YOL111C			YLL061W
YLR121C	YOL118C			YLR001C
YLR122C	YOL125W			YLR004C
YLR123C	YOL133W			YLR007W
YLR124W	YOL135C			YLR008C
YLR125W	YOL155C			YLR010C
YLR126C	YOL155W-A			YLR011W
YLR127C	YOL156W			YLR015W
YLR128W	YOL157C			YLR016C
YLR129W	YOL161C			YLR021W
YLR130C	YOL163W			YLR022C
YLR131C	YOL166C			YLR025W
YLR132C	YOL166W-A			YLR027C
YLR133W	YOR003W			YLR029C
YLR134W	YOR005C			YLR030W
YLR135W	YOR020C			YLR036C
YLR136C	YOR023C			YLR038C
YLR137W	YOR024W			YLR040C
YLR138W	YOR032C			YLR042C
YLR139C	YOR036W			YLR043C
YLR140W	YOR040W			YLR044C
YLR141W	YOR046C			YLR045C
YLR142W	YOR049C			YLR050C
YLR143W	YOR053W			YLR053C
YLR144C	YOR060C			YLR054C
YLR145W	YOR065W			YLR056W
YLR146C	YOR070C			YLR059C
YLR146W-A	YOR082C			YLR063W
YLR147C	YOR085W			YLR064W
YLR148W	YOR089C			YLR069C
YLR149C	YOR090C			YLR070C
YLR149C-A	YOR092W			YLR074C
YLR150W	YOR097C			YLR075W
YLR151C	YOR098C			YLR077W
YLR152C	YOR104W			YLR080W
YLR153C	YOR123C			YLR081W
YLR154C	YOR131C			YLR087C
YLR154W-A	YOR133W			YLR089C
YLR154W-B	YOR146W			YLR091W
YLR154W-C	YOR166C			YLR092W
YLR154W-E	YOR167C			YLR095C
YLR154W-F	YOR192C-C			YLR098C
YLR154C-G	YOR194C			YLR099C
YLR154C-H	YOR195W			YLR104W
YLR155C	YOR210W			YLR108C
YLR156W	YOR222W			YLR109W
YLR156C-A	YOR224C			YLR110C
YLR157C	YOR230W			YLR113W
YLR157W-D	YOR241W			YLR117C
YLR157W-E	YOR247W			YLR119W
YLR157C-C	YOR248W			YLR120C
YLR158C	YOR253W			YLR121C
YLR159W	YOR262W			YLR126C
YLR159C-A	YOR263C			YLR130C
YLR160C	YOR293C-A			YLR135W
YLR161W	YOR303W			YLR136C
YLR162W	YOR305W			YLR141W
YLR162W-A	YOR306C			YLR142W
YLR163W-A	YOR311C			YLR144C
YLR163C	YOR316C			YLR147C
YLR164W	YOR317W			YLR149C
YLR165C	YOR327C			YLR150W
YLR166C	YOR329C			YLR151C
YLR167W	YOR329W-A			YLR163C
YLR168C	YOR342C			YLR164W
YLR169W	YOR358W			YLR165C
YLR171W	YOR371C			YLR167W
YLR170C	YOR378W			YLR172C
YLR172C	YOR379C			YLR178C
YLR173W	YOR383C			YLR179C
YLR174W	YOR384W			YLR185W
YLR175W	YOR388C			YLR194C
YLR176C	YOR391C			YLR195C
YLR177W	YOR392W			YLR200W
YLR178C	YOR393W			YLR201C
YLR179C	YOR394C-A			YLR204W
YLR180W	YOR394W			YLR205C
YLR181C	YOR396C-A			YLR209C
YLR182W	YOR396W			YLR213C
YLR183C	YPL003W			YLR214W
YLR184W	YPL028W			YLR218C
YLR185W	YPL031C			YLR226W
YLR186W	YPL036W			YLR227C
YLR187W	YPL055C			YLR231C
YLR188W	YPL061W			YLR233C
YLR189C	YPL068C			YLR234W
YLR190W	YPL069C			YLR242C
YLR191W	YPL071C			YLR245C
YLR192C	YPL077C			YLR249W
YLR193C	YPL089C			YLR250W
YLR194C	YPL090C			YLR251W
YLR195C	YPL091W			YLR256W
YLR196W	YPL101W			YLR258W
YLR197W	YPL111W			YLR267W
YLR198C	YPL127C			YLR268W
YLR199C	YPL135C-A			YLR272C
YLR200W	YPL138C			YLR278C
YLR201C	YPL154C			YLR281C
YLR202C	YPL157W			YLR285W
YLR203C	YPL197C			YLR286C
YLR204W	YPL199C			YLR288C
YLR205C	YPL223C			YLR295C
YLR206W	YPL229W			YLR297W
YLR207W	YPL244C			YLR298C
YLR208W	YPL246C			YLR299W
YLR209C	YPL248C			YLR315W
YLR210W	YPL249C			YLR316C
YLR211C	YPL249C-A			YLR325C
YLR212C	YPL250C			YLR329W
YLR213C	YPL250W-A			YLR340W
YLR214W	YPL251W			YLR341W
YLR215C	YPL252C			YLR346C
YLR217W	YPL256C			YLR348C
YLR216C	YPL262W			YLR350W
YLR218C	YPL265W			YLR352W
YLR219W	YPL277C			YLR355C
YLR220W	YPL279C			YLR356W
YLR221C	YPL280W			YLR360W
YLR222C	YPL281C			YLR361C
YLR222C-A	YPL282C			YLR363C
YLR223C	YPL283C			YLR364W
YLR224W	YPL283W-A			YLR369W
YLR225C	YPL283W-B			YLR377C
YLR226W	YPR002C-A			YLR381W
YLR227C	YPR003C			YLR387C
YLR228C	YPR005C			YLR388W
YLR230W	YPR036W-A			YLR390W
YLR229C	YPR038W			YLR395C
YLR232W	YPR039W			YLR396C
YLR231C	YPR054W			YLR405W
YLR233C	YPR062W			YLR406C
YLR234W	YPR063C			YLR407W
YLR235C	YPR067W			YLR408C
YLR236C	YPR071W			YLR410W
YLR237W	YPR075C			YLR411W
YLR238W	YPR080W			YLR412W
YLR239C	YPR084W			YLR413W
YLR240W	YPR094W			YLR420W
YLR241W	YPR101W			YLR421C
YLR242C	YPR104C			YLR427W
YLR243W	YPR108W			YLR432W
YLR244C	YPR113W			YLR436C
YLR245C	YPR114W			YLR437C
YLR246W	YPR130C			YLR438W
YLR247C	YPR138C			YLR439W
YLR248W	YPR139C			YLR440C
YLR249W	YPR142C			YLR442C
YLR250W	YPR145C-A			YLR446W
YLR251W	YPR149W			YLR448W
YLR252W	YPR159C-A			YLR450W
YLR253W	YPR167C			YLR453C
YLR254C	YPR169W			YLR456W
YLR255C	YPR170W-A			YLR457C
YLR256W	YPR174C			YML001W
YLR257W	YPR194C			YML002W
YLR258W	YPR195C			YML011C
YLR259C	YPR197C			YML015C
YLR260W	YPR199C			YML018C
YLR261C	YPR202W			YML019W
YLR262C	YPR203W			YML023C
YLR262C-A	YPR204C-A			YML024W
YLR263W	YPR204W			YML026C
YLR264W				YML027W
YLR264C-A				YML028W
YLR265C				YML029W
YLR266C				YML035C
YLR267W				YML036W
YLR268W				YML042W
YLR270W				YML049C
YLR269C				YML050W
YLR271W				YML052W
YLR272C				YML054C
YLR273C				YML058W
YLR274W				YML063W
YLR275W				YML066C
YLR276C				YML067C
YLR277C				YML068W
YLR278C				YML071C
YLR279W				YML075C
YLR280C				YML078W
YLR281C				YML079W
YLR283W				YML083C
YLR282C				YML087C
YLR284C				YML095C
YLR285W				YML096W
YLR285C-A				YML102W
YLR286W-A				YML104C
YLR286C				YML107C
YLR287C				YML108W
YLR287C-A				YML113W
YLR288C				YML118W
YLR289W				YML125C
YLR290C				YMR009W
YLR291C				YMR016C
YLR292C				YMR018W
YLR293C				YMR020W
YLR294C				YMR023C
YLR295C				YMR025W
YLR296W				YMR026C
YLR297W				YMR034C
YLR298C				YMR038C
YLR299W				YMR039C
YLR299C-A				YMR042W
YLR300W				YMR052W
YLR301W				YMR054W
YLR303W				YMR055C
YLR302C				YMR056C
YLR304C				YMR058W
YLR305C				YMR062C
YLR306W				YMR063W
YLR307W				YMR070W
YLR307C-A				YMR072W
YLR308W				YMR074C
YLR309C				YMR075W
YLR310C				YMR081C
YLR311C				YMR086W
YLR312C				YMR087W
YLR312W-A				YMR088C
YLR313C				YMR095C
YLR314C				YMR096W
YLR315W				YMR107W
YLR317W				YMR118C
YLR316C				YMR120C
YLR318W				YMR121C
YLR319C				YMR127C
YLR320W				YMR130W
YLR322W				YMR131C
YLR321C				YMR133W
YLR323C				YMR135C
YLR324W				YMR137C
YLR325C				YMR142C
YLR326W				YMR148W
YLR327C				YMR153W
YLR328W				YMR154C
YLR329W				YMR155W
YLR330W				YMR156C
YLR332W				YMR157C
YLR331C				YMR160W
YLR333C				YMR167W
YLR334C				YMR168C
YLR335W				YMR172W
YLR336C				YMR174C
YLR338W				YMR178W
YLR337C				YMR179W
YLR340W				YMR180C
YLR339C				YMR191W
YLR341W				YMR194W
YLR342W				YMR196W
YLR342W-A				YMR202W
YLR343W				YMR205C
YLR344W				YMR206W
YLR345W				YMR208W
YLR346C				YMR210W
YLR347W-A				YMR215W
YLR347C				YMR220W
YLR349W				YMR225C
YLR348C				YMR226C
YLR350W				YMR234W
YLR351C				YMR247C
YLR352W				YMR251W
YLR353W				YMR251W-A
YLR354C				YMR252C
YLR355C				YMR253C
YLR356W				YMR259C
YLR357W				YMR260C
YLR358C				YMR264W
YLR359W				YMR268C
YLR360W				YMR271C
YLR361C				YMR280C
YLR361C-A				YMR281W
YLR362W				YMR290C
YLR363C				YMR292W
YLR363W-A				YMR298W
YLR364W				YMR303C
YLR365W				YMR306W
YLR366W				YMR307W
YLR364C-A				YMR312W
YLR367W				YMR317W
YLR368W				YMR318C
YLR369W				YMR319C
YLR370C				YMR321C
YLR371W				YNL004W
YLR372W				YNL005C
YLR373C				YNL006W
YLR375W				YNL008C
YLR374C				YNL009W
YLR376C				YNL012W
YLR377C				YNL020C
YLR379W				YNL024C
YLR378C				YNL031C
YLR380W				YNL044W
YLR381W				YNL045W
YLR382C				YNL046W
YLR383W				YNL053W
YLR384C				YNL055C
YLR385C				YNL056W
YLR386W				YNL058C
YLR387C				YNL063W
YLR388W				YNL066W
YLR389C				YNL072W
YLR390W				YNL073W
YLR390W-A				YNL077W
YLR392C				YNL078W
YLR393W				YNL079C
YLR394W				YNL086W
YLR395C				YNL093W
YLR396C				YNL094W
YLR397C				YNL095C
YLR398C				YNL107W
YLR399W-A				YNL113W
YLR399C				YNL115C
YLR400W				YNL117W
YLR401C				YNL122C
YLR402W				YNL124W
YLR403W				YNL128W
YLR404W				YNL135C
YLR405W				YNL136W
YLR406C				YNL141W
YLR406C-A				YNL144C
YLR407W				YNL145W
YLR408C				YNL146W
YLR409C				YNL151C
YLR410W				YNL153C
YLR411W				YNL159C
YLR412W				YNL160W
YLR412C-A				YNL161W
YLR413W				YNL162W
YLR414C				YNL167C
YLR415C				YNL168C
YLR416C				YNL175C
YLR417W				YNL177C
YLR418C				YNL178W
YLR419W				YNL193W
YLR420W				YNL194C
YLR421C				YNL195C
YLR422W				YNL196C
YLR423C				YNL200C
YLR424W				YNL202W
YLR425W				YNL206C
YLR426W				YNL208W
YLR427W				YNL210W
YLR429W				YNL216W
YLR428C				YNL217W
YLR430W				YNL237W
YLR431C				YNL239W
YLR432W				YNL240C
YLR433C				YNL241C
YLR435W				YNL245C
YLR434C				YNL246W
YLR436C				YNL249C
YLR437C				YNL250W
YLR438W				YNL252C
YLR437C-A				YNL254C
YLR438C-A				YNL255C
YLR439W				YNL256W
YLR440C				YNL257C
YLR441C				YNL260C
YLR442C				YNL261W
YLR443W				YNL273W
YLR444C				YNL277W
YLR445W				YNL278W
YLR446W				YNL279W
YLR447C				YNL280C
YLR448W				YNL281W
YLR449W				YNL283C
YLR450W				YNL290W
YLR451W				YNL300W
YLR452C				YNL320W
YLR453C				YNL323W
YLR454W				YNL326C
YLR455W				YNL328C
YLR456W				YNL331C
YLR458W				YNR002C
YLR457C				YNR004W
YLR459W				YNR008W
YLR460C				YNR009W
YLR461W				YNR014W
YLR462W				YNR018W
YLR464W				YNR022C
YLR463C				YNR024W
YLR466W				YNR029C
YLR465C				YNR032W
YLR466C-A				YNR041C
YLR466C-B				YNR046W
YLR467W				YNR048W
YLR467C-A				YNR055C
YML133W-B				YNR056C
YML133W-A				YNR057C
YML133C				YNR060W
YML132W				YNR062C
YML131W				YNR064C
YML130C				YNR067C
YML129C				YNR070W
YML128C				YNR071C
YML127W				YOL001W
YML126C				YOL003C
YML125C				YOL007C
YML124C				YOL008W
YML123C				YOL012C
YML122C				YOL014W
YML121W				YOL015W
YML120C				YOL025W
YML119W				YOL040C
YML118W				YOL047C
YML117W				YOL048C
YML116W-A				YOL052C
YML116W				YOL055C
YML115C				YOL058W
YML114C				YOL067C
YML113W				YOL071W
YML112W				YOL075C
YML111W				YOL081W
YML110C				YOL082W
YML109W				YOL086C
YML108W				YOL091W
YML107C				YOL103W
YML106W				YOL105C
YML105C				YOL109W
YML104C				YOL111C
YML103C				YOL113W
YML102W				YOL116W
YML101C-A				YOL122C
YML101C				YOL125W
YML100W-A				YOL127W
YML100W				YOL128C
YML099W-A				YOL130W
YML099C				YOL131W
YML098W				YOL132W
YML097C				YOL139C
YML096W				YOL144W
YML095C				YOL147C
YML094W				YOL151W
YML094C-A				YOL152W
YML093W				YOL154W
YML092C				YOL155C
YML091C				YOL158C
YML090W				YOL164W
YML089C				YOR003W
YML088W				YOR005C
YML087C				YOR006C
YML086C				YOR010C
YML085C				YOR012W
YML084W				YOR016C
YML083C				YOR019W
YML082W				YOR022C
YML081C-A				YOR026W
YML081W				YOR032C
YML080W				YOR034C
YML079W				YOR036W
YML078W				YOR040W
YML077W				YOR042W
YML076C				YOR045W
YML075C				YOR049C
YML074C				YOR052C
YML073C				YOR058C
YML072C				YOR062C
YML071C				YOR063W
YML070W				YOR064C
YML069W				YOR065W
YML068W				YOR068C
YML067C				YOR071C
YML066C				YOR080W
YML065W				YOR081C
YML064C				YOR084W
YML063W				YOR085W
YML062C				YOR090C
YML061C				YOR092W
YML060W				YOR094W
YML059C				YOR095C
YML058W-A				YOR097C
YML058W				YOR098C
YML057W				YOR106W
YML057C-A				YOR107W
YML056C				YOR118W
YML055W				YOR119C
YML054C				YOR124C
YML054C-A				YOR126C
YML053C				YOR134W
YML052W				YOR140W
YML051W				YOR149C
YML050W				YOR152C
YML049C				YOR158W
YML048W				YOR159C
YML047W-A				YOR161C
YML047C				YOR162C
YML046W				YOR163W
YML043C				YOR164C
YML042W				YOR167C
YML041C				YOR176W
YML038C				YOR178C
YML037C				YOR180C
YML036W				YOR181W
YML035C				YOR183W
YML034W				YOR185C
YML034C-A				YOR186W
YML032C				YOR190W
YML031W				YOR192C
YML031C-A				YOR193W
YML030W				YOR194C
YML029W				YOR213C
YML028W				YOR222W
YML027W				YOR223W
YML026C				YOR226C
YML025C				YOR227W
YML024W				YOR230W
YML023C				YOR233W
YML022W				YOR247W
YML021C				YOR259C
YML020W				YOR262W
YML019W				YOR266W
YML018C				YOR271C
YML017W				YOR274W
YML016C				YOR276W
YML015C				YOR280C
YML014W				YOR284W
YML013W				YOR285W
YML012C-A				YOR289W
YML012W				YOR295W
YML011C				YOR297C
YML010W				YOR298W
YML009W-B				YOR301W
YML009C-A				YOR303W
YML009C				YOR304C-A
YML008C				YOR306C
YML007C-A				YOR311C
YML007W				YOR316C
YML006C				YOR317W
YML005W				YOR319W
YML004C				YOR320C
YML003W				YOR321W
YML002W				YOR328W
YML001W				YOR336W
YMR001C				YOR339C
YMR001C-A				YOR346W
YMR002W				YOR348C
YMR003W				YOR349W
YMR004W				YOR351C
YMR005W				YOR356W
YMR006C				YOR365C
YMR007W				YOR368W
YMR008C				YOR369C
YMR009W				YOR373W
YMR010W				YOR374W
YMR011W				YOR375C
YMR012W				YOR377W
YMR013C-A				YOR378W
YMR013C				YOR380W
YMR013W-A				YOR382W
YMR014W				YOR384W
YMR015C				YOR387C
YMR016C				YPL002C
YMR017W				YPL006W
YMR018W				YPL010W
YMR019W				YPL013C
YMR020W				YPL015C
YMR021C				YPL017C
YMR022W				YPL018W
YMR023C				YPL024W
YMR024W				YPL027W
YMR025W				YPL028W
YMR026C				YPL031C
YMR027W				YPL036W
YMR028W				YPL037C
YMR029C				YPL039W
YMR030W				YPL046C
YMR031W-A				YPL047W
YMR031C				YPL048W
YMR032W				YPL052W
YMR030W-A				YPL054W
YMR033W				YPL055C
YMR034C				YPL057C
YMR035W				YPL066W
YMR036C				YPL067C
YMR037C				YPL069C
YMR038C				YPL076W
YMR039C				YPL083C
YMR040W				YPL084W
YMR041C				YPL088W
YMR042W				YPL089C
YMR043W				YPL091W
YMR044W				YPL095C
YMR046W-A				YPL096W
YMR047C				YPL097W
YMR048W				YPL099C
YMR049C				YPL101W
YMR052W				YPL103C
YMR052C-A				YPL108W
YMR053C				YPL109C
YMR054W				YPL111W
YMR055C				YPL113C
YMR056C				YPL116W
YMR057C				YPL119C
YMR058W				YPL131W
YMR059W				YPL141C
YMR060C				YPL143W
YMR061W				YPL148C
YMR062C				YPL149W
YMR063W				YPL150W
YMR064W				YPL151C
YMR065W				YPL152W
YMR066W				YPL156C
YMR067C				YPL157W
YMR068W				YPL159C
YMR069W				YPL162C
YMR070W				YPL164C
YMR071C				YPL165C
YMR072W				YPL166W
YMR073C				YPL168W
YMR074C				YPL175W
YMR075W				YPL186C
YMR075C-A				YPL189W
YMR076C				YPL192C
YMR077C				YPL193W
YMR078C				YPL196W
YMR079W				YPL198W
YMR080C				YPL200W
YMR081C				YPL206C
YMR082C				YPL211W
YMR083W				YPL213W
YMR084W				YPL214C
YMR085W				YPL216W
YMR086W				YPL223C
YMR086C-A				YPL229W
YMR087W				YPL230W
YMR088C				YPL232W
YMR089C				YPL234C
YMR090W				YPL237W
YMR091C				YPL241C
YMR092C				YPL245W
YMR093W				YPL246C
YMR094W				YPL248C
YMR095C				YPL249C
YMR096W				YPL253C
YMR097C				YPL256C
YMR098C				YPL257W
YMR099C				YPL264C
YMR100W				YPL266W
YMR101C				YPL269W
YMR102C				YPL274W
YMR103C				YPR001W
YMR104C				YPR004C
YMR105C				YPR005C
YMR105W-A				YPR006C
YMR106C				YPR008W
YMR107W				YPR009W
YMR108W				YPR011C
YMR109W				YPR015C
YMR110C				YPR023C
YMR111C				YPR026W
YMR112C				YPR027C
YMR113W				YPR030W
YMR114C				YPR035W
YMR115W				YPR036W
YMR116C				YPR040W
YMR117C				YPR046W
YMR118C				YPR054W
YMR119W				YPR056W
YMR119W-A				YPR058W
YMR120C				YPR062W
YMR121C				YPR063C
YMR122C				YPR066W
YMR122W-A				YPR068C
YMR123W				YPR072W
YMR124W				YPR073C
YMR125W				YPR075C
YMR126C				YPR078C
YMR127C				YPR081C
YMR128W				YPR082C
YMR129W				YPR085C
YMR130W				YPR093C
YMR131C				YPR098C
YMR132C				YPR100W
YMR133W				YPR103W
YMR134W				YPR106W
YMR135W-A				YPR107C
YMR135C				YPR113W
YMR136W				YPR114W
YMR137C				YPR122W
YMR138W				YPR124W
YMR139W				YPR127W
YMR140W				YPR134W
YMR141C				YPR138C
YMR141W-A				YPR149W
YMR142C				YPR151C
YMR143W				YPR153W
YMR144W				YPR160W
YMR145C				YPR161C
YMR146C				YPR162C
YMR147W				YPR163C
YMR148W				YPR165W
YMR149W				YPR167C
YMR151W				YPR171W
YMR150C				YPR172W
YMR152W				YPR176C
YMR153W				YPR182W
YMR153C-A				YPR183W
YMR154C				YPR187W
YMR155W				YPR188C
YMR156C				YPR192W
YMR157C				YPR194C
YMR158W				YPR201W
YMR158C-A				YOR008C-A
YMR158W-B				YIL009C-A
YMR159C				YPR133W-A
YMR160W				YLR438C-A
YMR161W				YKR035W-A
YMR162C				YFL034C-A
YMR163C				YFR032C-A
YMR164C				YPL249C-A
YMR165C				YPL183W-A
YMR166C				YBL091C-A
YMR167W				YDR034W-B
YMR168C				YDR363W-A
YMR169C				YDR525W-A
YMR170C				YKL033W-A
YMR171C				YKL053C-A
YMR172W				YLR262C-A
YMR172C-A				YML081C-A
YMR173W				YNR032C-A
YMR173W-A				YDR322C-A
YMR174C				YOL077W-A
YMR175W				YJR135W-A
YMR175W-A				YHR072W-A
YMR176W				YBR058C-A
YMR177W				YMR122W-A
YMR178W				YNR034W-A
YMR179W				YAL044W-A
YMR180C				YER014C-A
YMR181C				YBL029C-A
YMR182C				YBR233W-A
YMR182W-A				YDL159W-A
YMR183C				YDR079C-A
YMR184W				YDR320C-A
YMR185W				YKL018C-A
YMR186W				YLR099W-A
YMR187C				YML007C-A
YMR188C				YOL086W-A
YMR189W				YOL159C-A
YMR190C				YBR255C-A
YMR191W				YDR381C-A
YMR192W				YKL138C-A
YMR193W				YCL005W-A
YMR194W				YMR194C-B
YMR193C-A				YPR170W-B
YMR194C-B				YCL058W-A
YMR194C-A				YCR075W-A
YMR195W				YKL068W-A
YMR196W				YOR020W-A
YMR197C				YPL189C-A
YMR198W				YBR200W-A
YMR199W				YDR169C-A
YMR200W				YDR246W-A
YMR201C				YGL041C-B
YMR202W				YGR121W-A
YMR203W				YGR240C-A
YMR204C				YJR151W-A
YMR205C				YKL183C-A
YMR206W				YLL006W-A
YMR207C				YLR285C-A
YMR208W				YML054C-A
YMR209C				YNL130C-A
YMR210W				YOL164W-A
YMR211W				YAR035C-A
YMR212C				YBL100W-C
YMR213W				YBR182C-A
YMR214W				YER175W-A
YMR215W				YGR031C-A
YMR216C				YGR146C-A
YMR217W				YGR174W-A
YMR218C				YGR204C-A
YMR219W				YHR022C-A
YMR220W				YJL077W-B
YMR221C				YKL096C-B
YMR222C				YMR105W-A
YMR223W				YMR272W-B
YMR224C				YNL024C-A
YMR225C				YNL097C-B
YMR226C				YNR075C-A
YMR227C				YOR032W-A
YMR228W				YOR161C-C
YMR229C				YAL037C-A
YMR230W				YDR524C-B
YMR230W-A				YDR524W-C
YMR231W				YGL006W-A
YMR232W				YJL136W-A
YMR233W				YLR264C-A
YMR234W				YOL038C-A
YMR235C				YBR221W-A
YMR236W				YGR035W-A
YMR237W				YHL015W-A
YMR238W				YHR007C-A
YMR239C				YIL002W-A
YMR240C				YIR018C-A
YMR241W				YIR021W-A
YMR242C				YLR361C-A
YMR242W-A				YMR247W-A
YMR243C				YNL042W-B
YMR244W				YNL146C-A
YMR245W				YOL097W-A
YMR244C-A				YOR293C-A
YMR246W				YHR199C-A
YMR247C				YBR230W-A
YMR247W-A				YBR201C-A
YMR250W				YCL048W-A
YMR251W				YKL023C-A
YMR251W-A				YPR010C-A
YMR252C
YMR253C
YMR254C
YMR255W
YMR256C
YMR257C
YMR258C
YMR259C
YMR260C
YMR261C
YMR262W
YMR263W
YMR264W
YMR265C
YMR266W
YMR267W
YMR268C
YMR269W
YMR270C
YMR271C
YMR272W-A
YMR272C
YMR272W-B
YMR273C
YMR274C
YMR275C
YMR276W
YMR277W
YMR278W
YMR279C
YMR280C
YMR281W
YMR282C
YMR283C
YMR284W
YMR285C
YMR286W
YMR287C
YMR288W
YMR289W
YMR290W-A
YMR290C
YMR291W
YMR292W
YMR293C
YMR294W
YMR294W-A
YMR295C
YMR296C
YMR297W
YMR298W
YMR299C
YMR300C
YMR301C
YMR302C
YMR303C
YMR304W
YMR304C-A
YMR305C
YMR306W
YMR306C-A
YMR307W
YMR307C-A
YMR308C
YMR309C
YMR310C
YMR311C
YMR312W
YMR313C
YMR314W
YMR315W
YMR315W-A
YMR316W
YMR316C-A
YMR317W
YMR316C-B
YMR318C
YMR319C
YMR320W
YMR321C
YMR322C
YMR323W
YMR324C
YMR325W
YMR326C
YNL339W-B
YNL339W-A
YNL339C
YNL338W
YNL337W
YNL336W
YNL335W
YNL334C
YNL333W
YNL332W
YNL331C
YNL330C
YNL329C
YNL328C
YNL327W
YNL326C
YNL324W
YNL325C
YNL323W
YNL322C
YNL321W
YNL320W
YNL319W
YNL318C
YNL317W
YNL316C
YNL315C
YNL314W
YNL313C
YNL312W
YNL311C
YNL310C
YNL309W
YNL308C
YNL307C
YNL306W
YNL305C
YNL304W
YNL303W
YNL302C
YNL301C
YNL300W
YNL299W
YNL298W
YNL296W
YNL297C
YNL295W
YNL294C
YNL293W
YNL292W
YNL291C
[truncated: 4,607 more rows]
