# Supplementary material for: Genome-Wide Profiling of Yeast DNA:RNA Hybrid Prone Sites with DRIP-Chip
Source: PLoS Genet. 2014 Apr 17;10(4):e1004288. doi: 10.1371/journal.pgen.1004288 (PMC3990523; doi:10.1371/journal.pgen.1004288)
Supplement: Table S6 — GO function sorting of genes modulated at the transcript level by RNase H overexpression. (XLSX) [file pgen.1004288.s019.xlsx]

## Sheet: Table S6. Transcript microarray
Supplementary Table S6. GO function sorting of genes modulated at the transcript level by Rnase H overexpression.
P-value cutoff 0.01
Calculate FDR Yes
Regulation links followed Yes
Bonferroni correction Yes
Annotation file gene_association.sgd
Uploaded background file Microarray_BackgroundSet1.txt
Evidence codes used IEA (44336), IEP (115), IGI (3412), IBA (223), IPI (2754), ND (3915), IC (696), ISS (2288), RCA (1), IDA (18364), IMP (11036), TAS (1641), ISM (951), NAS (688), ISO (11), ISA (204)
Genes downregulated by Rnase H overexpression at the transcript level
GOID	TERM	FOLD ENRICHMENT	CORRECTED_PVALUE	UNCORRECTED_PVALUE	NUM_LIST_ANNOTATIONS	LIST_SIZE	TOTAL_NUM_ANNOTATIONS	POPULATION_SIZE	FDR_RATE	EXPECTED_FALSE_POSITIVES	ANNOTATED_GENES
GO:0044764	multi-organism cellular process	7.15152	2.51039e-06	5.61608e-09	14	88	126	5664	0	0	YNL279W,	YLR452C,	YCL055W,	YJL170C,	YGL032C,	YNR044W,	YBR040W,	YCL027W,	YIL082W-A,	YIL015W,	YJL157C,	YPL256C,	YMR232W,	YGR109W-B
GO:0051704	multi-organism process	6.82645	4.62898e-06	1.03557e-08	14	88	132	5664	0	0	YNL279W,	YLR452C,	YCL055W,	YJL170C,	YGL032C,	YNR044W,	YBR040W,	YCL027W,	YIL082W-A,	YIL015W,	YJL157C,	YPL256C,	YMR232W,	YGR109W-B
GO:0000747	conjugation with cellular fusion	7.21835	3.07348e-05	6.8758e-08	12	88	107	5664	0	0	YNL279W,	YLR452C,	YCL055W,	YJL170C,	YGL032C,	YNR044W,	YBR040W,	YCL027W,	YIL015W,	YJL157C,	YPL256C,	YMR232W
GO:0000746	conjugation	7.15152	3.41441e-05	7.63851e-08	12	88	108	5664	0	0	YNL279W,	YLR452C,	YCL055W,	YJL170C,	YGL032C,	YNR044W,	YBR040W,	YCL027W,	YIL015W,	YJL157C,	YPL256C,	YMR232W
GO:0019236	response to pheromone	7.375	9.05282e-05	2.02524e-07	11	88	96	5664	0	0	YNL279W,	YLR452C,	YCL055W,	YGL032C,	YNR044W,	YBR040W,	YCL027W,	YIL015W,	YJL157C,	YMR232W,	YPL256C
GO:0071444	cellular response to pheromone	7.75465	0.00020989	4.69553e-07	10	88	83	5664	0	0	YLR452C,	YCL055W,	YGL032C,	YNR044W,	YBR040W,	YCL027W,	YIL015W,	YJL157C,	YMR232W,	YPL256C
GO:0006112	energy reserve metabolic process	13.2513	0.000293869	6.57425e-07	7	88	34	5664	0	0	YLR273C,	YKL035W,	YJL137C,	YPR160W,	YLR258W,	YFR015C,	YER067W
GO:0000749	response to pheromone involved in conjugation with cellular fusion	8.27532	0.000466992	1.04473e-06	9	88	70	5664	0	0	YLR452C,	YGL032C,	YNR044W,	YBR040W,	YCL027W,	YIL015W,	YJL157C,	YMR232W,	YPL256C
GO:0000003	reproduction	3.05832	0.000598447	1.33881e-06	22	88	463	5664	0	0	YLR452C,	YCL055W,	YJL170C,	YHL024W,	YGL032C,	YDL227C,	YBR040W,	YOL104C,	YPL256C,	YNL279W,	YKL096W,	YIL072W,	YNR044W,	YHR153C,	YIL073C,	YCL027W,	YGR221C,	YIL082W-A,	YIL015W,	YJL157C,	YMR232W,	YGR109W-B
GO:0048610	cellular process involved in reproduction	3.25069	0.00078891	1.7649e-06	20	88	396	5664	0	0	YLR452C,	YCL055W,	YHL024W,	YGL032C,	YDL227C,	YBR040W,	YOL104C,	YPL256C,	YNL279W,	YKL096W,	YIL072W,	YNR044W,	YHR153C,	YIL073C,	YCL027W,	YIL082W-A,	YIL015W,	YJL157C,	YGR109W-B,	YMR232W
GO:0019953	sexual reproduction	4.33217	0.00136052	3.04366e-06	14	88	208	5664	0	0	YNL279W,	YLR452C,	YCL055W,	YKL096W,	YJL170C,	YGL032C,	YNR044W,	YHR153C,	YBR040W,	YCL027W,	YIL015W,	YJL157C,	YPL256C,	YMR232W
GO:0000755	cytogamy	28.6061	0.00288833	6.4616e-06	4	88	9	5664	0	0	YNL279W,	YCL027W,	YBR040W,	YMR232W
GO:0005977	glycogen metabolic process	12.0682	0.00346953	7.76181e-06	6	88	32	5664	0	0	YLR273C,	YKL035W,	YJL137C,	YPR160W,	YLR258W,	YFR015C
GO:0005978	glycogen biosynthetic process	15.3247	0.00603782	1.35074e-05	5	88	21	5664	0	0	YLR273C,	YKL035W,	YJL137C,	YLR258W,	YFR015C
GO:0015980	energy derivation by oxidation of organic compounds	4.78378	0.00679176	1.51941e-05	11	88	148	5664	0	0	YLR273C,	YKL035W,	YEL024W,	YJR048W,	YLR258W,	YFR015C,	YOR065W,	YJL137C,	YPR160W,	YKL148C,	YER067W
Genes upregulated by Rnase H overexpression at the transcript level
GOID	TERM	Fold enrichment	CORRECTED_PVALUE	UNCORRECTED_PVALUE	NUM_LIST_ANNOTATIONS	LIST_SIZE	TOTAL_NUM_ANNOTATIONS	POPULATION_SIZE	FDR_RATE	EXPECTED_FALSE_POSITIVES	ANNOTATED_GENES
GO:0055072	iron ion homeostasis	10.1525	2.21052e-12	3.81124e-15	19	212	50	5664	0	0	YOR381W,	YNR060W,	YLL051C,	YEL065W,	YLR205C,	YHL040C,	YMR319C,	YBR295W,	YOR383C,	YHL047C,	YMR058W,	YER145C,	YKL220C,	YDR270W,	YOR382W,	YPL135W,	YLR136C,	YLR214W,	YOL158C
GO:0033212	iron assimilation	24.0453	6.85625e-10	1.18211e-12	9	212	10	5664	0	0	YOR381W,	YNR060W,	YER145C,	YOR382W,	YEL065W,	YHL040C,	YOR383C,	YHL047C,	YMR058W
GO:0006879	cellular iron ion homeostasis	10.0189	2.47153e-09	4.26127e-12	15	212	40	5664	0	0	YOR381W,	YNR060W,	YER145C,	YDR270W,	YOR382W,	YLL051C,	YEL065W,	YLR205C,	YHL040C,	YPL135W,	YBR295W,	YOR383C,	YHL047C,	YLR136C,	YMR058W
GO:0015688	iron chelate transport	23.7484	1.71127e-08	2.95047e-11	8	212	9	5664	0	0	YOR381W,	YNR060W,	YOR382W,	YEL065W,	YHL040C,	YOR383C,	YHL047C,	YOL158C
GO:1901678	iron coordination entity transport	18.4964	4.44242e-08	7.65935e-11	9	212	13	5664	0	0	YOR381W,	YNR060W,	YOR382W,	YEL065W,	YHL040C,	YOR383C,	YER185W,	YHL047C,	YOL158C
GO:0015891	siderophore transport	23.3774	4.19911e-07	7.23984e-10	7	212	8	5664	0	0	YOR381W,	YNR060W,	YOR383C,	YOR382W,	YEL065W,	YHL040C,	YHL047C
GO:0033214	iron assimilation by chelation and transport	23.3774	4.19911e-07	7.23984e-10	7	212	8	5664	0	0	YOR381W,	YNR060W,	YOR383C,	YOR382W,	YEL065W,	YHL040C,	YHL047C
GO:0006875	cellular metal ion homeostasis	6.79245	1.3028e-06	2.24621e-09	15	212	59	5664	0	0	YOR381W,	YNR060W,	YER145C,	YDR270W,	YOR382W,	YLL051C,	YEL065W,	YLR205C,	YHL040C,	YPL135W,	YBR295W,	YOR383C,	YHL047C,	YLR136C,	YMR058W
GO:0055065	metal ion homeostasis	6.67925	1.68023e-06	2.89694e-09	15	212	60	5664	0	0	YOR381W,	YNR060W,	YER145C,	YDR270W,	YOR382W,	YLL051C,	YEL065W,	YLR205C,	YHL040C,	YPL135W,	YBR295W,	YOR383C,	YHL047C,	YLR136C,	YMR058W
GO:0055080	cation homeostasis	4.48845	2.72469e-06	4.69775e-09	21	212	125	5664	0	0	YOR381W,	YNR060W,	YLL051C,	YEL065W,	YLR205C,	YHL040C,	YMR319C,	YBR295W,	YOR383C,	YHL047C,	YMR058W,	YER145C,	YKL220C,	YDR270W,	YOR382W,	YGR142W,	YPL135W,	YOR316C,	YLR136C,	YLR214W,	YOL158C
GO:0050801	ion homeostasis	4.25923	3.17185e-06	5.46871e-09	22	212	138	5664	0	0	YOR381W,	YNR060W,	YLL051C,	YEL065W,	YLR205C,	YOR267C,	YHL040C,	YMR319C,	YBR295W,	YOR383C,	YHL047C,	YMR058W,	YER145C,	YKL220C,	YDR270W,	YOR382W,	YGR142W,	YPL135W,	YOR316C,	YLR136C,	YLR214W,	YOL158C
GO:0006811	ion transport	3.13722	4.71854e-06	8.13541e-09	31	212	264	5664	0	0	YOR381W,	YNR060W,	YLL051C,	YEL065W,	YHL040C,	YMR319C,	YBR054W,	YBR295W,	YOR383C,	YNL065W,	YHL047C,	YGR243W,	YMR058W,	YGR121C,	YOR306C,	YCL025C,	YER145C,	YKL220C,	YDR270W,	YOR382W,	YCR021C,	YGR138C,	YNL142W,	YHL016C,	YOR049C,	YBR296C,	YGR142W,	YOR316C,	YML123C,	YOL158C,	YLR214W
GO:0048878	chemical homeostasis	3.89254	1.75409e-05	3.0243e-08	22	212	151	5664	0	0	YOR381W,	YNR060W,	YLL051C,	YEL065W,	YLR205C,	YOR267C,	YHL040C,	YMR319C,	YBR295W,	YOR383C,	YHL047C,	YMR058W,	YER145C,	YKL220C,	YDR270W,	YOR382W,	YGR142W,	YPL135W,	YOR316C,	YLR136C,	YLR214W,	YOL158C
GO:0000041	transition metal ion transport	7.16797	0.000106373	1.83402e-07	11	212	41	5664	0	0	YKL220C,	YER145C,	YDR270W,	YLL051C,	YMR319C,	YBR295W,	YOR316C,	YML123C,	YOL158C,	YLR214W,	YMR058W
GO:0006873	cellular ion homeostasis	3.66281	0.00168161	2.89933e-06	17	212	124	5664	0	0	YOR381W,	YNR060W,	YLL051C,	YEL065W,	YLR205C,	YOR267C,	YHL040C,	YBR295W,	YOR383C,	YHL047C,	YMR058W,	YER145C,	YDR270W,	YOR382W,	YPL135W,	YOR316C,	YLR136C
GO:0030003	cellular cation homeostasis	3.8511	0.00170321	2.93657e-06	16	212	111	5664	0	0	YOR381W,	YNR060W,	YLL051C,	YEL065W,	YLR205C,	YHL040C,	YBR295W,	YOR383C,	YHL047C,	YMR058W,	YER145C,	YDR270W,	YOR382W,	YPL135W,	YOR316C,	YLR136C
GO:0055082	cellular chemical homeostasis	3.44082	0.00401095	6.91543e-06	17	212	132	5664	0	0	YOR381W,	YNR060W,	YLL051C,	YEL065W,	YLR205C,	YOR267C,	YHL040C,	YBR295W,	YOR383C,	YHL047C,	YMR058W,	YER145C,	YDR270W,	YOR382W,	YPL135W,	YOR316C,	YLR136C
GO:0006826	iron ion transport	10.6868	0.00560536	9.66442e-06	6	212	15	5664	0	0	YKL220C,	YER145C,	YMR319C,	YOL158C,	YMR058W,	YLR214W
GO:0042592	homeostatic process	2.6279	0.00641436	1.10592e-05	24	212	244	5664	0	0	YOR381W,	YNR060W,	YLL051C,	YEL065W,	YLR205C,	YOR267C,	YHL040C,	YMR319C,	YBR295W,	YOR383C,	YGR280C,	YHL047C,	YMR058W,	YER145C,	YKL220C,	YDR270W,	YOR382W,	YGR142W,	YPL156C,	YPL135W,	YOR316C,	YLR136C,	YOL158C,	YLR214W
GO:0035434	copper ion transmembrane transport	13.3585	0.00878836	1.51523e-05	5	212	10	5664	0	0	YKL220C,	YDR270W,	YLL051C,	YMR319C,	YLR214W
