# Supplementary material for: Genome-Wide Profiling of Yeast DNA:RNA Hybrid Prone Sites with DRIP-Chip
Source: PLoS Genet. 2014 Apr 17;10(4):e1004288. doi: 10.1371/journal.pgen.1004288 (PMC3990523; doi:10.1371/journal.pgen.1004288)
Supplement: Table S7 — List of tRNA genes enriched for RNA:DNA hybrids in wild type, rnh1Δrnh201Δ, hpr1Δ and sen1-1. (XLSX) [file pgen.1004288.s020.xlsx]

## Sheet: Table S7. tRNA
Supplementary Table S7. List of tRNA genes enriched for DNA:RNA hybrids in wild type, rnh1∆rnh201∆, hpr1∆ and sen1-1.
All tRNA genes	Wild type replicate 1	Wild type replicate 2	tRNAs enriched in both wild type replicates	rnh1∆ rnh201∆ replicate 1	rnh1∆ rnh201∆ replicate 2	tRNAs enriched in both rnh1∆ rnh201∆ replicates	hpr1∆ replicate 1	hpr1∆ replicate 2	tRNAs enriched in both hpr1∆ replicates	sen1-1 replicate 1	sen1-1 replicate 2	tRNAs enriched in both sen1-1 replicates
tS(AGA)A	tS(AGA)A	tS(AGA)A	tA(AGC)D	tS(AGA)A	tS(AGA)A	tA(UGC)A	tS(AGA)A	tS(AGA)A	tS(AGA)A	tS(AGA)A	tS(AGA)A	tS(AGA)A
tP(UGG)A	tP(UGG)A	tP(UGG)A	tA(AGC)G	tP(UGG)A	tP(UGG)A	tL(CAA)A	tP(UGG)A	tP(UGG)A	tP(UGG)A	tP(UGG)A	tP(UGG)A	tP(UGG)A
tA(UGC)A	tL(CAA)A	tL(CAA)A	tA(AGC)H	tA(UGC)A	tA(UGC)A	tG(GCC)B	tL(CAA)A	tL(CAA)A	tL(CAA)A	tA(UGC)A	tL(CAA)A	tL(CAA)A
tL(CAA)A	tG(GCC)B	tG(GCC)B	tA(AGC)J	tL(CAA)A	tL(CAA)A	tV(UAC)B	tG(GCC)B	tL(UAA)B1	tL(UAA)B1	tL(CAA)A	tG(GCC)B	tG(GCC)B
tG(GCC)B	tL(UAA)B1	tL(UAA)B1	tA(AGC)M1	tG(GCC)B	tG(GCC)B	tC(GCA)B	tL(UAA)B1	tL(UAA)B2	tL(UAA)B2	tG(GCC)B	tC(GCA)B	tC(GCA)B
tV(UAC)B	tS(AGA)B	tT(AGU)B	tA(AGC)M2	tV(UAC)B	tV(UAC)B	tL(UAA)B1	tT(AGU)B	tR(UCU)B	tR(UCU)B	tC(GCA)B	tL(UAA)B1	tL(UAA)B1
tC(GCA)B	tT(AGU)B	tL(UAA)B2	tA(AGC)P	tC(GCA)B	tC(GCA)B	tS(AGA)B	tL(UAA)B2	tD(GUC)B	tD(GUC)B	tL(UAA)B1	tI(AAU)B	tI(AAU)B
tL(UAA)B1	tL(UAA)B2	tR(UCU)B	tA(UGC)E	tL(UAA)B1	tL(UAA)B1	tT(AGU)B	tR(UCU)B	tE(UUC)C	tE(UUC)C	tI(AAU)B	tS(AGA)B	tS(AGA)B
tF(GAA)B	tR(UCU)B	tD(GUC)B	tA(UGC)O	tI(AAU)B	tS(AGA)B	tL(UAA)B2	tD(GUC)B	tP(AGG)C	tP(AGG)C	tS(AGA)B	tT(AGU)B	tT(AGU)B
tI(AAU)B	tD(GUC)B	tE(UUC)B	tD(GUC)B	tS(AGA)B	tT(AGU)B	tR(UCU)B	tE(UUC)C	tQ(UUG)D2	tQ(UUG)D2	tT(AGU)B	tL(UAA)B2	tL(UAA)B2
tS(AGA)B	tE(UUC)C	tE(UUC)C	tD(GUC)D	tT(AGU)B	tL(UAA)B2	tD(GUC)B	tP(AGG)C	tS(AGA)D2	tS(AGA)D2	tL(UAA)B2	tR(UCU)B	tR(UCU)B
tT(AGU)B	tP(AGG)C	tP(AGG)C	tD(GUC)G1	tL(UAA)B2	tR(UCU)B	tE(UUC)C	tQ(UUG)C	tA(AGC)D	tA(AGC)D	tR(UCU)B	tD(GUC)B	tD(GUC)B
tL(UAA)B2	tQ(UUG)C	tQ(UUG)C	tD(GUC)G2	tR(UCU)B	tD(GUC)B	tP(AGG)C	tN(GUU)C	tL(UAA)D	tL(UAA)D	tD(GUC)B	tE(UUC)B	tE(UUC)B
tQ(UUG)B	tL(CAA)C	tL(CAA)C	tD(GUC)I1	tD(GUC)B	tE(UUC)C	tQ(UUG)C	tS(CGA)C	tQ(UUG)D1	tQ(UUG)D1	tE(UUC)B	tE(UUC)C	tE(UUC)C
tR(UCU)B	tN(GUU)C	tN(GUU)C	tD(GUC)I2	tE(UUC)C	tP(AGG)C	tL(CAA)C	tT(AGU)C	tR(UCU)D	tR(UCU)D	tE(UUC)C	tP(AGG)C	tP(AGG)C
tD(GUC)B	tS(CGA)C	tT(AGU)C	tD(GUC)J1	tP(AGG)C	tG(GCC)C	tN(GUU)C	tT(AGU)D	tD(GUC)D	tD(GUC)D	tP(AGG)C	tG(GCC)C	tG(GCC)C
tE(UUC)B	tT(AGU)D	tT(AGU)D	tD(GUC)J2	tK(CUU)C	tQ(UUG)C	tS(CGA)C	tR(ACG)D	tQ(UUG)E2	tQ(UUG)E2	tG(GCC)C	tQ(UUG)C	tQ(UUG)C
tE(UUC)C	tR(ACG)D	tR(ACG)D	tD(GUC)J3	tQ(UUG)C	tL(CAA)C	tT(AGU)C	tQ(UUG)D2	tH(GUG)E2	tH(GUG)E2	tQ(UUG)C	tL(CAA)C	tL(CAA)C
tP(AGG)C	tQ(UUG)D2	tQ(UUG)D2	tD(GUC)J4	tL(CAA)C	tN(GUU)C	tT(AGU)D	tI(AAU)D	tR(ACG)E	tR(ACG)E	tL(CAA)C	tN(GUU)C	tN(GUU)C
tG(GCC)C	tI(AAU)D	tI(AAU)D	tD(GUC)K	tN(GUU)C	tS(CGA)C	tV(UAC)D	tQ(UUG)D3	tI(AAU)E2	tI(AAU)E2	tN(GUU)C	tS(CGA)C	tS(CGA)C
tK(CUU)C	tQ(UUG)D3	tQ(UUG)D3	tD(GUC)M	tS(CGA)C	tT(AGU)C	tR(ACG)D	tS(AGA)D2	tH(GUG)E1	tH(GUG)E1	tS(CGA)C	tT(AGU)C	tT(AGU)C
tQ(UUG)C	tS(AGA)D2	tS(AGA)D2	tD(GUC)N	tT(AGU)C	tT(AGU)D	tQ(UUG)D2	tE(CUC)D	tV(AAC)E2	tP(UGG)F	tT(AGU)C	tT(AGU)D	tT(AGU)D
tL(CAA)C	tE(CUC)D	tE(CUC)D	tD(GUC)O	tT(AGU)D	tV(UAC)D	tI(AAU)D	tV(CAC)D	tP(UGG)F	tH(GUG)G1	tT(AGU)D	tQ(UUG)D2	tQ(UUG)D2
tN(GUU)C	tV(CAC)D	tV(CAC)D	tE(CUC)D	tV(UAC)D	tR(ACG)D	tQ(UUG)D3	tK(CUU)D2	tH(GUG)G1	tK(UUU)G1	tR(ACG)D	tI(AAU)D	tI(AAU)D
tM(CAU)C	tX(XXX)D	tX(XXX)D	tE(UUC)C	tR(ACG)D	tQ(UUG)D2	tS(AGA)D2	tL(CAA)D	tK(UUU)G1	tH(GUG)G2	tQ(UUG)D2	tQ(UUG)D3	tQ(UUG)D3
tS(CGA)C	tK(CUU)D2	tK(CUU)D2	tE(UUC)E1	tQ(UUG)D2	tI(AAU)D	tE(CUC)D	tK(UUU)D	tH(GUG)G2	tL(CAA)G2	tI(AAU)D	tS(AGA)D2	tS(AGA)D2
tT(AGU)C	tL(CAA)D	tL(CAA)D	tE(UUC)E3	tI(AAU)D	tQ(UUG)D3	tV(CAC)D	tA(AGC)D	tL(CAA)G2	tD(GUC)G1	tQ(UUG)D3	tE(CUC)D	tE(CUC)D
tT(AGU)D	tK(UUU)D	tK(UUU)D	tE(UUC)G2	tQ(UUG)D3	tS(AGA)D2	tX(XXX)D	tL(UAA)D	tD(GUC)G1	tN(GUU)G	tS(AGA)D2	tX(XXX)D	tX(XXX)D
tV(UAC)D	tA(AGC)D	tA(AGC)D	tE(UUC)I	tS(AGA)D2	tE(CUC)D	tK(CUU)D2	tQ(UUG)D1	tN(GUU)G	tA(AGC)G	tE(CUC)D	tK(CUU)D2	tK(CUU)D2
tR(ACG)D	tS(AGA)D1	tL(UAA)D	tE(UUC)J	tE(CUC)D	tV(CAC)D	tL(CAA)D	tR(UCU)D	tA(AGC)G	tV(AAC)G2	tV(CAC)D	tL(CAA)D	tL(CAA)D
tQ(UUG)D2	tL(UAA)D	tQ(UUG)D1	tE(UUC)K	tV(CAC)D	tX(XXX)D	tG(GCC)D1	tD(GUC)D	tV(AAC)G2	tV(AAC)H	tF(GAA)D	tK(UUU)D	tK(UUU)D
tI(AAU)D	tR(UCU)D	tR(UCU)D	tE(UUC)P	tF(GAA)D	tK(CUU)D2	tK(UUU)D	tI(UAU)D	tG(GCC)G1	tT(AGU)H	tX(XXX)D	tA(AGC)D	tA(AGC)D
tQ(UUG)D3	tD(GUC)D	tD(GUC)D	tF(GAA)G	tX(XXX)D	tL(CAA)D	tA(AGC)D	tY(GUA)D	tV(AAC)H	tA(AGC)H	tK(CUU)D2	tS(AGA)D1	tS(AGA)D1
tS(AGA)D2	tY(GUA)D	tG(GCC)D2	tF(GAA)H1	tK(CUU)D2	tG(GCC)D1	tL(UAA)D	tG(GCC)D2	tT(AGU)H	tF(GAA)H2	tL(CAA)D	tL(UAA)D	tL(UAA)D
tE(CUC)D	tG(GCC)D2	tQ(UUG)E2	tF(GAA)H2	tL(CAA)D	tK(UUU)D	tR(UCU)D	tQ(UUG)E2	tA(AGC)H	tH(GUG)H	tG(GCC)D1	tQ(UUG)D1	tQ(UUG)D1
tV(CAC)D	tQ(UUG)E2	tS(UGA)E	tF(GAA)P1	tG(GCC)D1	tA(AGC)D	tD(GUC)D	tA(UGC)E	tF(GAA)H2	tD(GUC)I1	tK(UUU)D	tR(UCU)D	tR(UCU)D
tF(GAA)D	tK(CUU)E1	tA(UGC)E	tG(GCC)B	tK(UUU)D	tL(UAA)D	tI(UAU)D	tH(GUG)E2	tH(GUG)H	tI(AAU)I2	tA(AGC)D	tD(GUC)D	tD(GUC)D
tX(XXX)D	tA(UGC)E	tH(GUG)E2	tG(GCC)D2	tA(AGC)D	tQ(UUG)D1	tG(GCC)D2	tK(CUU)E2	tD(GUC)I1	tA(AGC)J	tS(AGA)D1	tY(GUA)D	tY(GUA)D
tG(CCC)D	tH(GUG)E2	tK(CUU)E2	tG(GCC)F1	tS(AGA)D1	tR(UCU)D	tG(GCC)E	tI(AAU)E1	tI(AAU)I2	tL(UAA)J	tL(UAA)D	tG(GCC)D2	tG(GCC)D2
tK(CUU)D2	tK(CUU)E2	tI(AAU)E1	tG(GCC)G1	tL(UAA)D	tD(GUC)D	tQ(UUG)E2	tE(UUC)E3	tA(AGC)J	tY(GUA)J2	tQ(UUG)D1	tG(GCC)E	tG(GCC)E
tL(CAA)D	tI(AAU)E1	tE(UUC)E3	tG(GCC)G2	tR(UCU)D	tI(UAU)D	tK(CUU)E1	tR(ACG)E	tL(UAA)J	tD(GUC)J1	tR(UCU)D	tQ(UUG)E2	tQ(UUG)E2
tG(GCC)D1	tE(UUC)E3	tR(ACG)E	tG(GCC)J2	tD(GUC)D	tG(GCC)D2	tS(UGA)E	tI(AAU)E2	tY(GUA)J2	tG(GCC)J2	tD(GUC)D	tK(CUU)E1	tK(CUU)E1
tK(UUU)D	tR(ACG)E	tI(AAU)E2	tG(GCC)M	tI(UAU)D	tS(AGA)D3	tA(UGC)E	tE(UUC)E1	tD(GUC)J1	tD(GUC)J4	tY(GUA)D	tA(UGC)E	tA(UGC)E
tA(AGC)D	tI(AAU)E2	tM(CAU)E	tG(GCC)O1	tY(GUA)D	tG(GCC)E	tH(GUG)E2	tH(GUG)E1	tV(AAC)J	tL(UAG)J	tG(GCC)D2	tH(GUG)E2	tH(GUG)E2
tS(AGA)D1	tM(CAU)E	tR(UCU)E	tG(GCC)P2	tG(GCC)D2	tQ(UUG)E2	tK(CUU)E2	tN(GUU)F	tG(GCC)J2	tE(UUC)K	tK(CUU)D1	tK(CUU)E2	tK(CUU)E2
tL(UAA)D	tE(UUC)E1	tE(UUC)E1	tG(UCC)N	tM(CAU)D	tK(CUU)E1	tI(AAU)E1	tS(GCU)F	tD(GUC)J4	tW(CCA)K	tS(AGA)D3	tI(AAU)E1	tI(AAU)E1
tQ(UUG)D1	tH(GUG)E1	tH(GUG)E1	tG(UCC)O	tK(CUU)D1	tS(UGA)E	tE(UUC)E3	tY(GUA)F2	tL(UAG)J	tV(AAC)K2	tG(GCC)E	tE(UUC)E3	tE(UUC)E3
tR(UCU)D	tV(AAC)E1	tV(AAC)E2	tH(GUG)E1	tG(GCC)E	tA(UGC)E	tR(ACG)E	tP(UGG)F	tE(UUC)K	tQ(UUG)L	tQ(UUG)E2	tR(ACG)E	tR(ACG)E
tD(GUC)D	tV(AAC)E2	tN(GUU)F	tH(GUG)E2	tQ(UUG)E2	tH(GUG)E2	tI(AAU)E2	tG(GCC)F1	tW(CCA)K	tL(UAG)L1	tK(CUU)E1	tI(AAU)E2	tI(AAU)E2
tI(UAU)D	tN(GUU)F	tS(GCU)F	tH(GUG)G1	tK(CUU)E1	tK(CUU)E2	tE(UUC)E1	tV(AAC)G3	tV(AAC)K2	tV(AAC)L	tS(UGA)E	tR(UCU)E	tR(UCU)E
tY(GUA)D	tS(GCU)F	tK(CUU)F	tH(GUG)G2	tS(UGA)E	tI(AAU)E1	tH(GUG)E1	tH(GUG)G1	tL(CAA)K	tL(UAA)L	tA(UGC)E	tE(UUC)E1	tE(UUC)E1
tG(GCC)D2	tK(CUU)F	tP(UGG)F	tH(GUG)H	tA(UGC)E	tE(UUC)E3	tE(UUC)E2	tW(CCA)G2	tQ(UUG)L	tL(CAA)L	tH(GUG)E2	tH(GUG)E1	tH(GUG)E1
tM(CAU)D	tP(UGG)F	tG(GCC)F1	tH(GUG)K	tH(GUG)E2	tR(ACG)E	tV(AAC)E2	tK(UUU)G1	tL(UAG)L1	tL(UAG)L2	tK(CUU)E2	tE(UUC)E2	tE(UUC)E2
tK(CUU)D1	tG(GCC)F1	tH(GUG)G1	tH(GUG)M	tK(CUU)E2	tI(AAU)E2	tN(GUU)F	tK(CUU)G1	tV(AAC)L	tA(AGC)M1	tI(AAU)E1	tV(AAC)E1	tV(AAC)E1
tS(AGA)D3	tY(GUA)F1	tW(CCA)G1	tI(AAU)D	tI(AAU)E1	tE(UUC)E1	tF(GAA)F	tL(CAA)G1	tL(UAA)L	tV(AAC)M1	tE(UUC)E3	tV(AAC)E2	tV(AAC)E2
tG(GCC)E	tV(AAC)G3	tE(UUC)G2	tI(AAU)E1	tE(UUC)E3	tH(GUG)E1	tS(GCU)F	tH(GUG)G2	tL(CAA)L	tV(AAC)M3	tR(ACG)E	tN(GUU)F	tN(GUU)F
tQ(UUG)E2	tH(GUG)G1	tF(GAA)G	tI(AAU)E2	tR(ACG)E	tE(UUC)E2	tY(GUA)F2	tR(UCU)G1	tL(UAG)L2	tY(GUA)M1	tI(AAU)E2	tS(GCU)F	tS(GCU)F
tK(CUU)E1	tE(UUC)G2	tD(GUC)G2	tI(AAU)G	tI(AAU)E2	tV(AAC)E2	tK(CUU)F	tL(CAA)G2	tA(AGC)M1	tH(GUG)M	tS(AGA)E	tY(GUA)F2	tY(GUA)F2
tS(UGA)E	tF(GAA)G	tS(AGA)G	tI(AAU)I2	tM(CAU)E	tN(GUU)F	tP(UGG)F	tD(GUC)G1	tV(AAC)M1	tD(GUC)M	tR(UCU)E	tK(CUU)F	tK(CUU)F
tA(UGC)E	tD(GUC)G2	tR(UCU)G2	tI(AAU)L2	tE(UUC)E1	tF(GAA)F	tG(GCC)F1	tL(GAG)G	tV(AAC)M3	tL(CAA)M	tE(UUC)E1	tP(UGG)F	tP(UGG)F
tH(GUG)E2	tS(AGA)G	tG(GCC)G2	tI(AAU)N1	tH(GUG)E1	tS(GCU)F	tH(GUG)G1	tN(GUU)G	tY(GUA)M1	tD(GUC)N	tH(GUG)E1	tG(GCC)F1	tG(GCC)F1
tK(CUU)E2	tR(UCU)G2	tK(UUU)G1	tI(AAU)P1	tE(UUC)E2	tY(GUA)F2	tK(CUU)G2	tR(UCU)G3	tH(GUG)M	tP(AGG)N	tE(UUC)E2	tV(AAC)G3	tV(AAC)G3
tI(AAU)E1	tG(GCC)G2	tL(CAA)G1	tI(AAU)P2	tV(AAC)E1	tK(CUU)F	tW(CCA)G1	tI(AAU)G	tD(GUC)M	tL(CAA)N	tV(AAC)E1	tH(GUG)G1	tH(GUG)G1
tE(UUC)E3	tK(UUU)G1	tH(GUG)G2	tK(CUU)D2	tV(AAC)E2	tP(UGG)F	tE(UUC)G2	tA(AGC)G	tL(CAA)M	tP(UGG)N1	tV(AAC)E2	tK(CUU)G2	tK(CUU)G2
tR(ACG)E	tK(CUU)G1	tR(UCU)G1	tK(CUU)E2	tN(GUU)F	tG(GCC)F1	tV(AAC)G1	tV(AAC)G2	tD(GUC)N	tS(GCU)O	tN(GUU)F	tE(UUC)G2	tE(UUC)G2
tI(AAU)E2	tL(CAA)G1	tL(CAA)G2	tK(CUU)F	tF(GAA)F	tH(GUG)G1	tF(GAA)G	tK(CUU)G3	tP(AGG)N	tP(UGG)O1	tF(GAA)F	tV(AAC)G1	tV(AAC)G1
tS(AGA)E	tH(GUG)G2	tD(GUC)G1	tK(UUU)D	tG(GCC)F2	tK(CUU)G2	tD(GUC)G2	tV(AAC)H	tL(CAA)N	tP(UGG)O2	tG(GCC)F2	tF(GAA)G	tF(GAA)G
tM(CAU)E	tR(UCU)G1	tN(GUU)G	tK(UUU)G1	tS(GCU)F	tW(CCA)G1	tS(AGA)G	tT(AGU)H	tP(UGG)N1	tN(GUU)O2	tS(GCU)F	tD(GUC)G2	tD(GUC)G2
tR(UCU)E	tL(CAA)G2	tR(UCU)G3	tK(UUU)P	tY(GUA)F2	tE(UUC)G2	tK(UUU)G2	tA(AGC)H	tS(GCU)O	tM(CAU)O2	tY(GUA)F2	tS(AGA)G	tS(AGA)G
tE(UUC)E1	tD(GUC)G1	tI(AAU)G	tL(CAA)A	tK(CUU)F	tV(AAC)G1	tC(GCA)G	tF(GAA)H2	tP(UGG)O1	tP(UGG)O3	tK(CUU)F	tC(GCA)G	tC(GCA)G
tH(GUG)E1	tN(GUU)G	tA(AGC)G	tL(CAA)C	tP(UGG)F	tF(GAA)G	tR(UCU)G2	tH(GUG)H	tP(UGG)O2	tA(AGC)P	tP(UGG)F	tR(UCU)G2	tR(UCU)G2
tQ(UUG)E1	tR(UCU)G3	tV(AAC)G2	tL(CAA)D	tG(GCC)F1	tD(GUC)G2	tL(CAA)G3	tD(GUC)I1	tN(GUU)O2		tG(GCC)F1	tL(CAA)G3	tL(CAA)G3
tE(UUC)E2	tI(AAU)G	tG(GCC)G1	tL(CAA)G1	tV(AAC)G3	tS(AGA)G	tW(CCA)G2	tD(GUC)I2	tM(CAU)O2		tY(GUA)F1	tG(GCC)G2	tG(GCC)G2
tV(AAC)E1	tA(AGC)G	tK(CUU)G3	tL(CAA)G2	tH(GUG)G1	tK(UUU)G2	tG(GCC)G2	tT(AGU)I1	tP(UGG)O3		tV(AAC)G3	tK(UUU)G1	tK(UUU)G1
tV(AAC)E2	tA(UGC)G	tT(UGU)G2	tL(CAA)K	tK(CUU)G2	tC(GCA)G	tK(UUU)G1	tI(AAU)I2	tN(GUU)P		tH(GUG)G1	tK(CUU)G1	tK(CUU)G1
tN(GUU)F	tV(AAC)G2	tV(AAC)H	tL(CAA)L	tW(CCA)G1	tR(UCU)G2	tK(CUU)G1	tT(AGU)I2	tA(AGC)P		tK(CUU)G2	tL(CAA)G1	tL(CAA)G1
tF(GAA)F	tG(GCC)G1	tT(AGU)H	tL(CAA)M	tE(UUC)G2	tL(CAA)G3	tL(CAA)G1	tT(AGU)J			tE(UUC)G2	tH(GUG)G2	tH(GUG)G2
tG(GCC)F2	tV(AAC)H	tA(AGC)H	tL(CAA)N	tV(AAC)G1	tW(CCA)G2	tH(GUG)G2	tE(UUC)J			tV(AAC)G1	tE(UUC)G1	tE(UUC)G1
tS(GCU)F	tT(AGU)H	tF(GAA)H1	tL(UAA)B1	tF(GAA)G	tG(GCC)G2	tR(UCU)G1	tA(AGC)J			tF(GAA)G	tR(UCU)G1	tR(UCU)G1
tA(AGC)F	tA(AGC)H	tF(GAA)H2	tL(UAA)B2	tD(GUC)G2	tK(UUU)G1	tL(CAA)G2	tD(GUC)J3			tD(GUC)G2	tL(CAA)G2	tL(CAA)G2
tY(GUA)F2	tF(GAA)H1	tV(CAC)H	tL(UAA)D	tS(AGA)G	tK(CUU)G1	tD(GUC)G1	tR(UCU)J2			tS(AGA)G	tD(GUC)G1	tD(GUC)G1
tK(CUU)F	tF(GAA)H2	tH(GUG)H	tL(UAA)J	tK(UUU)G2	tL(CAA)G1	tL(GAG)G	tW(CCA)J			tC(GCA)G	tE(UUC)G3	tE(UUC)G3
tP(UGG)F	tV(CAC)H	tD(GUC)I1	tL(UAA)K	tC(GCA)G	tH(GUG)G2	tN(GUU)G	tL(UAA)J			tR(UCU)G2	tN(GUU)G	tN(GUU)G
tG(GCC)F1	tH(GUG)H	tD(GUC)I2	tL(UAA)L	tR(UCU)G2	tE(UUC)G1	tR(UCU)G3	tY(GUA)J2			tL(CAA)G3	tR(UCU)G3	tR(UCU)G3
tY(GUA)F1	tT(UGU)H	tT(AGU)I1	tL(UAA)N	tL(CAA)G3	tR(UCU)G1	tI(AAU)G	tD(GUC)J1			tW(CCA)G2	tI(AAU)G	tI(AAU)G
tV(AAC)G3	tK(CUU)I	tI(AAU)I2	tL(UAG)J	tW(CCA)G2	tL(CAA)G2	tA(AGC)G	tR(ACG)J			tG(GCC)G2	tA(AGC)G	tA(AGC)G
tH(GUG)G1	tD(GUC)I1	tT(AGU)I2	tL(UAG)L1	tG(GCC)G2	tD(GUC)G1	tG(UCC)G	tR(UCU)J1			tK(UUU)G1	tV(AAC)G2	tV(AAC)G2
tK(CUU)G2	tD(GUC)I2	tE(UUC)I	tL(UAG)L2	tK(UUU)G1	tL(GAG)G	tA(UGC)G	tD(GUC)J2			tK(CUU)G1	tG(GCC)G1	tG(GCC)G1
tW(CCA)G1	tT(AGU)I1	tT(AGU)J	tM(CAU)E	tK(CUU)G1	tN(GUU)G	tV(AAC)G2	tG(GCC)J2			tL(CAA)G1	tK(CUU)G3	tK(CUU)G3
tE(UUC)G2	tE(CUC)I	tE(UUC)J	tM(CAU)O2	tL(CAA)G1	tR(UCU)G3	tG(GCC)G1	tR(CCU)J			tH(GUG)G2	tV(AAC)H	tV(AAC)H
tV(AAC)G1	tI(AAU)I2	tA(AGC)J	tN(GUU)C	tH(GUG)G2	tI(AAU)G	tK(CUU)G3	tD(GUC)J4			tE(UUC)G1	tT(AGU)H	tT(AGU)H
tF(GAA)G	tT(AGU)I2	tD(GUC)J3	tN(GUU)F	tR(UCU)G1	tA(AGC)G	tT(UGU)G2	tL(UAG)J			tR(UCU)G1	tA(AGC)H	tA(AGC)H
tD(GUC)G2	tE(UUC)I	tL(UAA)J	tN(GUU)G	tL(CAA)G2	tG(UCC)G	tV(AAC)H	tE(UUC)K			tL(CAA)G2	tF(GAA)H2	tF(GAA)H2
tS(AGA)G	tT(AGU)J	tY(GUA)J2	tN(GUU)K	tD(GUC)G1	tA(UGC)G	tT(AGU)H	tN(GUU)K			tD(GUC)G1	tH(GUG)H	tH(GUG)H
tK(UUU)G2	tE(UUC)J	tD(GUC)J1	tN(GUU)O2	tE(UUC)G3	tV(AAC)G2	tS(AGA)H	tL(UAA)K			tE(UUC)G3	tK(CUU)I	tK(CUU)I
tC(GCA)G	tA(AGC)J	tR(ACG)J	tN(GUU)P	tL(GAG)G	tG(GCC)G1	tA(AGC)H	tK(CUU)K			tN(GUU)G	tD(GUC)I1	tD(GUC)I1
tR(UCU)G2	tD(GUC)J3	tR(UCU)J1	tP(AGG)C	tN(GUU)G	tK(CUU)G3	tF(GAA)H1	tW(CCA)K			tR(UCU)G3	tD(GUC)I2	tD(GUC)I2
tL(CAA)G3	tR(UCU)J2	tD(GUC)J2	tP(AGG)N	tR(UCU)G3	tT(UGU)G2	tF(GAA)H2	tV(AAC)K2			tI(AAU)G	tT(AGU)I1	tT(AGU)I1
tW(CCA)G2	tL(UAA)J	tV(AAC)J	tP(UGG)A	tI(AAU)G	tV(AAC)H	tP(UGG)H	tQ(UUG)L			tA(AGC)G	tE(CUC)I	tE(CUC)I
tG(GCC)G2	tY(GUA)J2	tG(GCC)J2	tP(UGG)F	tA(AGC)G	tT(AGU)H	tV(CAC)H	tL(UAG)L1			tG(UCC)G	tI(AAU)I2	tI(AAU)I2
tK(UUU)G1	tD(GUC)J1	tD(GUC)J4	tP(UGG)M	tG(UCC)G	tS(AGA)H	tH(GUG)H	tV(AAC)L			tV(AAC)G2	tT(AGU)I2	tT(AGU)I2
tK(CUU)G1	tR(ACG)J	tL(UAG)J	tP(UGG)N1	tA(UGC)G	tA(AGC)H	tQ(UUG)H	tL(UAA)L			tG(GCC)G1	tE(UUC)I	tE(UUC)I
tL(CAA)G1	tR(UCU)J1	tE(UUC)K	tP(UGG)N2	tV(AAC)G2	tF(GAA)H1	tI(AAU)I1	tN(GUU)L			tK(CUU)G3	tT(AGU)J	tT(AGU)J
tH(GUG)G2	tD(GUC)J2	tH(GUG)K	tP(UGG)O1	tG(GCC)G1	tF(GAA)H2	tK(CUU)I	tI(AAU)L2			tV(AAC)H	tE(UUC)J	tE(UUC)J
tE(UUC)G1	tV(AAC)J	tD(GUC)K	tP(UGG)O2	tK(CUU)G3	tP(UGG)H	tD(GUC)I1	tP(UGG)L			tT(AGU)H	tA(AGC)J	tA(AGC)J
tR(UCU)G1	tG(GCC)J2	tN(GUU)K	tP(UGG)O3	tT(UGU)G2	tV(CAC)H	tD(GUC)I2	tL(CAA)L			tS(AGA)H	tD(GUC)J3	tD(GUC)J3
tL(CAA)G2	tD(GUC)J4	tL(UAA)K	tQ(CUG)M	tV(AAC)H	tH(GUG)H	tT(AGU)I1	tL(UAG)L2			tA(AGC)H	tR(UCU)J2	tR(UCU)J2
tD(GUC)G1	tL(UAG)J	tV(AAC)K2	tQ(UUG)C	tT(AGU)H	tQ(UUG)H	tI(AAU)I2	tI(AAU)L1			tF(GAA)H1	tG(GCC)J1	tG(GCC)J1
tE(UUC)G3	tE(UUC)K	tL(CAA)K	tQ(UUG)D2	tS(AGA)H	tI(AAU)I1	tT(AGU)I2	tE(UUC)L			tF(GAA)H2	tL(UAA)J	tL(UAA)J
tT(UGU)G1	tR(UCU)K	tR(ACG)K	tQ(UUG)D3	tA(AGC)H	tK(CUU)I	tE(UUC)I	tK(UUU)L			tP(UGG)H	tS(AGA)J	tS(AGA)J
tL(GAG)G	tH(GUG)K	tA(UGC)L	tQ(UUG)E2	tF(GAA)H1	tD(GUC)I1	tT(AGU)J	tP(UGG)M			tV(CAC)H	tY(GUA)J2	tY(GUA)J2
tN(GUU)G	tD(GUC)K	tQ(UUG)L	tQ(UUG)L	tF(GAA)H2	tD(GUC)I2	tE(UUC)J	tA(AGC)M1			tH(GUG)H	tD(GUC)J1	tD(GUC)J1
tR(UCU)G3	tN(GUU)K	tL(UAG)L1	tR(ACG)D	tP(UGG)H	tT(AGU)I1	tA(AGC)J	tV(AAC)M1			tQ(UUG)H	tR(ACG)J	tR(ACG)J
tI(AAU)G	tL(UAA)K	tA(AGC)L	tR(ACG)E	tV(CAC)H	tI(AAU)I2	tD(GUC)J3	tV(AAC)M2			tT(UGU)H	tR(UCU)J1	tR(UCU)J1
tA(AGC)G	tK(CUU)K	tV(AAC)L	tR(ACG)J	tH(GUG)H	tT(AGU)I2	tR(UCU)J2	tV(AAC)M3			tI(AAU)I1	tD(GUC)J2	tD(GUC)J2
tG(UCC)G	tW(CCA)K	tL(UAA)L	tR(ACG)K	tQ(UUG)H	tE(UUC)I	tM(CAU)J1	tA(AGC)M2			tK(CUU)I	tV(AAC)J	tV(AAC)J
tA(UGC)G	tV(AAC)K2	tI(AAU)L2	tR(ACG)O	tT(UGU)H	tT(AGU)J	tG(GCC)J1	tY(GUA)M1			tD(GUC)I1	tG(GCC)J2	tG(GCC)J2
tV(AAC)G2	tL(CAA)K	tP(UGG)L	tR(UCU)B	tI(AAU)I1	tE(UUC)J	tW(CCA)J	tH(GUG)M			tD(GUC)I2	tD(GUC)J4	tD(GUC)J4
tG(GCC)G1	tR(ACG)K	tR(ACG)L	tR(UCU)D	tK(CUU)I	tA(AGC)J	tL(UAA)J	tD(GUC)M			tT(AGU)I1	tL(UAG)J	tL(UAG)J
tK(CUU)G3	tQ(UUG)L	tL(CAA)L	tR(UCU)G1	tD(GUC)I1	tD(GUC)J3	tS(AGA)J	tL(CAA)M			tE(CUC)I	tE(UUC)K	tE(UUC)K
tT(UGU)G2	tL(UAG)L1	tL(UAG)L2	tR(UCU)G2	tD(GUC)I2	tR(UCU)J2	tY(GUA)J2	tY(GUA)M2			tI(AAU)I2	tR(UCU)K	tR(UCU)K
tV(AAC)H	tV(AAC)L	tI(AAU)L1	tR(UCU)G3	tT(AGU)I1	tM(CAU)J1	tD(GUC)J1	tD(GUC)N			tT(AGU)I2	tH(GUG)K	tH(GUG)K
tT(AGU)H	tL(UAA)L	tX(XXX)L	tR(UCU)J1	tE(CUC)I	tG(GCC)J1	tR(ACG)J	tT(AGU)N2			tE(UUC)I	tD(GUC)K	tD(GUC)K
tS(AGA)H	tN(GUU)L	tE(UUC)L	tR(UCU)M2	tI(AAU)I2	tW(CCA)J	tR(UCU)J1	tI(AAU)N1			tT(AGU)J	tN(GUU)K	tK(CUU)K
tA(AGC)H	tI(AAU)L2	tK(UUU)L	tS(AGA)A	tT(AGU)I2	tL(UAA)J	tD(GUC)J2	tP(AGG)N			tE(UUC)J	tK(CUU)K	tV(AAC)K2
tF(GAA)H1	tL(CAA)L	tR(UCU)M2	tS(AGA)D2	tE(UUC)I	tS(AGA)J	tV(AAC)J	tT(AGU)N1			tA(AGC)J	tV(AAC)K2	tL(CAA)K
tF(GAA)H2	tL(UAG)L2	tG(GCC)M	tS(AGA)G	tT(AGU)J	tY(GUA)J2	tG(GCC)J2	tF(GAA)N			tD(GUC)J3	tL(CAA)K	tR(ACG)K
tP(UGG)H	tX(XXX)L	tP(UGG)M	tS(GCU)F	tE(UUC)J	tD(GUC)J1	tD(GUC)J4	tL(CAA)N			tR(UCU)J2	tR(ACG)K	tS(AGA)L
tV(CAC)H	tR(UCU)M2	tA(AGC)M1	tS(GCU)O	tA(AGC)J	tR(ACG)J	tL(UAG)J	tP(UGG)N1			tM(CAU)J1	tS(AGA)L	tA(UGC)L
tH(GUG)H	tG(GCC)M	tV(AAC)M1	tT(AGU)B	tD(GUC)J3	tR(UCU)J1	tT(CGU)K	tP(UGG)N2			tG(GCC)J1	tA(UGC)L	tQ(UUG)L
tQ(UUG)H	tP(UGG)M	tV(AAC)M2	tT(AGU)D	tR(UCU)J2	tD(GUC)J2	tE(UUC)K	tI(AAU)N2			tL(UAA)J	tQ(UUG)L	tL(UAG)L1
tT(UGU)H	tS(AGA)M	tV(AAC)M3	tT(AGU)H	tM(CAU)J1	tV(AAC)J	tN(GUU)K	tT(AGU)O2			tS(AGA)J	tL(UAG)L1	tA(AGC)L
tI(AAU)I1	tA(AGC)M1	tR(UCU)M1	tT(AGU)I1	tG(GCC)J1	tG(GCC)J2	tL(UAA)K	tV(AAC)O			tY(GUA)J2	tA(AGC)L	tV(AAC)L
tK(CUU)I	tV(AAC)M1	tA(AGC)M2	tT(AGU)I2	tW(CCA)J	tD(GUC)J4	tW(CCA)K	tT(AGU)O1			tD(GUC)J1	tV(AAC)L	tL(UAA)L
tD(GUC)I1	tV(AAC)M2	tQ(CUG)M	tT(AGU)J	tL(UAA)J	tL(UAG)J	tV(AAC)K2	tS(GCU)O			tR(ACG)J	tL(UAA)L	tI(AAU)L2
tD(GUC)I2	tM(CAU)M	tH(GUG)M	tT(AGU)N2	tS(AGA)J	tT(CGU)K	tL(CAA)K	tP(UGG)O1			tY(GUA)J1	tI(AAU)L2	tR(ACG)L
tT(AGU)I1	tV(AAC)M3	tD(GUC)M	tT(AGU)O2	tY(GUA)J2	tE(UUC)K	tR(ACG)K	tK(UUU)O			tR(UCU)J1	tR(ACG)L	tD(GUC)L1
tE(CUC)I	tA(AGC)M2	tL(CAA)M	tV(AAC)E2	tD(GUC)J1	tH(GUG)K	tS(AGA)L	tP(UGG)O2			tD(GUC)J2	tD(GUC)L1	tL(CAA)L
tI(AAU)I2	tQ(CUG)M	tG(UCC)N	tV(AAC)G2	tR(ACG)J	tD(GUC)K	tA(UGC)L	tN(GUU)O2			tV(AAC)J	tL(CAA)L	tL(UAG)L2
tS(UGA)I	tH(GUG)M	tD(GUC)N	tV(AAC)H	tR(UCU)J1	tN(GUU)K	tQ(UUG)L	tD(GUC)O			tK(CUU)J	tL(UAG)L2	tI(AAU)L1
tT(AGU)I2	tD(GUC)M	tT(AGU)N2	tV(AAC)J	tD(GUC)J2	tL(UAA)K	tL(UAG)L1	tM(CAU)O2			tG(GCC)J2	tI(AAU)L1	tD(GUC)L2
tE(UUC)I	tL(CAA)M	tI(AAU)N1	tV(AAC)K2	tV(AAC)J	tW(CCA)K	tA(AGC)L	tP(UGG)O3			tD(GUC)J4	tD(GUC)L2	tE(UUC)L
tT(AGU)J	tG(UCC)N	tP(AGG)N	tV(AAC)L	tM(CAU)J2	tV(AAC)K2	tV(AAC)L	tW(CCA)P			tL(UAG)J	tE(UUC)L	tR(UCU)M2
tE(UUC)J	tD(GUC)N	tL(UAA)N	tV(AAC)M1	tG(GCC)J2	tL(CAA)K	tL(UAA)L	tE(UUC)P			tT(CGU)K	tR(UCU)M2	tG(GCC)M
tA(AGC)J	tT(AGU)N2	tL(CAA)N	tV(AAC)M2	tD(GUC)J4	tR(ACG)K	tN(GUU)L	tF(GAA)P1			tE(UUC)K	tG(GCC)M	tP(UGG)M
tD(GUC)J3	tI(AAU)N1	tP(UGG)N1	tV(AAC)M3	tL(UAG)J	tS(AGA)L	tI(AAU)L2	tK(UUU)P			tR(UCU)K	tP(UGG)M	tS(AGA)M
tR(UCU)J2	tP(AGG)N	tP(UGG)N2	tV(AAC)O	tT(CGU)K	tA(UGC)L	tP(UGG)L	tC(GCA)P2			tH(GUG)K	tS(AGA)M	tA(AGC)M1
tM(CAU)J1	tL(UAA)N	tG(UCC)O	tV(CAC)D	tE(UUC)K	tQ(UUG)L	tR(ACG)L	tI(AAU)P2			tD(GUC)K	tA(AGC)M1	tV(AAC)M1
tG(GCC)J1	tL(CAA)N	tG(GCC)O1	tV(CAC)H	tR(UCU)K	tL(UAG)L1	tL(CAA)L	tI(AAU)P1			tK(CUU)K	tV(AAC)M1	tV(AAC)M2
tW(CCA)J	tP(UGG)N1	tR(ACG)O	tX(XXX)D	tN(GUU)K	tA(AGC)L	tL(UAG)L2	tA(AGC)P			tV(AAC)K2	tV(AAC)M2	tK(CUU)M
tL(UAA)J	tP(UGG)N2	tT(AGU)O2	tX(XXX)L	tL(UAA)K	tV(AAC)L	tI(AAU)L1	tG(GCC)P2			tL(CAA)K	tK(CUU)M	tV(AAC)M3
tM(CAU)J3	tI(AAU)N2	tV(AAC)O	tY(GUA)J2	tK(CUU)K	tL(UAA)L	tX(XXX)L				tR(ACG)K	tV(AAC)M3	tA(AGC)M2
tS(AGA)J	tG(UCC)O	tA(UGC)O		tW(CCA)K	tN(GUU)L	tK(UUU)L				tS(AGA)L	tA(AGC)M2	tQ(CUG)M
tY(GUA)J2	tG(GCC)O1	tS(GCU)O		tV(AAC)K2	tI(AAU)L2	tR(UCU)M2				tA(UGC)L	tQ(CUG)M	tY(GUA)M1
tD(GUC)J1	tR(ACG)O	tP(UGG)O1		tL(CAA)K	tP(UGG)L	tG(GCC)M				tQ(UUG)L	tY(GUA)M1	tE(UUC)M
tR(ACG)J	tT(AGU)O2	tP(UGG)O2		tR(ACG)K	tR(ACG)L	tP(UGG)M				tL(UAG)L1	tE(UUC)M	tH(GUG)M
tY(GUA)J1	tV(AAC)O	tN(GUU)O2		tK(UUU)K	tL(CAA)L	tS(AGA)M				tA(AGC)L	tH(GUG)M	tD(GUC)M
tR(UCU)J1	tA(UGC)O	tD(GUC)O		tS(AGA)L	tL(UAG)L2	tA(AGC)M1				tV(AAC)L	tD(GUC)M	tL(CAA)M
tD(GUC)J2	tT(AGU)O1	tM(CAU)O2		tA(UGC)L	tI(AAU)L1	tV(AAC)M1				tL(UAA)L	tL(CAA)M	tG(UCC)N
tV(AAC)J	tS(GCU)O	tP(UGG)O3		tQ(UUG)L	tX(XXX)L	tW(CCA)M				tN(GUU)L	tG(UCC)N	tD(GUC)N
tK(CUU)J	tP(UGG)O1	tE(UUC)P		tL(UAG)L1	tK(UUU)L	tV(AAC)M2				tI(AAU)L2	tD(GUC)N	tT(AGU)N2
tM(CAU)J2	tK(UUU)O	tF(GAA)P1		tI(UAU)L	tR(UCU)M2	tM(CAU)M				tR(ACG)L	tT(AGU)N2	tI(AAU)N1
tG(GCC)J2	tP(UGG)O2	tK(UUU)P		tA(AGC)L	tG(GCC)M	tV(AAC)M3				tD(GUC)L1	tI(AAU)N1	tP(AGG)N
tR(CCU)J	tN(GUU)O2	tI(AAU)P2		tV(AAC)L	tP(UGG)M	tR(UCU)M1				tL(CAA)L	tP(AGG)N	tT(AGU)N1
tD(GUC)J4	tD(GUC)O	tN(GUU)P		tL(UAA)L	tS(AGA)M	tA(AGC)M2				tL(UAG)L2	tT(AGU)N1	tL(CAA)N
tL(UAG)J	tM(CAU)O2	tI(AAU)P1		tN(GUU)L	tA(AGC)M1	tQ(CUG)M				tI(AAU)L1	tL(CAA)N	tP(UGG)N1
tT(CGU)K	tP(UGG)O3	tA(AGC)P		tI(AAU)L2	tV(AAC)M1	tY(GUA)M1				tD(GUC)L2	tP(UGG)N1	tI(AAU)N2
tE(UUC)K	tE(UUC)P	tG(GCC)P2		tP(UGG)L	tW(CCA)M	tH(GUG)M				tE(UUC)L	tP(UGG)N2	tG(UCC)O
tR(UCU)K	tF(GAA)P1			tR(ACG)L	tV(AAC)M2	tD(GUC)M				tR(UCU)M2	tI(AAU)N2	tG(GCC)O1
tV(AAC)K1	tF(GAA)P2			tD(GUC)L1	tM(CAU)M	tL(CAA)M				tG(GCC)M	tG(UCC)O	tR(ACG)O
tH(GUG)K	tK(UUU)P			tL(CAA)L	tV(AAC)M3	tG(UCC)N				tP(UGG)M	tG(GCC)O1	tT(AGU)O2
tD(GUC)K	tI(AAU)P2			tL(UAG)L2	tR(UCU)M1	tD(GUC)N				tS(AGA)M	tR(ACG)O	tV(AAC)O
tN(GUU)K	tK(CUU)P			tI(AAU)L1	tA(AGC)M2	tT(AGU)N2				tA(AGC)M1	tT(AGU)O2	tA(UGC)O
tL(UAA)K	tN(GUU)P			tX(XXX)L	tQ(CUG)M	tI(AAU)N1				tV(AAC)M1	tV(AAC)O	tT(AGU)O1
tK(CUU)K	tI(AAU)P1			tD(GUC)L2	tY(GUA)M1	tP(AGG)N				tW(CCA)M	tA(UGC)O	tN(GUU)O1
tA(AGC)K1	tA(AGC)P			tE(UUC)L	tH(GUG)M	tL(UAA)N				tV(AAC)M2	tT(AGU)O1	tS(GCU)O
tW(CCA)K	tG(GCC)P2			tK(UUU)L	tD(GUC)M	tL(CAA)N				tK(CUU)M	tN(GUU)O1	tP(UGG)O1
tV(AAC)K2				tR(UCU)M2	tL(CAA)M	tP(UGG)N1				tM(CAU)M	tS(GCU)O	tK(UUU)O
tL(CAA)K				tG(GCC)M	tG(UCC)N	tP(UGG)N2				tV(AAC)M3	tP(UGG)O1	tP(UGG)O2
tR(ACG)K				tP(UGG)M	tD(GUC)N	tI(AAU)N2				tR(UCU)M1	tK(UUU)O	tN(GUU)O2
tA(AGC)K2				tS(AGA)M	tT(AGU)N2	tG(UCC)O				tA(AGC)M2	tP(UGG)O2	tD(GUC)O
tK(UUU)K				tA(AGC)M1	tI(AAU)N1	tG(GCC)O1				tQ(CUG)M	tN(GUU)O2	tM(CAU)O2
tS(AGA)L				tV(AAC)M1	tP(AGG)N	tR(ACG)O				tY(GUA)M1	tD(GUC)O	tP(UGG)O3
tA(UGC)L				tW(CCA)M	tL(UAA)N	tT(AGU)O2				tE(UUC)M	tM(CAU)O2	tW(CCA)P
tQ(UUG)L				tV(AAC)M2	tL(CAA)N	tV(AAC)O				tH(GUG)M	tP(UGG)O3	tE(UUC)P
tL(UAG)L1				tK(CUU)M	tP(UGG)N1	tA(UGC)O				tD(GUC)M	tW(CCA)P	tC(GCA)P1
tI(UAU)L				tM(CAU)M	tP(UGG)N2	tT(AGU)O1				tL(CAA)M	tE(UUC)P	tF(GAA)P1
tA(AGC)L				tV(AAC)M3	tI(AAU)N2	tN(GUU)O1				tY(GUA)M2	tC(GCA)P1	tF(GAA)P2
tV(AAC)L				tR(UCU)M1	tG(UCC)O	tS(GCU)O				tG(UCC)N	tF(GAA)P1	tK(UUU)P
tL(UAA)L				tA(AGC)M2	tG(GCC)O1	tP(UGG)O1				tD(GUC)N	tF(GAA)P2	tC(GCA)P2
tN(GUU)L				tQ(CUG)M	tR(ACG)O	tK(UUU)O				tT(AGU)N2	tK(UUU)P	tI(AAU)P2
tI(AAU)L2				tY(GUA)M1	tT(AGU)O2	tP(UGG)O2				tI(AAU)N1	tC(GCA)P2	tK(CUU)P
tP(UGG)L				tH(GUG)M	tV(AAC)O	tN(GUU)O2				tP(AGG)N	tI(AAU)P2	tN(GUU)P
tR(ACG)L				tD(GUC)M	tA(UGC)O	tD(GUC)O				tT(AGU)N1	tK(CUU)P	tI(AAU)P1
tD(GUC)L1				tL(CAA)M	tT(AGU)O1	tM(CAU)O2				tF(GAA)N	tN(GUU)P	tA(AGC)P
tL(CAA)L				tY(GUA)M2	tN(GUU)O1	tP(UGG)O3				tL(CAA)N	tI(AAU)P1	tG(GCC)P2
tL(UAG)L2				tG(UCC)N	tS(GCU)O	tW(CCA)P				tP(UGG)N1	tA(AGC)P
tI(AAU)L1				tD(GUC)N	tP(UGG)O1	tE(UUC)P				tI(AAU)N2	tG(GCC)P2
tX(XXX)L				tT(AGU)N2	tK(UUU)O	tC(GCA)P1				tN(GUU)N2
tD(GUC)L2				tI(AAU)N1	tP(UGG)O2	tF(GAA)P1				tG(UCC)O
tE(UUC)L				tP(AGG)N	tN(GUU)O2	tF(GAA)P2				tG(GCC)O1
tR(CCG)L				tL(UAA)N	tD(GUC)O	tK(UUU)P				tR(ACG)O
tK(UUU)L				tT(AGU)N1	tM(CAU)O2	tC(GCA)P2				tT(AGU)O2
tR(UCU)M2				tF(GAA)N	tP(UGG)O3	tI(AAU)P2				tV(AAC)O
tG(GCC)M				tL(CAA)N	tW(CCA)P	tK(CUU)P				tA(UGC)O
tP(UGG)M				tP(UGG)N1	tE(UUC)P	tN(GUU)P				tT(AGU)O1
tS(AGA)M				tP(UGG)N2	tC(GCA)P1	tI(AAU)P1				tN(GUU)O1
tA(AGC)M1				tI(AAU)N2	tF(GAA)P1	tA(AGC)P				tS(GCU)O
tV(AAC)M1				tN(GUU)N2	tF(GAA)P2	tG(GCC)P2				tP(UGG)O1
tW(CCA)M				tG(UCC)O	tK(UUU)P					tK(UUU)O
tV(AAC)M2				tG(GCC)O1	tC(GCA)P2					tP(UGG)O2
tK(CUU)M				tR(ACG)O	tI(AAU)P2					tN(GUU)O2
tM(CAU)M				tT(AGU)O2	tK(CUU)P					tD(GUC)O
tV(AAC)M3				tG(CCC)O	tN(GUU)P					tM(CAU)O2
tR(UCU)M1				tV(AAC)O	tI(AAU)P1					tP(UGG)O3
tA(AGC)M2				tA(UGC)O	tA(AGC)P					tW(CCA)P
tQ(CUG)M				tT(AGU)O1	tG(GCC)P2					tE(UUC)P
tY(GUA)M1				tN(GUU)O1						tC(GCA)P1
tE(UUC)M				tS(GCU)O						tF(GAA)P1
tF(GAA)M				tY(GUA)O						tF(GAA)P2
tH(GUG)M				tP(UGG)O1						tK(UUU)P
tD(GUC)M				tK(UUU)O						tC(GCA)P2
tL(CAA)M				tP(UGG)O2						tI(AAU)P2
tY(GUA)M2				tN(GUU)O2						tK(CUU)P
tG(UCC)N				tD(GUC)O						tN(GUU)P
tD(GUC)N				tM(CAU)O2						tI(AAU)P1
tT(AGU)N2				tP(UGG)O3						tA(AGC)P
tI(AAU)N1				tW(CCA)P						tG(GCC)P2
tP(AGG)N				tE(UUC)P
tL(UAA)N				tM(CAU)P
tN(GUU)N1				tC(GCA)P1
tT(AGU)N1				tF(GAA)P1
tF(GAA)N				tF(GAA)P2
tL(CAA)N				tK(UUU)P
tP(UGG)N1				tC(GCA)P2
tP(UGG)N2				tI(AAU)P2
tI(AAU)N2				tK(CUU)P
tN(GUU)N2				tS(UGA)P
tG(UCC)O				tT(UGU)P
tG(GCC)O1				tN(GUU)P
tR(ACG)O				tI(AAU)P1
tT(AGU)O2				tA(AGC)P
tG(CCC)O				tG(GCC)P2
tV(AAC)O
tA(UGC)O
tT(AGU)O1
tN(GUU)O1
tS(GCU)O
tG(GCC)O2
tY(GUA)O
tP(UGG)O1
tK(UUU)O
tP(UGG)O2
tN(GUU)O2
tD(GUC)O
tM(CAU)O1
tM(CAU)O2
tP(UGG)O3
tW(CCA)P
tE(UUC)P
tM(CAU)P
tC(GCA)P1
tF(GAA)P1
tF(GAA)P2
tK(UUU)P
tC(GCA)P2
tI(AAU)P2
tG(GCC)P1
tK(CUU)P
tS(UGA)P
tT(UGU)P
tN(GUU)P
tI(AAU)P1
tA(AGC)P
tG(GCC)P2
