# Supplementary material for: Genome-Wide Profiling of Yeast DNA:RNA Hybrid Prone Sites with DRIP-Chip
Source: PLoS Genet. 2014 Apr 17;10(4):e1004288. doi: 10.1371/journal.pgen.1004288 (PMC3990523; doi:10.1371/journal.pgen.1004288)
Supplement: Table S8 — List of snoRNA genes enriched for RNA:DNA hybrids in wild type, rnh1Δrnh201Δ, hpr1Δ and sen1-1. (XLSX) [file pgen.1004288.s021.xlsx]

## Sheet: Table S8. snoRNA
Supplementary Table S8. List of snoRNA genes enriched for RNA:DNA hybrids in wild type, rnh1∆rnh201∆, hpr1∆ and sen1-1.
All snoRNA genes	Wild type replicate 1	Wild type replicate 2	snoRNAs enriched in both wild type replicates	rnh1∆ rnh201∆ replicate 1	rnh1∆ rnh201∆ replicate 2	snoRNAs enriched in both rnh1∆ rnh201∆ replicates	hpr1∆ replicate 1	hpr1∆ replicate 2	snoRNAs enriched in both hpr1∆ replicates	sen1-1 replicate 1	sen1-1 replicate 2	snoRNAs enriched in both sen1-1 replicates
SNR18	SNR56	SNR56	SNR56	SNR161	SNR18	SNR67	SNR161	SNR18	SNR71	SNR18	SNR18	SNR18
SNR128	SNR161	SNR189	SNR189	SNR65	SNR56	SNR32	SNR71	SNR67	SNR30	SNR56	SNR56	SNR56
SNR190	SNR65	SNR63	SNR63	SNR189	SNR67	SNR71	SNR128	SNR71	SNR57	SNR161	SNR161	SNR161
SNR37	SNR189	SNR67	SNR71	SNR63	SNR32	SNR128	SNR3	SNR30	SNR44	SNR43	SNR43	SNR43
SNR60	SNR63	SNR4	SNR68	SNR67	SNR71	SNR83	SNR30	SNR57	SNR83	SNR33	SNR33	SNR33
SNR3	SNR84	SNR71	SNR3	SNR53	SNR128	SNR86	SNR57	SNR44	SNR11	SNR189	SNR189	SNR189
SNR64	SNR39B	SNR68	SNR57	SNR52	SNR3	SNR66	SNR44	SNR83	SNR86	SNR63	SNR63	SNR63
SNR38	SNR71	SNR3	SNR34	SNR39B	SNR30		SNR34	SNR11	SNR40	SNR13	SNR13	SNR13
SNR69	SNR68	SNR57	SNR11	SNR32	SNR34		SNR83	SNR86	SNR66	SNR80	SNR80	SNR80
SNR87	SNR3	SNR34	SNR86	SNR71	SNR83		SNR11	SNR40	SNR17A	SNR67	SNR67	SNR67
SNR42	SNR69	SNR78	SNR40	SNR128	SNR11		SNR86	NME1		SNR53	SNR4	SNR4
SNR30	SNR30	SNR77	NME1	SNR60	SNR86		SNR40	SNR66		SNR4	SNR52	SNR52
SNR79	SNR55	SNR11	SNR66	SNR57	SNR40		SNR66	SNR17A		SNR52	SNR82	SNR82
SNR61	SNR57	SNR86	SNR9	SNR44	NME1		SNR9			SNR82	SNR10	SNR10
SNR55	SNR34	SNR40	SNR35	SNR83	SNR66		SNR35			SNR10	SNR39B	SNR39B
SNR57	SNR83	NME1	SNR51	SNR86	SNR36		SNR17A			SNR39B	SNR46	SNR46
SNR44	SNR11	SNR66	SNR70	SNR66	SNR35					SNR46	SNR32	SNR32
SNR34	SNR86	SNR9			SNR51					SNR32	SNR71	SNR71
SNR85	SNR40	SNR36								SNR71	SNR68	SNR68
SNR54	NME1	SNR35								SNR68	SNR128	SNR128
SNR78	SNR66	SNR51								SNR128	SNR60	SNR69
SNR77	SNR81	SNR70								SNR3	SNR69	SNR30
SNR76	SNR9									SNR69	SNR30	SNR61
SNR75	SNR35									SNR30	SNR79	SNR55
SNR74	SNR59									SNR61	SNR61	SNR57
SNR73	SNR51									SNR55	SNR55	SNR34
SNR72	SNR70									SNR57	SNR57	SNR78
SNR24										SNR34	SNR34	SNR77
SNR83										SNR78	SNR78	SNR83
SNR11										SNR77	SNR77	SNR11
SNR86										SNR83	SNR83	SNR86
SNR40										SNR11	SNR11	SNR40
NME1										SNR86	SNR86	SNR66
SNR66										SNR40	SNR40	SNR81
SNR49										NME1	SNR66	SNR9
SNR191										SNR66	SNR49	SNR36
SNR58										SNR81	SNR58	SNR35
SNR81										SNR9	SNR81	SNR17A
SNR50										SNR36	SNR9	SNR31
SNR9										SNR35	SNR36	SNR5
SNR62										SNR17A	SNR35	SNR17B
SNR36										SNR8	SNR17A	SNR51
SNR35										SNR31	SNR31	SNR70
SNR17A										SNR5	SNR5	SNR45
SNR8										SNR17B	SNR17B
SNR31										SNR51	SNR51
SNR5										SNR70	SNR70
SNR59										SNR45	SNR45
SNR17B
SNR51
SNR70
SNR41
SNR45
SNR56
SNR161
SNR43
SNR33
SNR65
SNR189
SNR63
SNR47
SNR13
SNR84
SNR80
SNR67
SNR53
SNR4
SNR52
SNR82
SNR10
SNR39
SNR39B
SNR46
SNR48
SNR32
SNR71
SNR68
