# Supplementary material for: Genome-Wide Profiling of Yeast DNA:RNA Hybrid Prone Sites with DRIP-Chip
Source: PLoS Genet. 2014 Apr 17;10(4):e1004288. doi: 10.1371/journal.pgen.1004288 (PMC3990523; doi:10.1371/journal.pgen.1004288)
Supplement: Table S9 — Strains used in this study. (XLSX) [file pgen.1004288.s022.xlsx]

## Sheet: Table S9. Strains
Supplementary Table S9. Strains used in this study.
YPH number	Relevant Genotype	Source
BY4741	MATa ura3D0 leu2D0 his3D1 met15D0	Jef Boeke
YPH2111	MATa ura3D0 leu2D0 his3D1 rnh1D::KanMX rnh201D::KanMX	Stirling et al. 2012
YPH2233	MATa ura3D0 leu2D0 his3D0 sen1-1::KanMX	Li et al. 2011
YPH2598	MATa ura3D0 leu2D0 his3D1 hpr1D::KanMX	Derived from the hpr1∆/HPR1 heterozygous diploid strain from the yeast heterozygous diploid collection (Open Biosystems)
YPH2599	MATa ura3D0 leu2D0 his3D0 mot1-1033::KanMX	Li et al. 2011
YPH2600	MATa ura3D0 leu2D0 his3D0 taf5-20:KanMX	Li et al. 2011
YPH2601	MATa ura3D0 leu2D0 his3D0 cdc36-16::KanMX	Li et al. 2011
YPH2602	MATa ura3D0 leu2D0 his3D0 pti1-ts7KanMX	Li et al. 2011
YPH2603	MATa ura3D0 leu2D0 his3D0 cet1-2::KanMX	Li et al. 2011
YPH2604	MATa ura3D0 leu2D0 his3D0 hrp1-4::KanMX	Li et al. 2011
YPH2605	MATa ura3D0 leu2D0 his3D0 sub2-1::KanMX	Li et al. 2011
YPH2606	MATa ura3D0 leu2D0 his3D0 rna1-1::KanMX	Li et al. 2011
YPH2607	MATa ura3D0 leu2D0 his3D0 srm1-ts::KanMX	Li et al. 2011
YPH2608	MATa ura3D0 leu2D0 his3D0 brl1-2221:KanMX	Li et al. 2011
YPH2609	MATa ura3D0 leu2D0 his3D0 snu13-L67W::KanMX	Li et al. 2011
YPH2610	MATa ura3D0 leu2D0 his3D0 rpf1-1::KanMX	Li et al. 2011
YPH2611	MATa ura3D0 leu2D0 his3D0 imp4-2::KanMX	Li et al. 2011
YPH2612	MATa ura3D0 leu2D0 his3D0 yhc1-1::KanMX	Li et al. 2011
YPH2613	MATa ura3D0 leu2D0 his3D0 prp31-1::KanMX	Li et al. 2011
YPH2614	MATa ura3D0 leu2D0 his3D0 snu114-60::KanMX	Li et al. 2011
YPH2615	MATa ura3D0 leu2D0 his3D0 prp6-1::KanMX	Li et al. 2011
YPH2616	MATa can1D::MFA1pr-HIS3::LEU2 his3D1 met15D0 dis3-ts::URA3	Ben-aroya et al. 2008
YPH2617	MATa can1D::MFA1pr-HIS3::LEU2 his3D1 met15D0 rrp4-ts::URA3	Ben-aroya et al. 2008
YPH2618	MATa can1D::MFA1pr-HIS3::LEU2 his3D1 met15D0 dbp6-ts::URA3	Ben-aroya et al. 2008
YPH2619	MATa can1D::MFA1pr-HIS3::LEU2 his3D1 met15D0 snp1-ts::URA3	Ben-aroya et al. 2008
YPH2620	MATa can1D::MFA1pr-HIS3::LEU2 his3D1 met15D0 aar2-ts::URA3	Ben-aroya et al. 2008
YPH2621	MATa can1D::MFA1pr-HIS3::LEU2 his3D1 met15D0 dib1-ts::URA3	Ben-aroya et al. 2008
YPH2622	MATa can1D::MFA1pr-HIS3::LEU2 his3D1 met15D0 spp381-ts::URA3	Ben-aroya et al. 2008
YPH2623	MATa can1D::MFA1pr-HIS3::LEU2 his3D1 met15D0 spp382-ts::URA3	Ben-aroya et al. 2008
YPH2624	MATa can1D::MFA1pr-HIS3::LEU2 his3D1 met15D0 cwc2-ts::URA3	Ben-aroya et al. 2008
YPH2625	MATa can1D::MFA1pr-HIS3::LEU2 his3D1 met15D0 lsm2-ts::URA3	Ben-aroya et al. 2008
YPH2626	MATa can1D::MFA1pr-HIS3::LEU2 his3D1 met15D0 hsh155-ts::URA3	Ben-aroya et al. 2008
YPH2627	MATa can1D::MFA1pr-HIS3::LEU2 his3D1 met15D0 msl5-ts::URA3	Ben-aroya et al. 2008
YPH2628	MATa can1D::MFA1pr-HIS3::LEU2 his3D1 met15D0 syf1-ts::URA3	Ben-aroya et al. 2008
YPH2629	MATa can1D::MFA1pr-HIS3::LEU2 his3D1 met15D0 sts1-ts::URA3	Ben-aroya et al. 2008
YPH2630	MATa can1D::MFA1pr-HIS3::LEU2 his3D1 met15D0 kae1-ts::URA3	Ben-aroya et al. 2008
YPH2631	MATa ura3D0 leu2D0 his3D0 lys2D0 dbp7D::KanMX	Open Biosystems
YPH2632	MATa ura3D0 leu2D0 his3D0 lys2D0 ssf1D::KanMX	Open Biosystems
YPH2633	MATa ura3D0 leu2D0 his3D0 lys2D0 mud2D::KanMX	Open Biosystems
YPH2634	MATa ura3D0 leu2D0 his3D0 lys2D0 snu66D::KanMX	Open Biosystems
YPH2635	MATa ura3D0 leu2D0 his3D0 lys2D0 psh1D::KanMX	Open Biosystems
YPH2636	MATa ura3D0 leu2D0 his3D0 lys2D0 esc2D::KanMX	Open Biosystems
YPH2637	MATa ura3D0 leu2D0 his3D0 lys2D0 rnh1D::KanMX	Open Biosystems
YPH2638	MATa ura3D0 leu2D0 his3D0 lys2D0 sds3D::KanMX	Open Biosystems
YPH2639	MATa ura3D0 leu2D0 his3D0 lys2D0 nup133D::KanMX	Open Biosystems
		Open Biosystems
