# Supplementary material for: Genome-Wide Profiling of Yeast DNA:RNA Hybrid Prone Sites with DRIP-Chip
Source: PLoS Genet. 2014 Apr 17;10(4):e1004288. doi: 10.1371/journal.pgen.1004288 (PMC3990523; doi:10.1371/journal.pgen.1004288)
Supplement: Table S10 — Spearman correlation scores. (XLSX) [file pgen.1004288.s023.xlsx]

## Sheet: Table S10. Spearman Correlation
Supplementary Table S10. Spearman correlation scores.
Correlation between the two replicates of	Correlation score
Wild type	0.783747
rnh1∆ rnh201∆	0.84547
hpr1∆	0.880605
sen1-1	0.828708
