# Supplementary material for: Genome-Wide Profiling of Yeast DNA:RNA Hybrid Prone Sites with DRIP-Chip
Source: PLoS Genet. 2014 Apr 17;10(4):e1004288. doi: 10.1371/journal.pgen.1004288 (PMC3990523; doi:10.1371/journal.pgen.1004288)
Supplement: Table S11 — DRIP-qPCR primers. (XLSX) [file pgen.1004288.s024.xlsx]

## Sheet: Table S11. DRIP-qPCR Primers
Supplementary Table S11. DRIP-qPCR primers.
Genomic Target	Gene Type	Forward Primer	Reverse Primer
SUF2	tRNA gene	TATGATTCTCGCTTAGGGTGCGGGAGG	CATTAACATTGGTCTTCTCCAGCTTACTC
tV(UAC)D	tRNA gene	GGTCCAATGGTCCAGTGGTTCAAGACGTCGCCTTTACACGGCGAAG	CATCGTTGCTGGGACCC
Intergenic region on chromosome V	Reference gene	GGCTGTCAGAATATGGGGCCGTAGTA	CACCCCGAAGCTGCTTTCACAATAC
